# Supplementary material for: Encapsulated di­chloro­ethane-mediated inter­locked supra­molecular polymeric assembly of A1/A2-dihydroxy-oct­yloxy pillar[5]arene 1,2-di­chloro­ethane monosolvate
Source: Acta Crystallogr E Crystallogr Commun. 2018 Sep 25;74(Pt 10):1471–4. doi: 10.1107/S2056989018013415 (PMC6176442; doi:10.1107/S2056989018013415)
Supplement: Supplementary file 1 [file e-74-01471-sup1.cif]

##############################################################################
#                                                                            #
# This CIF contains the data in a paper accepted for publication in          #
# Acta Crystallographica Section E. It conforms to the requirements of       #
# Notes for Authors for Acta Crystallographica Section E, and has been       #
# peer reviewed under the auspices of the IUCr Commission on Journals.       #
#                                                                            #
# Full details of the Crystallographic Information File format               #
# are given in the paper "The Crystallographic Information File (CIF):       #
# a New Standard Archive File for Crystallography" by S. R. Hall, F. H.      #
# Allen and I. D. Brown [Acta Cryst. (1991), A47, 655-685].                  #
#                                                                            #
# The current version of the core CIF dictionary is obtainable from          #
# ftp://ftp.iucr.org/pub/cif_core.dic.                                       #
#                                                                            #
# Software is freely available for graphical display of the structure(s)     #
# in this CIF. For information consult the CIF software page                 #
# http://www.iucr.org/resources/cif/software.                                #
#                                                                            #
# This file may be used for bona fide research purposes within the           #
# scientific community so long as proper attribution is given to the journal # 
# article from which it was obtained.                                        #
#                                                                            #
##############################################################################
data_I
_audit_creation_method     'SHELXL-2017/1'
_journal_date_recd_electronic     2018-08-13
_journal_date_accepted     2018-09-20
_journal_name_full     'Acta Crystallographica, Section E'
_journal_year     2018
_journal_volume     74
_journal_issue     10
_journal_page_first     1471
_journal_page_last     1474
_journal_paper_category     GO
_journal_paper_doi     10.1107/S2056989018013415
_journal_coeditor_code     DX2009
_publ_contact_author_name     'Talal F. Al-Azemi'
_publ_contact_author_address
;
Department of Chemistry, Kuwait University,
P O Box 5969, Safat 13060,
Kuwait
;
_publ_contact_author_email     't.alazemi@ku.edu.kw'
_publ_contact_author_fax     '965 2481 6482'
_publ_contact_author_phone     '965 2498 5540'
_publ_section_title
;
Encapsulated dichloroethane-mediated interlocked supramolecular polymeric
assembly of A1/A2-dihydroxy-octyloxy pillar[5]arene 1,2-dichloroethane
monosolvate
;
loop_
    _publ_author_name
    _publ_author_footnote
    _publ_author_address
    'Al-Azemi, Talal F.' .
;
Department of Chemistry, Kuwait University,
PO Box 5969, Safat 13060,
Kuwait
;
    'Vinodh, Mickey' .
;
Department of Chemistry, Kuwait University,
PO Box 5969, Safat 13060,
Kuwait
;
    'Mohamod, Abdirahman A.' .
;
Department of Chemistry, Kuwait University,
PO Box 5969, Safat 13060,
Kuwait
;
    'Alipour, Fatemeh H.' .
;
Department of Chemistry, Kuwait University,
PO Box 5969, Safat 13060,
Kuwait
;
_publ_section_synopsis
;
The structural and supramolecular features of a dihydroxy-functionalized
octyloxy-pillararene are discussed. In the crystal, the encapsulated
1,2-dichloroethane solvent is stabilized by C---H...\p interactions and
mediates the formation of an interlocked supramolecular polymer <i>via</i>
C---H...Cl interactions.
;
_chemical_name_systematic
;
1-(1,4-Dihydroxy)-2,3,4,5-(1,4-dioctyloxy)pillar[5]arene 1,2-dichloroethane
 solvent
;
_chemical_name_common     ?
_chemical_formula_moiety     'C99 H158 O10 , C2 H4 Cl2'
_chemical_formula_sum     'C101 H162 Cl2 O10'
_chemical_formula_iupac     'C99 H158 O10 , C2 H4 Cl2'
_chemical_formula_weight     1607.20
_chemical_melting_point     ?
_space_group_crystal_system     monoclinic
_space_group_name_H-M_alt     'C 2/c'
_space_group_name_Hall     '-C 2yc'
loop_
    _space_group_symop_operation_xyz
    'x, y, z'
    '-x, y, -z+1/2'
    'x+1/2, y+1/2, z'
    '-x+1/2, y+1/2, -z+1/2'
    '-x, -y, -z'
    'x, -y, z-1/2'
    '-x+1/2, -y+1/2, -z'
    'x+1/2, -y+1/2, z-1/2'
_cell_length_a     31.4629(12)
_cell_length_b     20.2692(7)
_cell_length_c     15.3703(11)
_cell_angle_alpha     90
_cell_angle_beta     91.275(6)
_cell_angle_gamma     90
_cell_volume     9799.7(9)
_cell_formula_units_Z     4
_cell_measurement_reflns_used     11636
_cell_measurement_theta_min     3.09
_cell_measurement_theta_max     26.34
_cell_measurement_temperature     150(2)
_exptl_crystal_description     Block
_exptl_crystal_colour     Colorless
_exptl_crystal_size_max     0.210
_exptl_crystal_size_mid     0.130
_exptl_crystal_size_min     0.090
_exptl_crystal_density_diffrn     1.089
_exptl_crystal_density_meas     ?
_exptl_crystal_density_method     ?
_exptl_crystal_F_000     3528
_exptl_absorpt_coefficient_mu     0.120
_exptl_absorpt_correction_type     multi-scan
_exptl_absorpt_process_details
;
(ABSCOR; Higashi, 1995)
;
_exptl_absorpt_correction_T_min     0.774
_exptl_absorpt_correction_T_max     0.989
_diffrn_ambient_temperature     150(2)
_diffrn_radiation_type     'Mo K\a'
_diffrn_radiation_wavelength     0.71075
_diffrn_measurement_device_type     'Rigaku R-AXIS RAPID'
_diffrn_measurement_method     \w
_diffrn_detector_area_resol_mean     10.000
_diffrn_reflns_number     42520
_diffrn_reflns_av_R_equivalents     0.0320
_diffrn_reflns_av_unetI/netI     0.0272
_diffrn_reflns_theta_min     3.084
_diffrn_reflns_theta_max     26.337
_diffrn_reflns_theta_full     25.242
_diffrn_measured_fraction_theta_max     0.997
_diffrn_measured_fraction_theta_full     0.998
_diffrn_reflns_limit_h_min     -37
_diffrn_reflns_limit_h_max     39
_diffrn_reflns_limit_k_min     -25
_diffrn_reflns_limit_k_max     24
_diffrn_reflns_limit_l_min     -19
_diffrn_reflns_limit_l_max     19
_refine_special_details     ?
_reflns_number_total     9959
_reflns_number_gt     7023
_reflns_threshold_expression     'I > 2\s(I)'
_refine_ls_structure_factor_coef     Fsqd
_refine_ls_matrix_type     full
_refine_ls_R_factor_all     0.0698
_refine_ls_R_factor_gt     0.0485
_refine_ls_wR_factor_gt     0.1260
_refine_ls_wR_factor_ref     0.1366
_refine_ls_goodness_of_fit_ref     1.083
_refine_ls_restrained_S_all     1.115
_refine_ls_number_reflns     9959
_refine_ls_number_parameters     528
_refine_ls_number_restraints     24
_refine_ls_hydrogen_treatment     mixed
_refine_ls_weighting_scheme     calc
_refine_ls_weighting_details
              'w=1/[\s^2^(Fo^2^)+(0.0640P)^2^+2.8339P] where P=(Fo^2^+2Fc^2^)/3'
_atom_sites_solution_hydrogens     mixed
_atom_sites_solution_primary     ?
_atom_sites_solution_secondary     ?
_refine_ls_shift/su_max     0.001
_refine_ls_shift/su_mean     0.000
_refine_diff_density_max     0.387
_refine_diff_density_min     -0.434
_refine_ls_extinction_method     none
_refine_ls_extinction_coef     .
loop_
    _atom_type_symbol
    _atom_type_description
    _atom_type_scat_dispersion_real
    _atom_type_scat_dispersion_imag
    _atom_type_scat_source
    'C' 'C' 0.0033 0.0016
                         'International Tables Vol C Tables 4.2.6.8 and 6.1.1.4'
    'H' 'H' 0.0000 0.0000
                         'International Tables Vol C Tables 4.2.6.8 and 6.1.1.4'
    'O' 'O' 0.0106 0.0060
                         'International Tables Vol C Tables 4.2.6.8 and 6.1.1.4'
    'Cl' 'Cl' 0.1484 0.1585
                         'International Tables Vol C Tables 4.2.6.8 and 6.1.1.4'
_computing_data_collection
;
<i>CrystalClear-SM Expert</i> (Rigaku, 2009)
;
_computing_cell_refinement
;
<i>CrystalClear-SM Expert</i> (Rigaku, 2009)
;
_computing_data_reduction
;
CrystalStructure (Rigaku, 2010)
;
_computing_structure_solution
;
<i>Il Milione</i> (Burla <i>et al.</i>,  2007)
;
_computing_structure_refinement
;
<i>SHELXL2017/1</i> (Sheldrick, 2015),
<i>ShelXle</i>  (H\"ubschle <i>et al.</i>, 2011)
;
_computing_molecular_graphics
;
Mercury  (Macrae <i>et al.</i>,  2006)
;
_computing_publication_material     ?
loop_
    _atom_site_type_symbol
    _atom_site_label
    _atom_site_fract_x
    _atom_site_fract_y
    _atom_site_fract_z
    _atom_site_U_iso_or_equiv
    _atom_site_adp_type
    _atom_site_calc_flag
    _atom_site_occupancy
    _atom_site_disorder_assembly
    _atom_site_disorder_group
    O O1 0.52608(3) 0.62986(5) 0.52918(7) 0.0395(3) Uani d 1 . .
    Cl Cl1 0.55186(2) 0.76990(4) 0.16233(5) 0.0952(2) Uani d 1 . .
    C C51A 0.5073(3) 0.7445(4) 0.2239(6) 0.125(2) Uani d 0.464(7) A 1
    H H51A 0.484105 0.759512 0.184099 0.150 Uiso calc 0.464(7) A 1
    H H51B 0.508787 0.696374 0.213850 0.150 Uiso calc 0.464(7) A 1
    C C51B 0.51449(18) 0.7915(3) 0.2421(5) 0.123(2) Uani d 0.536(7) A 2
    H H51C 0.527534 0.769901 0.293884 0.148 Uiso calc 0.536(7) A 2
    H H51D 0.521354 0.838850 0.249897 0.148 Uiso calc 0.536(7) A 2
    O O2 0.64483(3) 0.77669(5) 0.35101(7) 0.0433(3) Uani d 1 . .
    O O3 0.51552(3) 0.87675(5) 0.51444(7) 0.0392(3) Uani d 1 . .
    O O4 0.58340(3) 0.98033(5) 0.21357(7) 0.0407(3) Uani d 1 . .
    O O5 0.47324(4) 0.55783(7) 0.42002(8) 0.0535(3) Uani d 1 . .
    H H5 0.4914(7) 0.5732(14) 0.4563(15) 0.127(11) Uiso d 1 . .
    C C1 0.57574(4) 0.63729(7) 0.41632(10) 0.0342(3) Uani d 1 . .
    C C2 0.55453(4) 0.66856(7) 0.48322(10) 0.0340(3) Uani d 1 . .
    C C3 0.56248(4) 0.73431(7) 0.50300(10) 0.0344(3) Uani d 1 . .
    H H3 0.547151 0.754950 0.548068 0.041 Uiso calc 1 . .
    C C4 0.59246(4) 0.77054(7) 0.45812(10) 0.0331(3) Uani d 1 . .
    C C5 0.61468(4) 0.73893(7) 0.39254(10) 0.0353(3) Uani d 1 . .
    C C6 0.60609(4) 0.67346(7) 0.37175(10) 0.0360(3) Uani d 1 . .
    H H6 0.621183 0.652917 0.326262 0.043 Uiso calc 1 . .
    C C7 0.59975(5) 0.84281(7) 0.47991(10) 0.0363(3) Uani d 1 . .
    H H7A 0.592112 0.850730 0.541169 0.044 Uiso calc 1 . .
    H H7B 0.630313 0.853176 0.474216 0.044 Uiso calc 1 . .
    C C8 0.57387(4) 0.88849(7) 0.42128(10) 0.0330(3) Uani d 1 . .
    C C9 0.53189(4) 0.90490(7) 0.44047(10) 0.0334(3) Uani d 1 . .
    C C10 0.50904(5) 0.94760(7) 0.38618(10) 0.0335(3) Uani d 1 . .
    H H10 0.480914 0.959667 0.400799 0.040 Uiso calc 1 . .
    C C11 0.52661(4) 0.97304(7) 0.31073(10) 0.0324(3) Uani d 1 . .
    C C12 0.56792(4) 0.95468(7) 0.29032(10) 0.0329(3) Uani d 1 . .
    C C13 0.59133(4) 0.91376(7) 0.34602(10) 0.0344(3) Uani d 1 . .
    H H13 0.619778 0.902890 0.332339 0.041 Uiso calc 1 . .
    C C14 0.500000 1.01589(10) 0.250000 0.0336(5) Uani d 1 . .
    H H14A 0.518806 1.044543 0.215644 0.040 Uiso calc 0.5 . .
    H H14B 0.481194 1.044544 0.284356 0.040 Uiso calc 0.5 . .
    C C15 0.48802(5) 0.56267(7) 0.33650(10) 0.0363(3) Uani d 1 . .
    C C16 0.53117(5) 0.56392(7) 0.31800(10) 0.0348(3) Uani d 1 . .
    C C17 0.54243(5) 0.56370(7) 0.23073(10) 0.0372(3) Uani d 1 . .
    H H17 0.571688 0.564275 0.216727 0.045 Uiso calc 1 . .
    C C18 0.56560(5) 0.56684(7) 0.38916(10) 0.0378(4) Uani d 1 . .
    H H18A 0.556069 0.541780 0.440451 0.045 Uiso calc 1 . .
    H H18B 0.591725 0.545572 0.367930 0.045 Uiso calc 1 . .
    C C19 0.49696(5) 0.66342(7) 0.58421(10) 0.0384(3) Uani d 1 . .
    H H19A 0.478500 0.693143 0.548950 0.046 Uiso calc 1 . .
    H H19B 0.512847 0.690397 0.627667 0.046 Uiso calc 1 . .
    C C20 0.47014(5) 0.61268(8) 0.62986(11) 0.0410(4) Uani d 1 . .
    H H20A 0.488771 0.583358 0.665336 0.049 Uiso calc 1 . .
    H H20B 0.454848 0.585243 0.586033 0.049 Uiso calc 1 . .
    C C21 0.43810(5) 0.64623(7) 0.68835(10) 0.0387(4) Uani d 1 . .
    H H21A 0.416887 0.669869 0.651436 0.046 Uiso calc 1 . .
    H H21B 0.453135 0.679399 0.724939 0.046 Uiso calc 1 . .
    C C22 0.41490(5) 0.59824(8) 0.74739(11) 0.0410(4) Uani d 1 . .
    H H22A 0.400150 0.564782 0.710783 0.049 Uiso calc 1 . .
    H H22B 0.436111 0.574949 0.784694 0.049 Uiso calc 1 . .
    C C23 0.38255(5) 0.63133(8) 0.80523(10) 0.0408(4) Uani d 1 . .
    H H23A 0.358628 0.647936 0.768461 0.049 Uiso calc 1 . .
    H H23B 0.396056 0.669711 0.834528 0.049 Uiso calc 1 . .
    C C24 0.36519(5) 0.58494(8) 0.87401(11) 0.0440(4) Uani d 1 . .
    H H24A 0.353325 0.545278 0.844775 0.053 Uiso calc 1 . .
    H H24B 0.388935 0.570446 0.912794 0.053 Uiso calc 1 . .
    C C25 0.33098(6) 0.61590(10) 0.92887(12) 0.0547(5) Uani d 1 . .
    H H25A 0.306286 0.627359 0.890791 0.066 Uiso calc 1 . .
    H H25B 0.342120 0.657311 0.954821 0.066 Uiso calc 1 . .
    C C26 0.31624(6) 0.57082(11) 1.00130(12) 0.0643(6) Uani d 1 . .
    H H26A 0.340499 0.559481 1.039500 0.077 Uiso calc 1 . .
    H H26B 0.304111 0.530447 0.975961 0.077 Uiso calc 1 . .
    H H26C 0.294599 0.593494 1.035103 0.077 Uiso calc 1 . .
    C C27 0.67085(5) 0.74467(9) 0.28883(11) 0.0453(4) Uani d 1 . .
    H H27A 0.652962 0.726534 0.240713 0.054 Uiso calc 1 . .
    H H27B 0.686720 0.707865 0.316701 0.054 Uiso calc 1 . .
    C C28 0.70150(5) 0.79524(9) 0.25407(12) 0.0503(4) Uani d 1 . .
    H H28A 0.717227 0.815997 0.303391 0.060 Uiso calc 1 . .
    H H28B 0.685263 0.830239 0.223085 0.060 Uiso calc 1 . .
    C C29 0.73314(5) 0.76452(10) 0.19214(12) 0.0519(5) Uani d 1 . .
    H H29A 0.750841 0.732111 0.224716 0.062 Uiso calc 1 . .
    H H29B 0.717211 0.740314 0.145944 0.062 Uiso calc 1 . .
    C C30 0.76207(5) 0.81448(10) 0.14993(14) 0.0607(5) Uani d 1 . .
    H H30A 0.776793 0.840235 0.196288 0.073 Uiso calc 1 . .
    H H30B 0.744354 0.845558 0.115134 0.073 Uiso calc 1 . .
    C C31 0.79542(5) 0.78446(11) 0.09109(13) 0.0595(5) Uani d 1 . .
    H H31A 0.815037 0.756882 0.126838 0.071 Uiso calc 1 . .
    H H31B 0.781035 0.755310 0.047959 0.071 Uiso calc 1 . .
    C C32 0.82113(6) 0.83584(11) 0.04310(14) 0.0687(6) Uani d 1 . .
    H H32A 0.834554 0.865875 0.086439 0.082 Uiso calc 1 . .
    H H32B 0.801450 0.862480 0.006255 0.082 Uiso calc 1 . .
    C C33 0.85581(6) 0.80769(12) -0.01432(13) 0.0695(6) Uani d 1 . .
    H H33A 0.876784 0.783520 0.022559 0.083 Uiso calc 1 . .
    H H33B 0.842905 0.775904 -0.056065 0.083 Uiso calc 1 . .
    C C34 0.87843(7) 0.86123(14) -0.06413(18) 0.0942(9) Uani d 1 . .
    H H34A 0.858974 0.879893 -0.108306 0.113 Uiso calc 1 . .
    H H34B 0.903232 0.842378 -0.092521 0.113 Uiso calc 1 . .
    H H34C 0.887728 0.896067 -0.023791 0.113 Uiso calc 1 . .
    C C35 0.47133(5) 0.88783(8) 0.52980(10) 0.0373(3) Uani d 1 . .
    H H35A 0.454098 0.873954 0.478320 0.045 Uiso calc 1 . .
    H H35B 0.466222 0.935390 0.539873 0.045 Uiso calc 1 . .
    C C36 0.45850(5) 0.84864(8) 0.60853(10) 0.0409(4) Uani d 1 . .
    H H36A 0.478914 0.857214 0.657167 0.049 Uiso calc 1 . .
    H H36B 0.459493 0.800958 0.594790 0.049 Uiso calc 1 . .
    C C37 0.41377(5) 0.86709(8) 0.63631(11) 0.0420(4) Uani d 1 . .
    H H37A 0.413354 0.914617 0.651120 0.050 Uiso calc 1 . .
    H H37B 0.393878 0.860306 0.586303 0.050 Uiso calc 1 . .
    C C38 0.39779(5) 0.82805(8) 0.71365(11) 0.0427(4) Uani d 1 . .
    H H38A 0.393628 0.781509 0.695872 0.051 Uiso calc 1 . .
    H H38B 0.419790 0.828902 0.760708 0.051 Uiso calc 1 . .
    C C39 0.35635(5) 0.85437(8) 0.74903(11) 0.0444(4) Uani d 1 . .
    H H39A 0.361483 0.899063 0.773012 0.053 Uiso calc 1 . .
    H H39B 0.335450 0.858617 0.700247 0.053 Uiso calc 1 . .
    C C40 0.33716(5) 0.81172(8) 0.81929(10) 0.0399(4) Uani d 1 . .
    H H40A 0.359749 0.800269 0.862559 0.048 Uiso calc 1 . .
    H H40B 0.326895 0.770091 0.792483 0.048 Uiso calc 1 . .
    C C41 0.30058(5) 0.84390(9) 0.86639(12) 0.0497(4) Uani d 1 . .
    H H41A 0.310896 0.885039 0.894424 0.060 Uiso calc 1 . .
    H H41B 0.278109 0.856038 0.823211 0.060 Uiso calc 1 . .
    C C42 0.28144(6) 0.79983(11) 0.93509(13) 0.0605(5) Uani d 1 . .
    H H42A 0.303696 0.786316 0.977014 0.073 Uiso calc 1 . .
    H H42B 0.269015 0.760640 0.907195 0.073 Uiso calc 1 . .
    H H42C 0.259266 0.824090 0.965415 0.073 Uiso calc 1 . .
    C C43 0.62086(5) 0.95076(8) 0.18009(11) 0.0402(4) Uani d 1 . .
    H H43A 0.617129 0.902359 0.175823 0.048 Uiso calc 1 . .
    H H43B 0.645483 0.959865 0.219482 0.048 Uiso calc 1 . .
    C C44 0.62861(5) 0.97944(8) 0.09101(11) 0.0419(4) Uani d 1 . .
    H H44A 0.631473 1.027953 0.095763 0.050 Uiso calc 1 . .
    H H44B 0.603891 0.969841 0.052082 0.050 Uiso calc 1 . .
    C C45 0.66860(5) 0.95097(9) 0.05176(11) 0.0459(4) Uani d 1 . .
    H H45A 0.664656 0.902882 0.043722 0.055 Uiso calc 1 . .
    H H45B 0.692667 0.957418 0.093479 0.055 Uiso calc 1 . .
    C C46 0.68018(5) 0.98138(9) -0.03522(11) 0.0445(4) Uani d 1 . .
    H H46A 0.656030 0.975589 -0.076911 0.053 Uiso calc 1 . .
    H H46B 0.684781 1.029331 -0.027189 0.053 Uiso calc 1 . .
    C C47 0.71981(5) 0.95118(9) -0.07369(11) 0.0445(4) Uani d 1 . .
    H H47A 0.714639 0.903585 -0.083778 0.053 Uiso calc 1 . .
    H H47B 0.743532 0.955125 -0.030597 0.053 Uiso calc 1 . .
    C C48 0.73333(5) 0.98252(9) -0.15878(11) 0.0479(4) Uani d 1 . .
    H H48A 0.709840 0.977884 -0.202276 0.058 Uiso calc 1 . .
    H H48B 0.738095 1.030254 -0.149018 0.058 Uiso calc 1 . .
    C C49 0.77328(5) 0.95275(10) -0.19575(12) 0.0526(4) Uani d 1 . .
    H H49A 0.796653 0.956595 -0.151846 0.063 Uiso calc 1 . .
    H H49B 0.768337 0.905198 -0.206667 0.063 Uiso calc 1 . .
    C C50 0.78709(7) 0.98497(12) -0.27952(13) 0.0736(6) Uani d 1 . .
    H H50A 0.764757 0.979396 -0.324380 0.088 Uiso calc 1 . .
    H H50B 0.813378 0.964245 -0.298910 0.088 Uiso calc 1 . .
    H H50C 0.792062 1.032112 -0.269421 0.088 Uiso calc 1 . .
loop_
    _atom_site_aniso_label
    _atom_site_aniso_U_11
    _atom_site_aniso_U_22
    _atom_site_aniso_U_33
    _atom_site_aniso_U_12
    _atom_site_aniso_U_13
    _atom_site_aniso_U_23
    O1 0.0483(6) 0.0309(6) 0.0401(6) -0.0049(4) 0.0156(5) 0.0032(5)
    Cl1 0.0912(4) 0.0950(5) 0.1005(5) 0.0188(3) 0.0283(4) 0.0261(4)
    C51A 0.138(5) 0.078(4) 0.163(6) -0.007(4) 0.076(4) -0.020(4)
    C51B 0.133(5) 0.076(4) 0.164(5) -0.035(3) 0.068(4) -0.037(4)
    O2 0.0369(6) 0.0438(6) 0.0497(7) -0.0064(4) 0.0110(5) 0.0078(5)
    O3 0.0412(6) 0.0429(6) 0.0337(6) -0.0041(4) 0.0065(4) 0.0063(5)
    O4 0.0408(6) 0.0406(6) 0.0410(6) 0.0016(4) 0.0100(5) 0.0117(5)
    O5 0.0490(7) 0.0694(9) 0.0427(7) -0.0088(6) 0.0145(6) -0.0071(6)
    C1 0.0340(7) 0.0327(8) 0.0359(8) 0.0015(6) 0.0029(6) 0.0063(6)
    C2 0.0352(8) 0.0335(8) 0.0335(8) -0.0037(6) 0.0037(6) 0.0079(6)
    C3 0.0372(8) 0.0351(8) 0.0309(8) -0.0017(6) 0.0020(6) 0.0049(6)
    C4 0.0327(7) 0.0343(8) 0.0321(8) -0.0029(6) -0.0050(6) 0.0077(6)
    C5 0.0307(7) 0.0389(9) 0.0364(9) -0.0029(6) 0.0012(6) 0.0104(7)
    C6 0.0342(7) 0.0385(9) 0.0355(9) 0.0019(6) 0.0042(6) 0.0053(7)
    C7 0.0369(8) 0.0377(8) 0.0341(8) -0.0090(6) -0.0030(6) 0.0038(7)
    C8 0.0360(8) 0.0297(8) 0.0332(8) -0.0093(6) -0.0034(6) 0.0009(6)
    C9 0.0409(8) 0.0290(8) 0.0303(8) -0.0088(6) 0.0030(6) -0.0016(6)
    C10 0.0366(7) 0.0289(8) 0.0351(8) -0.0040(6) 0.0038(6) -0.0032(6)
    C11 0.0388(8) 0.0239(7) 0.0344(8) -0.0052(5) 0.0005(6) -0.0026(6)
    C12 0.0365(8) 0.0293(8) 0.0329(8) -0.0083(6) 0.0031(6) 0.0027(6)
    C13 0.0331(7) 0.0325(8) 0.0378(9) -0.0066(6) 0.0008(6) 0.0024(6)
    C14 0.0387(11) 0.0260(10) 0.0363(12) 0.000 0.0047(9) 0.000
    C15 0.0422(8) 0.0298(8) 0.0374(9) -0.0028(6) 0.0132(6) -0.0027(6)
    C16 0.0401(8) 0.0230(7) 0.0416(9) 0.0008(6) 0.0082(6) 0.0019(6)
    C17 0.0349(8) 0.0315(8) 0.0456(10) 0.0035(6) 0.0114(6) 0.0046(7)
    C18 0.0408(8) 0.0315(8) 0.0415(9) 0.0028(6) 0.0075(7) 0.0046(7)
    C19 0.0472(9) 0.0322(8) 0.0363(9) -0.0031(6) 0.0106(7) 0.0005(7)
    C20 0.0501(9) 0.0333(8) 0.0402(9) -0.0041(7) 0.0138(7) 0.0022(7)
    C21 0.0466(9) 0.0314(8) 0.0385(9) -0.0034(6) 0.0088(7) 0.0015(7)
    C22 0.0463(9) 0.0355(9) 0.0418(9) -0.0043(6) 0.0121(7) 0.0004(7)
    C23 0.0440(9) 0.0409(9) 0.0380(9) -0.0034(7) 0.0092(7) -0.0015(7)
    C24 0.0461(9) 0.0485(10) 0.0379(9) -0.0108(7) 0.0096(7) -0.0024(7)
    C25 0.0503(10) 0.0733(13) 0.0409(10) -0.0048(9) 0.0123(8) -0.0020(9)
    C26 0.0587(11) 0.0906(16) 0.0444(11) -0.0184(10) 0.0169(9) -0.0040(10)
    C27 0.0373(8) 0.0530(10) 0.0460(10) -0.0031(7) 0.0104(7) 0.0058(8)
    C28 0.0367(8) 0.0550(11) 0.0595(12) -0.0036(7) 0.0092(7) 0.0170(9)
    C29 0.0385(9) 0.0698(13) 0.0477(11) -0.0090(8) 0.0064(7) 0.0096(9)
    C30 0.0396(9) 0.0731(13) 0.0700(14) 0.0017(8) 0.0155(9) 0.0266(11)
    C31 0.0412(9) 0.0900(15) 0.0475(11) -0.0105(9) 0.0049(8) 0.0104(10)
    C32 0.0406(10) 0.0929(16) 0.0732(14) 0.0043(9) 0.0163(9) 0.0312(12)
    C33 0.0476(11) 0.1114(18) 0.0497(12) -0.0160(11) 0.0077(9) 0.0067(12)
    C34 0.0600(13) 0.125(2) 0.099(2) 0.0011(13) 0.0372(13) 0.0313(17)
    C35 0.0415(8) 0.0339(8) 0.0366(9) -0.0028(6) 0.0074(6) -0.0028(7)
    C36 0.0473(9) 0.0374(9) 0.0385(9) -0.0047(7) 0.0096(7) 0.0006(7)
    C37 0.0486(9) 0.0350(9) 0.0428(10) -0.0019(7) 0.0111(7) -0.0003(7)
    C38 0.0445(9) 0.0442(10) 0.0397(9) -0.0008(7) 0.0079(7) 0.0026(7)
    C39 0.0488(9) 0.0417(9) 0.0432(10) -0.0013(7) 0.0111(7) -0.0010(7)
    C40 0.0376(8) 0.0474(9) 0.0350(9) -0.0037(7) 0.0020(6) -0.0005(7)
    C41 0.0451(9) 0.0561(11) 0.0484(11) -0.0038(8) 0.0107(7) -0.0011(8)
    C42 0.0487(10) 0.0798(14) 0.0538(12) -0.0054(9) 0.0149(8) 0.0059(10)
    C43 0.0346(8) 0.0426(9) 0.0436(10) -0.0011(6) 0.0062(6) 0.0086(7)
    C44 0.0400(8) 0.0434(9) 0.0427(10) -0.0030(7) 0.0065(7) 0.0094(7)
    C45 0.0396(8) 0.0524(10) 0.0458(10) -0.0008(7) 0.0071(7) 0.0111(8)
    C46 0.0416(9) 0.0476(10) 0.0446(10) -0.0028(7) 0.0071(7) 0.0076(8)
    C47 0.0386(8) 0.0490(10) 0.0462(10) -0.0042(7) 0.0065(7) 0.0041(8)
    C48 0.0458(9) 0.0543(11) 0.0441(10) -0.0056(7) 0.0076(7) 0.0013(8)
    C49 0.0509(10) 0.0589(11) 0.0484(11) -0.0075(8) 0.0107(8) -0.0092(9)
    C50 0.0720(13) 0.1006(18) 0.0492(12) -0.0119(12) 0.0220(10) -0.0087(12)
_geom_special_details
;
 All esds (except the esd in the dihedral angle between two l.s. planes)
 are estimated using the full covariance matrix.  The cell esds are taken
 into account individually in the estimation of esds in distances, angles
 and torsion angles; correlations between esds in cell parameters are only
 used when they are defined by crystal symmetry.  An approximate (isotropic)
 treatment of cell esds is used for estimating esds involving l.s. planes.
;
loop_
    _geom_bond_atom_site_label_1
    _geom_bond_atom_site_label_2
    _geom_bond_site_symmetry_2
    _geom_bond_distance
    _geom_bond_publ_flag
    O1 C2 . 1.3942(16) ?
    O1 C19 . 1.4323(17) ?
    Cl1 C51B . 1.772(5) ?
    Cl1 C51A . 1.785(5) ?
    C51A C51A 2_655 0.932(11) ?
    C51A H51A . 0.9900 ?
    C51A H51B . 0.9900 ?
    C51B C51B 2_655 0.949(9) ?
    C51B H51C . 0.9900 ?
    C51B H51D . 0.9900 ?
    O2 C5 . 1.3857(17) ?
    O2 C27 . 1.4280(19) ?
    O3 C9 . 1.3817(17) ?
    O3 C35 . 1.4332(17) ?
    O4 C12 . 1.3873(17) ?
    O4 C43 . 1.4282(18) ?
    O5 C15 . 1.3786(19) ?
    O5 H5 . 0.847(10) ?
    C1 C2 . 1.391(2) ?
    C1 C6 . 1.3955(19) ?
    C1 C18 . 1.520(2) ?
    C2 C3 . 1.388(2) ?
    C3 C4 . 1.3905(19) ?
    C3 H3 . 0.9500 ?
    C4 C5 . 1.395(2) ?
    C4 C7 . 1.519(2) ?
    C5 C6 . 1.390(2) ?
    C6 H6 . 0.9500 ?
    C7 C8 . 1.517(2) ?
    C7 H7A . 0.9900 ?
    C7 H7B . 0.9900 ?
    C8 C13 . 1.389(2) ?
    C8 C9 . 1.400(2) ?
    C9 C10 . 1.391(2) ?
    C10 C11 . 1.395(2) ?
    C10 H10 . 0.9500 ?
    C11 C12 . 1.395(2) ?
    C11 C14 . 1.5139(18) ?
    C12 C13 . 1.391(2) ?
    C13 H13 . 0.9500 ?
    C14 H14A . 0.9900 ?
    C14 H14B . 0.9900 ?
    C15 C16 . 1.394(2) ?
    C15 C17 2_655 1.394(2) ?
    C16 C17 . 1.395(2) ?
    C16 C18 . 1.523(2) ?
    C17 H17 . 0.9500 ?
    C18 H18A . 0.9900 ?
    C18 H18B . 0.9900 ?
    C19 C20 . 1.5128(19) ?
    C19 H19A . 0.9900 ?
    C19 H19B . 0.9900 ?
    C20 C21 . 1.526(2) ?
    C20 H20A . 0.9900 ?
    C20 H20B . 0.9900 ?
    C21 C22 . 1.527(2) ?
    C21 H21A . 0.9900 ?
    C21 H21B . 0.9900 ?
    C22 C23 . 1.522(2) ?
    C22 H22A . 0.9900 ?
    C22 H22B . 0.9900 ?
    C23 C24 . 1.525(2) ?
    C23 H23A . 0.9900 ?
    C23 H23B . 0.9900 ?
    C24 C25 . 1.518(2) ?
    C24 H24A . 0.9900 ?
    C24 H24B . 0.9900 ?
    C25 C26 . 1.521(3) ?
    C25 H25A . 0.9900 ?
    C25 H25B . 0.9900 ?
    C26 H26A . 0.9800 ?
    C26 H26B . 0.9800 ?
    C26 H26C . 0.9800 ?
    C27 C28 . 1.513(2) ?
    C27 H27A . 0.9900 ?
    C27 H27B . 0.9900 ?
    C28 C29 . 1.525(2) ?
    C28 H28A . 0.9900 ?
    C28 H28B . 0.9900 ?
    C29 C30 . 1.517(2) ?
    C29 H29A . 0.9900 ?
    C29 H29B . 0.9900 ?
    C30 C31 . 1.527(3) ?
    C30 H30A . 0.9900 ?
    C30 H30B . 0.9900 ?
    C31 C32 . 1.520(2) ?
    C31 H31A . 0.9900 ?
    C31 H31B . 0.9900 ?
    C32 C33 . 1.529(3) ?
    C32 H32A . 0.9900 ?
    C32 H32B . 0.9900 ?
    C33 C34 . 1.515(3) ?
    C33 H33A . 0.9900 ?
    C33 H33B . 0.9900 ?
    C34 H34A . 0.9800 ?
    C34 H34B . 0.9800 ?
    C34 H34C . 0.9800 ?
    C35 C36 . 1.510(2) ?
    C35 H35A . 0.9900 ?
    C35 H35B . 0.9900 ?
    C36 C37 . 1.526(2) ?
    C36 H36A . 0.9900 ?
    C36 H36B . 0.9900 ?
    C37 C38 . 1.523(2) ?
    C37 H37A . 0.9900 ?
    C37 H37B . 0.9900 ?
    C38 C39 . 1.521(2) ?
    C38 H38A . 0.9900 ?
    C38 H38B . 0.9900 ?
    C39 C40 . 1.519(2) ?
    C39 H39A . 0.9900 ?
    C39 H39B . 0.9900 ?
    C40 C41 . 1.520(2) ?
    C40 H40A . 0.9900 ?
    C40 H40B . 0.9900 ?
    C41 C42 . 1.518(2) ?
    C41 H41A . 0.9900 ?
    C41 H41B . 0.9900 ?
    C42 H42A . 0.9800 ?
    C42 H42B . 0.9800 ?
    C42 H42C . 0.9800 ?
    C43 C44 . 1.512(2) ?
    C43 H43A . 0.9900 ?
    C43 H43B . 0.9900 ?
    C44 C45 . 1.521(2) ?
    C44 H44A . 0.9900 ?
    C44 H44B . 0.9900 ?
    C45 C46 . 1.524(2) ?
    C45 H45A . 0.9900 ?
    C45 H45B . 0.9900 ?
    C46 C47 . 1.520(2) ?
    C46 H46A . 0.9900 ?
    C46 H46B . 0.9900 ?
    C47 C48 . 1.523(2) ?
    C47 H47A . 0.9900 ?
    C47 H47B . 0.9900 ?
    C48 C49 . 1.516(2) ?
    C48 H48A . 0.9900 ?
    C48 H48B . 0.9900 ?
    C49 C50 . 1.516(3) ?
    C49 H49A . 0.9900 ?
    C49 H49B . 0.9900 ?
    C50 H50A . 0.9800 ?
    C50 H50B . 0.9800 ?
    C50 H50C . 0.9800 ?
loop_
    _geom_angle_atom_site_label_1
    _geom_angle_atom_site_label_2
    _geom_angle_atom_site_label_3
    _geom_angle_site_symmetry_1
    _geom_angle_site_symmetry_3
    _geom_angle
    _geom_angle_publ_flag
    C2 O1 C19 . . 117.27(11) ?
    C51A C51A Cl1 2_655 . 149.8(14) ?
    C51A C51A H51A 2_655 . 99.2 ?
    Cl1 C51A H51A . . 99.2 ?
    C51A C51A H51B 2_655 . 99.2 ?
    Cl1 C51A H51B . . 99.2 ?
    H51A C51A H51B . . 104.0 ?
    C51B C51B Cl1 2_655 . 146.5(11) ?
    C51B C51B H51C 2_655 . 100.2 ?
    Cl1 C51B H51C . . 100.2 ?
    C51B C51B H51D 2_655 . 100.2 ?
    Cl1 C51B H51D . . 100.2 ?
    H51C C51B H51D . . 104.2 ?
    C5 O2 C27 . . 117.77(12) ?
    C9 O3 C35 . . 116.85(12) ?
    C12 O4 C43 . . 117.21(11) ?
    C15 O5 H5 . . 111(2) ?
    C2 C1 C6 . . 117.92(14) ?
    C2 C1 C18 . . 122.00(13) ?
    C6 C1 C18 . . 120.04(13) ?
    C3 C2 C1 . . 120.80(13) ?
    C3 C2 O1 . . 122.95(13) ?
    C1 C2 O1 . . 116.24(13) ?
    C2 C3 C4 . . 121.29(14) ?
    C2 C3 H3 . . 119.4 ?
    C4 C3 H3 . . 119.4 ?
    C3 C4 C5 . . 118.17(13) ?
    C3 C4 C7 . . 120.05(14) ?
    C5 C4 C7 . . 121.77(13) ?
    O2 C5 C6 . . 123.57(14) ?
    O2 C5 C4 . . 116.00(13) ?
    C6 C5 C4 . . 120.43(13) ?
    C5 C6 C1 . . 121.35(14) ?
    C5 C6 H6 . . 119.3 ?
    C1 C6 H6 . . 119.3 ?
    C8 C7 C4 . . 112.41(12) ?
    C8 C7 H7A . . 109.1 ?
    C4 C7 H7A . . 109.1 ?
    C8 C7 H7B . . 109.1 ?
    C4 C7 H7B . . 109.1 ?
    H7A C7 H7B . . 107.9 ?
    C13 C8 C9 . . 118.69(14) ?
    C13 C8 C7 . . 120.19(13) ?
    C9 C8 C7 . . 121.10(13) ?
    O3 C9 C10 . . 123.59(13) ?
    O3 C9 C8 . . 116.49(13) ?
    C10 C9 C8 . . 119.92(13) ?
    C9 C10 C11 . . 121.32(13) ?
    C9 C10 H10 . . 119.3 ?
    C11 C10 H10 . . 119.3 ?
    C10 C11 C12 . . 118.49(13) ?
    C10 C11 C14 . . 120.06(12) ?
    C12 C11 C14 . . 121.32(12) ?
    O4 C12 C13 . . 123.76(13) ?
    O4 C12 C11 . . 115.97(13) ?
    C13 C12 C11 . . 120.26(13) ?
    C8 C13 C12 . . 121.24(13) ?
    C8 C13 H13 . . 119.4 ?
    C12 C13 H13 . . 119.4 ?
    C11 C14 C11 . 2_655 109.98(16) ?
    C11 C14 H14A . . 109.7 ?
    C11 C14 H14A 2_655 . 109.7 ?
    C11 C14 H14B . . 109.7 ?
    C11 C14 H14B 2_655 . 109.7 ?
    H14A C14 H14B . . 108.2 ?
    O5 C15 C16 . . 122.80(15) ?
    O5 C15 C17 . 2_655 116.80(13) ?
    C16 C15 C17 . 2_655 120.35(14) ?
    C15 C16 C17 . . 117.74(14) ?
    C15 C16 C18 . . 122.32(14) ?
    C17 C16 C18 . . 119.93(13) ?
    C15 C17 C16 2_655 . 121.87(13) ?
    C15 C17 H17 2_655 . 119.1 ?
    C16 C17 H17 . . 119.1 ?
    C1 C18 C16 . . 112.06(12) ?
    C1 C18 H18A . . 109.2 ?
    C16 C18 H18A . . 109.2 ?
    C1 C18 H18B . . 109.2 ?
    C16 C18 H18B . . 109.2 ?
    H18A C18 H18B . . 107.9 ?
    O1 C19 C20 . . 108.77(12) ?
    O1 C19 H19A . . 109.9 ?
    C20 C19 H19A . . 109.9 ?
    O1 C19 H19B . . 109.9 ?
    C20 C19 H19B . . 109.9 ?
    H19A C19 H19B . . 108.3 ?
    C19 C20 C21 . . 110.68(12) ?
    C19 C20 H20A . . 109.5 ?
    C21 C20 H20A . . 109.5 ?
    C19 C20 H20B . . 109.5 ?
    C21 C20 H20B . . 109.5 ?
    H20A C20 H20B . . 108.1 ?
    C20 C21 C22 . . 113.40(12) ?
    C20 C21 H21A . . 108.9 ?
    C22 C21 H21A . . 108.9 ?
    C20 C21 H21B . . 108.9 ?
    C22 C21 H21B . . 108.9 ?
    H21A C21 H21B . . 107.7 ?
    C23 C22 C21 . . 113.65(13) ?
    C23 C22 H22A . . 108.8 ?
    C21 C22 H22A . . 108.8 ?
    C23 C22 H22B . . 108.8 ?
    C21 C22 H22B . . 108.8 ?
    H22A C22 H22B . . 107.7 ?
    C22 C23 C24 . . 112.81(13) ?
    C22 C23 H23A . . 109.0 ?
    C24 C23 H23A . . 109.0 ?
    C22 C23 H23B . . 109.0 ?
    C24 C23 H23B . . 109.0 ?
    H23A C23 H23B . . 107.8 ?
    C25 C24 C23 . . 113.55(15) ?
    C25 C24 H24A . . 108.9 ?
    C23 C24 H24A . . 108.9 ?
    C25 C24 H24B . . 108.9 ?
    C23 C24 H24B . . 108.9 ?
    H24A C24 H24B . . 107.7 ?
    C24 C25 C26 . . 112.95(17) ?
    C24 C25 H25A . . 109.0 ?
    C26 C25 H25A . . 109.0 ?
    C24 C25 H25B . . 109.0 ?
    C26 C25 H25B . . 109.0 ?
    H25A C25 H25B . . 107.8 ?
    C25 C26 H26A . . 109.5 ?
    C25 C26 H26B . . 109.5 ?
    H26A C26 H26B . . 109.5 ?
    C25 C26 H26C . . 109.5 ?
    H26A C26 H26C . . 109.5 ?
    H26B C26 H26C . . 109.5 ?
    O2 C27 C28 . . 107.93(14) ?
    O2 C27 H27A . . 110.1 ?
    C28 C27 H27A . . 110.1 ?
    O2 C27 H27B . . 110.1 ?
    C28 C27 H27B . . 110.1 ?
    H27A C27 H27B . . 108.4 ?
    C27 C28 C29 . . 111.95(15) ?
    C27 C28 H28A . . 109.2 ?
    C29 C28 H28A . . 109.2 ?
    C27 C28 H28B . . 109.2 ?
    C29 C28 H28B . . 109.2 ?
    H28A C28 H28B . . 107.9 ?
    C30 C29 C28 . . 113.61(16) ?
    C30 C29 H29A . . 108.8 ?
    C28 C29 H29A . . 108.8 ?
    C30 C29 H29B . . 108.8 ?
    C28 C29 H29B . . 108.8 ?
    H29A C29 H29B . . 107.7 ?
    C29 C30 C31 . . 114.46(17) ?
    C29 C30 H30A . . 108.6 ?
    C31 C30 H30A . . 108.6 ?
    C29 C30 H30B . . 108.6 ?
    C31 C30 H30B . . 108.6 ?
    H30A C30 H30B . . 107.6 ?
    C32 C31 C30 . . 113.23(18) ?
    C32 C31 H31A . . 108.9 ?
    C30 C31 H31A . . 108.9 ?
    C32 C31 H31B . . 108.9 ?
    C30 C31 H31B . . 108.9 ?
    H31A C31 H31B . . 107.7 ?
    C31 C32 C33 . . 114.76(19) ?
    C31 C32 H32A . . 108.6 ?
    C33 C32 H32A . . 108.6 ?
    C31 C32 H32B . . 108.6 ?
    C33 C32 H32B . . 108.6 ?
    H32A C32 H32B . . 107.6 ?
    C34 C33 C32 . . 111.9(2) ?
    C34 C33 H33A . . 109.2 ?
    C32 C33 H33A . . 109.2 ?
    C34 C33 H33B . . 109.2 ?
    C32 C33 H33B . . 109.2 ?
    H33A C33 H33B . . 107.9 ?
    C33 C34 H34A . . 109.5 ?
    C33 C34 H34B . . 109.5 ?
    H34A C34 H34B . . 109.5 ?
    C33 C34 H34C . . 109.5 ?
    H34A C34 H34C . . 109.5 ?
    H34B C34 H34C . . 109.5 ?
    O3 C35 C36 . . 109.10(13) ?
    O3 C35 H35A . . 109.9 ?
    C36 C35 H35A . . 109.9 ?
    O3 C35 H35B . . 109.9 ?
    C36 C35 H35B . . 109.9 ?
    H35A C35 H35B . . 108.3 ?
    C35 C36 C37 . . 111.09(13) ?
    C35 C36 H36A . . 109.4 ?
    C37 C36 H36A . . 109.4 ?
    C35 C36 H36B . . 109.4 ?
    C37 C36 H36B . . 109.4 ?
    H36A C36 H36B . . 108.0 ?
    C38 C37 C36 . . 114.43(14) ?
    C38 C37 H37A . . 108.7 ?
    C36 C37 H37A . . 108.7 ?
    C38 C37 H37B . . 108.7 ?
    C36 C37 H37B . . 108.7 ?
    H37A C37 H37B . . 107.6 ?
    C39 C38 C37 . . 113.42(14) ?
    C39 C38 H38A . . 108.9 ?
    C37 C38 H38A . . 108.9 ?
    C39 C38 H38B . . 108.9 ?
    C37 C38 H38B . . 108.9 ?
    H38A C38 H38B . . 107.7 ?
    C40 C39 C38 . . 114.34(14) ?
    C40 C39 H39A . . 108.7 ?
    C38 C39 H39A . . 108.7 ?
    C40 C39 H39B . . 108.7 ?
    C38 C39 H39B . . 108.7 ?
    H39A C39 H39B . . 107.6 ?
    C39 C40 C41 . . 114.30(14) ?
    C39 C40 H40A . . 108.7 ?
    C41 C40 H40A . . 108.7 ?
    C39 C40 H40B . . 108.7 ?
    C41 C40 H40B . . 108.7 ?
    H40A C40 H40B . . 107.6 ?
    C42 C41 C40 . . 113.27(15) ?
    C42 C41 H41A . . 108.9 ?
    C40 C41 H41A . . 108.9 ?
    C42 C41 H41B . . 108.9 ?
    C40 C41 H41B . . 108.9 ?
    H41A C41 H41B . . 107.7 ?
    C41 C42 H42A . . 109.5 ?
    C41 C42 H42B . . 109.5 ?
    H42A C42 H42B . . 109.5 ?
    C41 C42 H42C . . 109.5 ?
    H42A C42 H42C . . 109.5 ?
    H42B C42 H42C . . 109.5 ?
    O4 C43 C44 . . 108.42(12) ?
    O4 C43 H43A . . 110.0 ?
    C44 C43 H43A . . 110.0 ?
    O4 C43 H43B . . 110.0 ?
    C44 C43 H43B . . 110.0 ?
    H43A C43 H43B . . 108.4 ?
    C43 C44 C45 . . 111.40(13) ?
    C43 C44 H44A . . 109.3 ?
    C45 C44 H44A . . 109.3 ?
    C43 C44 H44B . . 109.3 ?
    C45 C44 H44B . . 109.3 ?
    H44A C44 H44B . . 108.0 ?
    C44 C45 C46 . . 114.25(14) ?
    C44 C45 H45A . . 108.7 ?
    C46 C45 H45A . . 108.7 ?
    C44 C45 H45B . . 108.7 ?
    C46 C45 H45B . . 108.7 ?
    H45A C45 H45B . . 107.6 ?
    C47 C46 C45 . . 113.11(14) ?
    C47 C46 H46A . . 109.0 ?
    C45 C46 H46A . . 109.0 ?
    C47 C46 H46B . . 109.0 ?
    C45 C46 H46B . . 109.0 ?
    H46A C46 H46B . . 107.8 ?
    C46 C47 C48 . . 114.40(14) ?
    C46 C47 H47A . . 108.7 ?
    C48 C47 H47A . . 108.7 ?
    C46 C47 H47B . . 108.7 ?
    C48 C47 H47B . . 108.7 ?
    H47A C47 H47B . . 107.6 ?
    C49 C48 C47 . . 113.93(15) ?
    C49 C48 H48A . . 108.8 ?
    C47 C48 H48A . . 108.8 ?
    C49 C48 H48B . . 108.8 ?
    C47 C48 H48B . . 108.8 ?
    H48A C48 H48B . . 107.7 ?
    C50 C49 C48 . . 113.74(17) ?
    C50 C49 H49A . . 108.8 ?
    C48 C49 H49A . . 108.8 ?
    C50 C49 H49B . . 108.8 ?
    C48 C49 H49B . . 108.8 ?
    H49A C49 H49B . . 107.7 ?
    C49 C50 H50A . . 109.5 ?
    C49 C50 H50B . . 109.5 ?
    H50A C50 H50B . . 109.5 ?
    C49 C50 H50C . . 109.5 ?
    H50A C50 H50C . . 109.5 ?
    H50B C50 H50C . . 109.5 ?
loop_
    _geom_torsion_atom_site_label_1
    _geom_torsion_atom_site_label_2
    _geom_torsion_atom_site_label_3
    _geom_torsion_atom_site_label_4
    _geom_torsion_site_symmetry_1
    _geom_torsion_site_symmetry_2
    _geom_torsion_site_symmetry_3
    _geom_torsion_site_symmetry_4
    _geom_torsion
    _geom_torsion_publ_flag
    C6 C1 C2 C3 . . . . 1.9(2) ?
    C18 C1 C2 C3 . . . . -175.80(14) ?
    C6 C1 C2 O1 . . . . -176.77(12) ?
    C18 C1 C2 O1 . . . . 5.5(2) ?
    C19 O1 C2 C3 . . . . 15.2(2) ?
    C19 O1 C2 C1 . . . . -166.12(13) ?
    C1 C2 C3 C4 . . . . -1.4(2) ?
    O1 C2 C3 C4 . . . . 177.16(13) ?
    C2 C3 C4 C5 . . . . -0.3(2) ?
    C2 C3 C4 C7 . . . . 178.65(13) ?
    C27 O2 C5 C6 . . . . -5.6(2) ?
    C27 O2 C5 C4 . . . . 174.64(13) ?
    C3 C4 C5 O2 . . . . -178.67(12) ?
    C7 C4 C5 O2 . . . . 2.4(2) ?
    C3 C4 C5 C6 . . . . 1.5(2) ?
    C7 C4 C5 C6 . . . . -177.41(13) ?
    O2 C5 C6 C1 . . . . 179.18(13) ?
    C4 C5 C6 C1 . . . . -1.0(2) ?
    C2 C1 C6 C5 . . . . -0.7(2) ?
    C18 C1 C6 C5 . . . . 177.07(13) ?
    C3 C4 C7 C8 . . . . -94.67(16) ?
    C5 C4 C7 C8 . . . . 84.26(17) ?
    C4 C7 C8 C13 . . . . -92.92(16) ?
    C4 C7 C8 C9 . . . . 85.65(17) ?
    C35 O3 C9 C10 . . . . 6.3(2) ?
    C35 O3 C9 C8 . . . . -173.83(12) ?
    C13 C8 C9 O3 . . . . 177.87(12) ?
    C7 C8 C9 O3 . . . . -0.7(2) ?
    C13 C8 C9 C10 . . . . -2.2(2) ?
    C7 C8 C9 C10 . . . . 179.17(13) ?
    O3 C9 C10 C11 . . . . -177.94(13) ?
    C8 C9 C10 C11 . . . . 2.2(2) ?
    C9 C10 C11 C12 . . . . 0.1(2) ?
    C9 C10 C11 C14 . . . . 176.09(13) ?
    C43 O4 C12 C13 . . . . 15.6(2) ?
    C43 O4 C12 C11 . . . . -165.35(12) ?
    C10 C11 C12 O4 . . . . 178.63(12) ?
    C14 C11 C12 O4 . . . . 2.7(2) ?
    C10 C11 C12 C13 . . . . -2.2(2) ?
    C14 C11 C12 C13 . . . . -178.20(13) ?
    C9 C8 C13 C12 . . . . 0.1(2) ?
    C7 C8 C13 C12 . . . . 178.69(13) ?
    O4 C12 C13 C8 . . . . -178.75(13) ?
    C11 C12 C13 C8 . . . . 2.2(2) ?
    C10 C11 C14 C11 . . . 2_655 -83.32(12) ?
    C12 C11 C14 C11 . . . 2_655 92.57(13) ?
    O5 C15 C16 C17 . . . . 175.06(13) ?
    C17 C15 C16 C17 2_655 . . . -2.36(19) ?
    O5 C15 C16 C18 . . . . -6.2(2) ?
    C17 C15 C16 C18 2_655 . . . 176.41(13) ?
    C15 C16 C17 C15 . . . 2_655 0.37(19) ?
    C18 C16 C17 C15 . . . 2_655 -178.43(13) ?
    C2 C1 C18 C16 . . . . 90.31(17) ?
    C6 C1 C18 C16 . . . . -87.37(16) ?
    C15 C16 C18 C1 . . . . -87.07(17) ?
    C17 C16 C18 C1 . . . . 91.68(16) ?
    C2 O1 C19 C20 . . . . -178.21(12) ?
    O1 C19 C20 C21 . . . . -179.15(13) ?
    C19 C20 C21 C22 . . . . -170.72(14) ?
    C20 C21 C22 C23 . . . . -179.39(14) ?
    C21 C22 C23 C24 . . . . -170.36(14) ?
    C22 C23 C24 C25 . . . . -176.61(14) ?
    C23 C24 C25 C26 . . . . -175.88(14) ?
    C5 O2 C27 C28 . . . . -178.92(13) ?
    O2 C27 C28 C29 . . . . 175.51(14) ?
    C27 C28 C29 C30 . . . . 175.15(15) ?
    C28 C29 C30 C31 . . . . 177.17(16) ?
    C29 C30 C31 C32 . . . . 174.53(16) ?
    C30 C31 C32 C33 . . . . 178.18(17) ?
    C31 C32 C33 C34 . . . . 176.70(19) ?
    C9 O3 C35 C36 . . . . 175.07(12) ?
    O3 C35 C36 C37 . . . . 170.97(12) ?
    C35 C36 C37 C38 . . . . 178.06(13) ?
    C36 C37 C38 C39 . . . . 170.93(14) ?
    C37 C38 C39 C40 . . . . 173.32(14) ?
    C38 C39 C40 C41 . . . . 169.14(14) ?
    C39 C40 C41 C42 . . . . 178.94(15) ?
    C12 O4 C43 C44 . . . . 172.32(12) ?
    O4 C43 C44 C45 . . . . 179.04(13) ?
    C43 C44 C45 C46 . . . . -175.75(14) ?
    C44 C45 C46 C47 . . . . -178.99(14) ?
    C45 C46 C47 C48 . . . . -177.51(14) ?
    C46 C47 C48 C49 . . . . 179.06(14) ?
    C47 C48 C49 C50 . . . . -178.88(15) ?
loop_
    _geom_hbond_atom_site_label_D
    _geom_hbond_atom_site_label_H
    _geom_hbond_atom_site_label_A
    _geom_hbond_site_symmetry_D
    _geom_hbond_site_symmetry_H
    _geom_hbond_site_symmetry_A
    _geom_hbond_distance_DH
    _geom_hbond_distance_HA
    _geom_hbond_distance_DA
    _geom_hbond_angle_DHA
    O5 H5 O1 . . . 0.85(2) 1.93(2) 2.754(2) 165(2)
    C34 H34B Cl1 7_665 7_665 . 0.98 2.90 3.782(3) 151
_shelx_space_group_comment
;
The symmetry employed for this shelxl refinement is uniquely defined
by the following loop, which should always be used as a source of
symmetry information in preference to the above space-group names.
They are only intended as comments.
;
_shelx_estimated_absorpt_T_min     0.975
_shelx_estimated_absorpt_T_max     0.989
_shelx_hkl_file
;
   0   0   3    0.77    2.49
   0   0  -3    0.45    2.37
   0   0   4   53.03    3.44
   0   0  -4   45.89    5.09
   0   0   5    2.23    3.39
   0   0  -5    0.61    2.13
   0   0   6  469.23   12.23
   0   0  -6  464.64   11.77
   0   0   7    1.44    2.28
   0   0  -7   -2.65    3.44
   0   0   8  270.22    8.35
   0   0  -8  260.06    8.12
   0   0   9    0.84    5.08
   0   0  -9   -4.69    5.23
   0   0  10   79.50    6.36
   0   0 -10   76.55    6.52
   0   0  11    8.78    7.13
   0   0 -11    5.70    4.91
   0   0  12   63.54   10.57
   0   0 -12   50.53   10.60
   0   0  13   -6.07    5.07
   0   0 -13   -1.05    5.33
   0   0  14    5.49    8.54
   0   0 -14    3.61    8.50
   0   0  15   -1.98    9.92
   0   0 -15   24.35   10.10
   0   0  16   14.56    6.96
   0   0 -16    3.67    7.33
   0   0  17   -4.03    9.34
   0   0 -17    1.88    9.80
   0   0  18   90.79   17.03
   0   0 -18  105.17   17.36
   0   0  19    3.80    7.30
   0   0 -19   -4.85    6.85
   0   2   2  474.64    8.10
   0   2  -2  477.02    8.04
   0  -2   2  463.35    6.85
   0  -2  -2  490.73    7.13
   0   2   3    1.82    3.13
   0   2  -3    6.94    1.92
   0  -2  -3    5.02    2.03
   0  -2   3    4.17    2.09
   0   2   4   45.81    3.40
   0   2  -4   58.86    3.45
   0  -2  -4   55.27    5.30
   0  -2   4   54.95    3.43
   0   2   5   -1.16    3.55
   0   2  -5    4.25    3.38
   0  -2   5    2.40    2.43
   0  -2  -5    3.37    2.33
   0   2   6 1412.52   22.74
   0   2  -6 1412.54   23.20
   0  -2   6 1408.17   23.25
   0  -2  -6 1418.51   23.64
   0   2   7  425.32    9.69
   0   2  -7  429.97   10.06
   0  -2   7  426.01   10.05
   0  -2  -7  406.96    9.97
   0   2   8  819.58   16.16
   0   2  -8  778.67   16.11
   0  -2   8  807.60   19.36
   0  -2  -8  758.51   18.93
   0   2   9   50.27    5.27
   0   2  -9   43.35    5.36
   0  -2   9   45.70    8.00
   0  -2  -9   52.48    5.51
   0   2  10  141.18    7.50
   0   2 -10  147.13    7.97
   0  -2  10  153.05    8.11
   0  -2 -10  138.02   11.37
   0   2 -11   87.60    7.53
   0   2  11  101.50   10.79
   0  -2  11   98.25   11.48
   0  -2 -11  101.67   10.88
   0   2 -12   34.45   10.10
   0   2  12   44.97    9.89
   0  -2  12   34.86    6.42
   0  -2 -12   38.83   10.09
   0   2 -13   52.44   10.96
   0   2  13   51.47   10.74
   0  -2  13   53.39   11.14
   0  -2 -13   50.79    7.82
   0   2  14   -3.04    3.99
   0   2 -14    2.79    6.07
   0  -2  14    3.86    6.24
   0  -2 -14    0.41    6.56
   0   2 -15   36.50    7.58
   0   2  15   36.30    7.54
   0  -2  15   30.73   12.01
   0  -2 -15   21.94    8.64
   0   2  16    1.04    9.19
   0   2 -16   -0.71    9.34
   0  -2  16   -0.56    9.92
   0  -2 -16    9.41    9.63
   0   2  17    0.60    9.09
   0   2 -17   -2.67    9.58
   0  -2  17   -0.94    6.57
   0  -2 -17    5.70    6.59
   0   2  18    1.18    7.87
   0   2 -18    8.92    7.73
   0  -2  18    4.49   12.43
   0  -2 -18   16.93   12.19
   0   2 -19   53.79   10.78
   0   2  19   37.07   16.79
   0  -2  19   51.63   11.50
   0  -2 -19   33.44   11.23
   0   4   0  324.97    7.30
   0  -4   0  326.43    5.60
   0  -4   1   65.73    3.02
   0  -4  -1   75.77    3.93
   0   4   210888.88  158.32
   0  -4   211233.64  163.10
   0  -4  -211010.51  163.13
   0   4   3   99.99    5.68
   0   4  -3   93.63    3.65
   0  -4   3  102.22    3.87
   0  -4  -3   94.11    6.20
   0   4  -4   -0.97    2.74
   0   4   4    2.96    2.89
   0  -4   4    2.08    1.93
   0  -4  -4   -1.50    1.98
   0   4  -5   47.59    3.36
   0   4   5   47.74    4.92
   0  -4   5   43.88    3.70
   0  -4  -5   41.42    5.51
   0   4   6  283.42    8.95
   0   4  -6  273.99    9.35
   0  -4  -6  272.72    7.55
   0  -4   6  265.35    7.35
   0   4   7  466.47   10.33
   0   4  -7  451.60   10.39
   0  -4   7  461.13   13.37
   0  -4  -7  444.93   10.67
   0   4   8  501.56   14.08
   0   4  -8  519.06   15.20
   0  -4   8  519.88   15.44
   0  -4  -8  503.22   12.26
   0   4   9    0.47    5.06
   0   4  -9   -8.68    5.34
   0  -4   9    2.06    3.46
   0  -4  -9   -2.48    3.54
   0   4  10   44.27    8.41
   0   4 -10   39.08    5.72
   0  -4 -10   37.51    8.79
   0  -4  10   42.40    5.92
   0   4  11  316.56   15.30
   0   4 -11  324.83   11.79
   0  -4  11  314.15   16.04
   0  -4 -11  300.77   16.11
   0   4  12    3.54    7.42
   0   4 -12    4.42    4.98
   0  -4  12    3.12    7.47
   0  -4 -12    3.74    5.14
   0   4  13  293.29   17.12
   0   4 -13  304.35   17.09
   0  -4  13  299.43   12.98
   0  -4 -13  289.94   17.97
   0   4  14   -0.20    8.32
   0   4 -14   -7.89    8.32
   0  -4  14   -4.14    9.18
   0  -4 -14   -3.50    9.24
   0   4  15   68.24   12.98
   0   4 -15   65.34   12.95
   0  -4  15   77.17    9.48
   0  -4 -15   45.80    9.56
   0   4 -16  126.17   14.87
   0   4  16  108.37   10.61
   0  -4  16  111.28   16.75
   0  -4 -16    2.77   16.87
   0   4  17   24.87    8.45
   0   4 -17   30.24    8.54
   0  -4  17   32.49    9.49
   0  -4 -17   20.62    9.86
   0   4  18  158.31   20.06
   0   4 -18  153.83   13.33
   0  -4  18  148.51   22.01
   0  -4 -18  156.98   21.60
   0   6   0  382.88    7.80
   0  -6   0  357.73    9.24
   0   6  -1  261.33    2.66
   0   6   1  252.45    8.18
   0  -6   1  241.85    6.29
   0  -6  -1  248.85    7.52
   0   6   2    9.93    2.38
   0  -6   2    0.13    2.60
   0  -6  -2    6.01    3.40
   0   6   3   92.51    5.48
   0  -6   3   97.26    5.27
   0  -6   3   98.77    2.00
   0  -6  -3   97.14    3.95
   0   6   4  910.32   14.69
   0  -6   4  958.63   17.54
   0  -6  -4  924.65   17.39
   0   6  -5  715.11   12.59
   0   6   5  722.79   14.68
   0  -6   5  702.31   15.05
   0  -6  -5  702.94   13.19
   0   6   6   68.48    6.03
   0   6  -6   72.84    4.30
   0  -6   6   70.39    4.64
   0  -6  -6   64.24    6.89
   0   6  -7  110.32    7.76
   0   6   7  106.18    7.16
   0  -6   7  106.27    5.95
   0  -6  -7  105.76    6.10
   0   6  -8   19.35    4.21
   0   6   8   17.02    4.12
   0  -6   8   16.88    6.71
   0  -6  -8   22.93    4.74
   0   6  -9  317.18   13.34
   0   6   9  314.95   12.68
   0  -6   9  319.54   13.82
   0  -6  -9  309.49   10.57
   0   6  10   98.32   10.15
   0   6 -10   92.72    7.04
   0  -6 -10   97.10    7.72
   0  -6  10   88.34   10.86
   0   6 -11   28.27    6.08
   0   6  11   33.23    6.01
   0  -6  11   28.67    6.48
   0  -6 -11   21.62    6.66
   0   6  12   74.49    7.50
   0   6 -12   83.02    7.55
   0  -6 -12   83.65   12.58
   0  -6  12   76.12   11.64
   0   6  13    4.79    4.90
   0   6 -13    1.04    4.84
   0  -6 -13    6.58    8.63
   0  -6  13    5.17    8.61
   0   6  14    2.08    4.94
   0   6 -14    1.47    4.92
   0  -6  14    2.48    5.91
   0  -6 -14    3.86    5.62
   0   6 -15    0.77    6.03
   0   6  15   13.51    6.09
   0  -6  15   -5.06   10.57
   0  -6 -15    3.97   10.13
   0   6  16   24.93   12.13
   0   6 -16   35.83    8.03
   0  -6  16   34.95   13.88
   0  -6 -16    0.57    8.60
   0   6  17   47.57   14.86
   0   6 -17   57.34    9.85
   0  -6  17   47.29   10.90
   0  -6 -17   -5.83   16.08
   0   6  18   54.37   16.55
   0   6 -18   93.57   16.67
   0  -6 -18    1.29   17.71
   0  -6  18   94.57   18.74
   0   8   0  138.65    7.29
   0  -8   0  142.38    4.98
   0   8   1 3706.86   54.48
   0  -8   1 3614.17   56.49
   0  -8  -1 3530.07   51.84
   0   8   2  519.71   10.11
   0  -8   2  509.82   12.88
   0  -8  -2  523.30   12.03
   0   8   3  548.12   10.39
   0  -8  -3  555.43   12.59
   0   8   4  383.50   10.41
   0  -8   4  388.81    8.39
   0  -8   4  377.38    5.06
   0  -8  -4  384.93   10.87
   0   8   5  424.14    9.20
   0  -8   5  426.60   12.11
   0  -8  -5  413.50   12.01
   0   8   6   16.88    3.29
   0  -8   6   16.19    3.68
   0  -8  -6    9.99    3.86
   0   8   7  288.78    8.46
   0  -8   7  298.36   12.38
   0  -8  -7  296.10   12.45
   0   8   8   39.91    7.47
   0   8  -8   43.85    5.10
   0  -8   8   51.14    8.59
   0  -8  -8   43.00    8.52
   0   8   9  864.94   21.77
   0   8  -9  858.11   22.66
   0  -8   9  893.08   20.64
   0  -8  -9  891.76   25.05
   0   8 -10    9.32    4.45
   0   8  10    0.22    7.09
   0  -8  10    8.52    8.17
   0  -8 -10    6.28    8.17
   0   8  11  990.24   22.47
   0   8 -11  917.37   21.87
   0  -8 -11  958.79   29.04
   0  -8  11 1006.94   28.97
   0   8  12   23.91    6.12
   0   8 -12   23.88    8.77
   0  -8  12   19.57   10.16
   0  -8 -12   19.36   10.60
   0   8 -13    3.17    8.10
   0   8  13   13.11    8.35
   0  -8  13    8.31    9.62
   0  -8 -13    8.22    6.59
   0   8  14    1.43    7.73
   0   8 -14    9.14    8.00
   0  -8  14   -2.27    6.53
   0  -8 -14    4.99    6.10
   0   8  15    1.70    8.01
   0   8 -15    2.03    7.94
   0  -8 -15   -5.16    9.25
   0  -8  15   -3.61    8.91
   0   8  16   48.55   12.52
   0   8 -16   46.04   12.85
   0  -8  16   46.39   14.82
   0  -8 -16    1.32    9.84
   0   8  17    6.86   10.67
   0   8 -17    6.95   10.38
   0  -8  17    4.86    8.22
   0  -8 -17   -2.25   12.34
   0   8  18   92.82   11.28
   0   8 -18   78.82   16.30
   0  -8 -18    0.39   19.61
   0  10   0 6419.92  101.34
   0 -10   0 6130.88   99.20
   0  10   1 2660.56   42.27
   0  10  -1 2702.24   29.60
   0 -10   1 2624.94   44.71
   0 -10  -1 2606.22   42.97
   0  10   2   12.75    3.14
   0 -10   2    7.09    4.93
   0 -10  -2    5.69    3.02
   0  10   3   29.13    5.39
   0 -10   3   15.94    3.94
   0 -10  -3   24.15    3.40
   0  10   4  141.93    5.73
   0 -10   4  139.20    6.41
   0 -10   4  139.01    5.63
   0 -10  -4  143.53    8.15
   0  10   5  163.04    6.35
   0 -10   5  181.42    9.12
   0 -10   5  163.20    2.79
   0 -10  -5  172.94    9.11
   0  10   6   48.88    4.59
   0 -10   6   40.48    4.94
   0 -10   6   44.83    2.79
   0 -10  -6   47.96    7.60
   0  10   7  322.09    9.60
   0 -10   7  324.91    5.83
   0 -10   7  316.25   13.60
   0 -10  -7  302.39   10.73
   0  10   8  181.01   11.57
   0 -10   8  191.37   13.10
   0 -10  -8  186.85   12.68
   0  10   9  274.06   14.10
   0 -10   9  285.86   16.03
   0 -10  -9  275.40   15.18
   0  10  10  535.52   15.17
   0 -10  10  554.26   21.42
   0 -10 -10  521.55   21.21
   0  10  11   26.70    6.46
   0 -10  11   41.86   10.75
   0 -10 -11   37.51   11.02
   0  10  12   28.32    9.48
   0 -10  12   21.23   10.96
   0 -10 -12   31.74   11.25
   0  10  13   -4.61    7.17
   0  10 -13    1.28    4.72
   0 -10 -13    3.50    5.71
   0 -10  13    2.47    5.67
   0  10  14    5.70    5.54
   0  10 -14    7.91    5.49
   0 -10  14   -1.47    6.65
   0 -10 -14   -3.12    7.03
   0  10  15   -2.11    5.62
   0  10 -15    8.46    5.73
   0 -10 -15   -3.41   10.57
   0 -10  15    0.93   10.52
   0  10  16    7.05    6.33
   0  10 -16   -0.22    6.21
   0 -10 -16    2.58   11.57
   0 -10  16   -0.23   11.48
   0  10  17    4.84    7.39
   0  10 -17   14.22    7.33
   0 -10  17   12.29    9.19
   0 -10 -17   -2.92    8.63
   0  12   0  299.66   12.10
   0 -12   0  292.03    8.62
   0  12   1  535.93   12.62
   0  12  -1  528.18    5.72
   0 -12   1  540.52   15.24
   0 -12  -1  517.30   14.83
   0  12   2  104.38    8.37
   0 -12   2   95.15    8.31
   0 -12  -2  103.88    5.64
   0  12   3   54.39    5.05
   0 -12   3   58.22    7.73
   0 -12  -3   55.32    7.13
   0  12   4   34.97    6.80
   0 -12   4   31.77    5.05
   0 -12  -4   34.60    4.73
   0  12   5  114.15    9.10
   0 -12   5  104.41    7.10
   0 -12   5  116.88    6.35
   0 -12  -5  114.29    9.62
   0  12   6   26.77    7.06
   0 -12   6   18.36    0.93
   0 -12   6   17.36    7.33
   0 -12  -6   16.32    5.14
   0  12   7 1787.25   37.20
   0 -12   7 1758.33   22.75
   0 -12   7 1812.77   38.39
   0 -12  -7 1742.48   34.81
   0  12   8  352.29   11.61
   0 -12   8  353.07    6.97
   0 -12   8  373.46   17.55
   0 -12  -8  356.38   16.99
   0  12   9  243.10   14.10
   0 -12   9  256.18    8.30
   0 -12   9  265.71   15.88
   0 -12  -9  257.18   16.17
   0  12  10    8.57    5.04
   0 -12  10    9.59    8.80
   0 -12  10    8.68    3.60
   0 -12 -10    4.39    9.40
   0  12  11  102.75   11.98
   0 -12  11   99.98    4.81
   0 -12  11  112.13   14.26
   0 -12 -11  102.62   14.46
   0  12  12   15.00    5.02
   0 -12  12    1.06    9.25
   0 -12  12    0.52    2.82
   0 -12 -12    1.18    9.76
   0  12  13   24.71    6.06
   0 -12  13    0.16    3.62
   0 -12  13   25.22   11.26
   0 -12 -13   21.38    7.74
   0  12  14    1.02    7.59
   0 -12  14    0.24    6.13
   0 -12  14    1.23    3.19
   0 -12 -14   -1.69    6.44
   0  12  15    5.89    8.41
   0 -12  15   -2.31    6.75
   0 -12  15   -1.66    3.69
   0 -12 -15   -6.10   10.62
   0  12  16   16.34   10.00
   0 -12  16   14.14   12.72
   0 -12  16   -1.64    4.31
   0 -12 -16    6.32   12.35
   0  14   0    3.52    4.15
   0 -14   0    4.35    6.08
   0  14   1  417.29   15.95
   0 -14   1  427.03   12.10
   0 -14  -1  404.49   14.65
   0  14   2   40.56    8.65
   0 -14   2   38.12    8.41
   0 -14  -2   48.51    5.43
   0  14   3  199.46    8.81
   0 -14   3  203.36   12.17
   0 -14  -3  206.08   11.67
   0  14   4   50.11    5.86
   0 -14   4   32.68    9.21
   0 -14  -4   50.04    5.73
   0  14   5   10.45    4.76
   0 -14   5    3.44    8.00
   0 -14   5   11.55    7.17
   0 -14  -5   13.63    4.65
   0  14   6    1.56    3.82
   0 -14   6    2.71    6.06
   0 -14   6    3.87    6.68
   0 -14  -6   -5.44    6.03
   0  14   7  342.00   12.00
   0 -14   7  345.06   13.53
   0 -14   7  343.65   12.84
   0 -14  -7  356.18   17.36
   0  14   8   71.76   10.59
   0 -14   8   64.83    1.82
   0 -14   8   76.08    7.67
   0 -14  -8   74.66   12.12
   0  14   9   85.42    7.77
   0 -14   9   81.53    3.17
   0 -14   9  107.58    8.42
   0 -14  -9   90.48   13.48
   0  14  10   15.54    9.03
   0 -14  10   17.48    3.10
   0 -14  10   13.84    6.69
   0 -14 -10   19.56   10.79
   0  14  11  152.16    9.85
   0 -14  11  155.25   11.49
   0 -14  11  133.28    5.28
   0 -14 -11  146.79   16.59
   0  14  12  122.03   14.21
   0 -14  12  118.81   16.67
   0 -14  12  114.14    6.18
   0 -14 -12  109.97   16.57
   0  14  13   34.53    7.37
   0 -14  13   17.29    4.81
   0 -14  13   31.90   13.07
   0 -14 -13   14.30   13.10
   0  14  14   49.83    8.61
   0 -14  14   49.42   16.00
   0 -14  14   36.78    6.49
   0 -14 -14   67.85   15.69
   0  14  15   60.77   13.93
   0 -14  15   45.00   11.10
   0 -14  15   31.85    6.79
   0 -14 -15   46.79   10.74
   0  16   0    4.02    4.67
   0 -16   0    1.61    4.09
   0  16   1  129.61   12.47
   0 -16   1  116.06   11.60
   0 -16  -1  121.74    7.55
   0  16   2   30.38    6.25
   0 -16   2   34.69    9.02
   0 -16  -2   44.09    8.83
   0  16   3  224.67   10.06
   0 -16   3  198.62   13.76
   0 -16  -3  208.23   13.29
   0  16   4    6.23    5.00
   0 -16   4    3.71    8.14
   0 -16  -4   16.46    7.63
   0  16   5    8.19    5.00
   0 -16   5    1.65    8.02
   0 -16   5   -0.94    7.22
   0 -16  -5   10.76    5.00
   0  16   6   38.63    9.63
   0 -16   6   29.69   10.83
   0 -16   6   32.75    9.37
   0 -16  -6   39.66    6.56
   0  16   7    3.64    7.31
   0 -16   7    2.69    7.42
   0 -16   7    6.58    5.50
   0 -16  -7   -2.42    5.27
   0  16   8    2.53    5.30
   0 -16   8    1.41    9.52
   0 -16   8    2.88    8.68
   0 -16  -8   11.35    8.76
   0  16   9    0.86    5.45
   0 -16   9    9.33    6.34
   0 -16   9   10.17    8.65
   0 -16  -9    0.48    9.19
   0  16  10   73.08   12.80
   0 -16  10   89.13   14.51
   0 -16 -10   84.42    9.98
   0  16  11  239.83   17.11
   0 -16  11  232.68   19.56
   0 -16 -11  245.07   14.30
   0  16  12    7.54    5.68
   0 -16  12   -4.46    6.88
   0 -16 -12    1.95    6.79
   0  16  13    2.58    9.65
   0 -16  13   13.51    7.72
   0 -16 -13   -0.72    7.74
   0  16  14    0.27    8.91
   0 -16  14   -4.22    7.07
   0 -16 -14    5.09   10.89
   0  18   0  136.13    2.70
   0  18   0  136.87    2.71
   0  18   1  257.35   12.67
   0 -18   1  341.74   17.65
   0  18   2  128.35    9.96
   0 -18   2  252.75   16.03
   0 -18  -2  173.76   13.55
   0  18   3   18.30    6.76
   0 -18   3   41.45   10.27
   0 -18  -3   34.51   10.09
   0  18   4   10.26    5.70
   0 -18   4   14.26    9.05
   0 -18  -4   11.88    8.65
   0  18   5   21.29    6.43
   0 -18   5   30.11   10.50
   0 -18   5   21.04    9.39
   0 -18  -5   23.88    6.56
   0  18   6    6.64    6.75
   0 -18   6   -2.96    6.70
   0 -18   6   -0.72    4.94
   0 -18  -6   -2.42    4.70
   0  18   7   -0.79    8.97
   0 -18   7    4.18    6.36
   0 -18   7   11.75    8.82
   0 -18  -7    8.00    6.11
   0  18   8    0.26    5.75
   0 -18   8    3.71    9.14
   0 -18   8    5.24    9.86
   0 -18  -8   10.52    6.38
   0  18   9   15.90   10.12
   0 -18   9    7.76    7.42
   0 -18   9   14.85    7.00
   0 -18  -9   13.30    7.26
   0  18  10   -1.72    5.60
   0 -18  10   -1.58   10.30
   0 -18  10    3.28    6.72
   0 -18 -10    7.67    6.45
   0  18  11   -1.53    8.96
   0 -18  11   12.11    7.24
   0 -18  11    0.01    7.04
   0 -18 -11   -5.13   10.93
   0  18  12    5.26    6.46
   0 -18  12    2.14   11.56
   0 -18  12    2.10    7.79
   0 -18 -12    6.88   11.38
   0  18  13   25.88   12.39
   0 -18  13   -0.80    9.30
   0 -18  13   21.71   14.05
   0 -18 -13   16.29   13.74
   0 -20   0   34.78    6.84
   0 -20   1   99.54    8.73
   0 -20  -1   92.88    8.48
   0  20   2   43.71   12.18
   0 -20   2   23.05    7.03
   0 -20  -2   32.90    6.91
   0  20   3   30.49    7.78
   0 -20   3   32.06   10.90
   0 -20  -3   20.09    6.84
   0  20   4    2.37    5.09
   0 -20   4   -0.31    7.56
   0 -20  -4   -2.92    4.77
   0  20   5   31.72    7.90
   0 -20   5   30.48   11.47
   0 -20   5   30.62   10.54
   0 -20  -5   17.91    7.43
   0  20   6  284.72   19.95
   0 -20   6  271.61   14.30
   0 -20   6  279.90   18.43
   0 -20  -6  292.15   14.73
   0  20   7  293.10   15.04
   0 -20   7  288.38   20.90
   0 -20   7  285.65   14.25
   0 -20  -7  261.59   15.31
   0  20   8    7.88    7.03
   0 -20   8   16.32   11.49
   0 -20   8    9.23    7.10
   0 -20  -8    5.13   11.65
   0  20   9   93.15   15.70
   0 -20   9   95.60   11.78
   0 -20   9  104.50   11.67
   0 -20  -9   93.34   16.98
   0  20  10   -1.19    6.55
   0 -20  10   -2.34   10.75
   0 -20  10   -6.86    7.61
   0 -20 -10    2.27   11.03
   0  20  11    1.56   11.48
   0 -20  11    0.29   12.87
   0 -20  11    4.37    8.35
   0 -20 -11   20.28   12.73
   0 -22   0   32.23   12.60
   0 -22   1   66.17   13.46
   0 -22  -1   88.27   13.70
   0  22   2    0.54    1.14
   0  22   2   -2.55    6.04
   0 -22   2    2.17    5.10
   0 -22  -2   11.83    8.06
   0  22   3  -10.90    9.50
   0 -22   3   -0.03    5.34
   0 -22  -3    1.78    5.43
   0  22   4   14.07    8.15
   0 -22   4   16.73   11.35
   0 -22  -4   13.93    7.63
   0  22   5    4.21    6.71
   0 -22   5    6.87    9.57
   0 -22   5    4.09    8.84
   0 -22  -5   -1.24    6.24
   0  22   6   43.66   13.64
   0 -22   6   41.88    9.19
   0 -22   6   41.05   12.80
   0 -22  -6   36.89    9.29
   0  22   7    4.89    6.36
   0 -22   7    3.77    6.28
   0 -22   7   -4.49    9.72
   0 -22  -7   -1.35    6.52
   0  22   8   11.72   12.54
   0 -22   8   24.22   13.33
   0 -22   8   32.09    8.97
   0 -22  -8   22.92   13.82
   0  22   9   21.85   13.16
   0 -22   9    9.30    9.03
   0 -22   9   18.80    9.17
   0 -22  -9   12.24   13.71
   0 -24   0  109.92   11.09
   0 -24   1   -4.41   10.72
   0 -24  -1    7.17    6.55
   0 -24   2   22.51   13.78
   0 -24  -2   73.81   13.64
   0  24   3    0.73    7.54
   0 -24   3   -1.23    6.42
   0 -24  -3   13.39    9.90
   0  24   4    8.01   12.80
   0 -24   4    5.23    7.10
   0 -24   4    6.20    6.95
   0 -24  -4    6.49   10.73
   0  24   5    1.62    7.42
   0 -24   5    1.39   10.14
   0 -24   5   -2.73    9.41
   0 -24  -5    7.72   10.40
   0  24   6    0.51   12.57
   0 -24   6  -13.48    7.23
   0 -24   6   -3.87   10.68
   0 -24  -6    2.42    7.72
   1   1 -19    9.10   12.59
  -1   1  19   13.41   12.79
   1  -1 -19   -2.46   13.23
  -1  -1  19    9.85   13.68
   1   1 -18   16.90    7.94
  -1   1  18   13.37   12.73
   1  -1 -18    0.16    8.54
  -1  -1  18   12.42    8.72
   1   1 -17   20.93    8.03
  -1   1  17   11.06    8.18
   1  -1 -17   17.32   12.55
  -1  -1  17   14.27   12.86
   1   1 -16  102.39   15.79
  -1   1  16  121.40   15.56
   1  -1 -16  105.74   11.10
  -1  -1  16  118.93   16.66
  -1   1  15  112.45   14.25
   1   1 -15   76.73   14.73
   1  -1 -15   85.03   10.25
  -1  -1  15   98.56    9.79
   1   1 -14    5.72    5.30
  -1   1  14   -0.39    4.87
   1  -1 -14   -0.47    8.46
  -1  -1  14    1.83    7.69
   1   1 -13   10.09    8.47
  -1   1  13    3.07    5.12
   1  -1 -13    9.31    5.58
  -1  -1  13    3.44    5.19
   1   1 -12   65.17   10.81
  -1   1  12   62.69   10.45
  -1  -1  12   68.07   10.87
   1  -1 -12   73.64   11.03
   1   1 -11  405.53   12.95
  -1   1  11  415.00   16.78
   1  -1 -11  399.76   13.20
  -1  -1  11  398.97   16.85
   1   1 -10   18.56    4.94
  -1   1  10   18.15    4.75
   1  -1 -10   17.51    7.49
  -1  -1  10   18.38    4.88
   1   1  -9   12.08    6.72
  -1   1   9   20.00    4.36
   1  -1  -9   24.35    4.68
   1   1  -8  379.28   13.07
  -1   1   8  389.86   12.58
  -1  -1   8  406.73   10.37
   1  -1  -8  375.83   12.77
   1   1  -7  652.10   13.31
  -1   1   7  638.27   15.39
  -1  -1   7  662.17   15.87
   1  -1  -7  648.61   13.28
   1   1  -6   22.26    3.52
  -1   1   6   21.96    4.95
   1  -1  -6   21.32    5.16
  -1  -1   6   21.79    3.36
   1   1  -5  634.24   11.38
  -1   1   5  629.08   13.26
   1  -1  -5  639.29   11.63
  -1  -1   5  648.88   13.64
   1   1  -4  115.97    4.42
  -1   1   4  111.46    4.24
  -1  -1   4  111.52    6.15
   1  -1  -4  116.43    4.44
   1   1  -3  263.14    6.71
  -1   1   3  265.78    6.91
   1  -1  -3  263.97    6.84
  -1  -1   3  265.89    7.07
   1   1   3   29.75    2.38
  -1   1  -3   32.05    3.70
  -1  -1  -3   34.80    3.76
   1  -1   3   33.21    2.38
   1   1   4  803.00   14.90
  -1   1  -4  812.73   13.14
   1  -1   4  822.32   13.27
  -1  -1  -4  833.74   15.51
   1   1   5  244.69    6.34
  -1   1  -5  256.42    8.16
   1  -1   5  245.59    6.24
  -1  -1  -5  237.39    6.35
   1   1   6  190.36    5.81
  -1   1  -6  186.50    7.98
   1  -1   6  179.42    8.13
  -1  -1  -6  176.48    5.91
  -1   1  -7   -1.70    3.36
   1   1   7    4.35    3.39
   1  -1   7   -1.19    3.56
  -1  -1  -7   -2.47    3.59
   1   1   8   90.26    7.70
  -1   1  -8   91.56    7.57
   1  -1   8   79.49    5.57
  -1  -1  -8   85.84    5.36
  -1   1  -9  100.65    6.53
   1   1   9  113.07    9.28
   1  -1   9  110.73    9.57
  -1  -1  -9  111.97    9.48
   1   1  10   13.65    4.42
  -1   1 -10    9.78    4.60
  -1  -1 -10    5.43    4.50
   1  -1  10   17.89    6.84
   1   1  11  140.68    8.48
  -1   1 -11  153.13   12.53
   1  -1  11  162.28    8.61
  -1  -1 -11  142.94   11.87
  -1   1 -12  174.43   13.72
   1   1  12  178.78   13.52
   1  -1  12  163.06   12.93
  -1  -1 -12  180.90   13.93
  -1   1 -13    1.46    4.88
   1   1  13   -1.88    7.37
   1  -1  13    5.72    4.84
  -1  -1 -13   -0.68    5.07
   1   1  14    5.89    5.30
  -1   1 -14   10.26    6.08
   1  -1  14    2.09    8.77
  -1  -1 -14    3.50    9.06
   1   1  15    3.10    8.95
  -1   1 -15   -3.76    9.37
   1  -1  15    4.93    5.87
  -1  -1 -15    6.59    6.10
   1   1  16    8.11    8.68
  -1   1 -16   -4.98    8.66
   1  -1  16    5.75    9.12
  -1  -1 -16   -3.52    9.26
   1   1  17   95.75   11.39
  -1   1 -17  116.36   11.39
   1  -1  17  108.73   17.15
  -1  -1 -17  112.48   17.62
   1   1  18    3.17   11.87
  -1   1 -18   -4.43   11.91
   1  -1  18    9.02    8.21
  -1  -1 -18   13.29    8.22
   1   1  19   20.64   13.94
  -1   1 -19   24.71   14.38
   1  -1  19   16.53   14.24
  -1  -1 -19   11.61   14.73
   1   3 -19   31.69   13.84
  -1   3  19   13.36    9.21
   1  -3 -19   13.65   14.76
  -1  -3  19   10.22   15.09
   1   3 -18   71.98   17.00
  -1   3  18   55.24   16.49
   1  -3 -18   79.12   11.16
  -1  -3  18   67.94   12.23
   1   3 -17   38.77    9.31
  -1   3  17   32.41   13.59
  -1  -3  17   23.55   14.14
   1  -3 -17   29.36   14.32
   1   3 -16    8.13    7.68
  -1   3  16   23.99    7.68
   1  -3 -16   18.78    8.24
  -1  -3  16   20.06    8.23
   1   3 -15    8.86   10.07
  -1   3  15   17.07    6.64
   1  -3 -15   11.52   11.34
  -1  -3  15    9.56   10.68
   1   3 -14   16.78    9.95
  -1   3  14   15.82    9.53
  -1  -3  14   11.04    6.63
   1  -3 -14   14.36    6.87
   1   3 -13    7.21    6.86
  -1   3  13   -1.79    6.53
   1  -3 -13   -8.80    7.09
  -1  -3  13    0.71    6.71
   1   3 -12   78.97    7.83
  -1   3  12   89.08   11.21
   1  -3 -12   90.95    8.12
  -1  -3  12   79.19    8.08
   1   3 -11    2.43    3.99
  -1   3  11    1.06    5.85
  -1  -3  11    1.52    6.22
   1  -3 -11   -5.11    6.41
   1   3 -10  794.87   18.42
  -1   3  10  815.78   21.86
   1  -3 -10  796.74   22.64
  -1  -3  10  817.99   18.93
   1   3  -9 1828.05   33.49
  -1   3   9 1891.68   36.31
   1  -3  -9 1868.87   34.74
  -1  -3   9 1865.65   37.36
   1   3  -8 1691.49   29.93
  -1   3   8 1757.83   32.88
   1  -3  -8 1725.38   30.94
  -1  -3   8 1765.45   33.93
   1   3  -7  244.44    7.56
  -1   3   7  246.29    9.27
   1  -3  -7  217.83    9.59
  -1  -3   7  258.86   10.00
  -1   3   6    1.71    2.43
   1   3  -6    5.24    3.77
   1  -3  -6    4.62    4.06
  -1  -3   6    0.41    4.16
   1   3  -5   90.35    4.06
  -1   3   5   88.20    5.67
  -1  -3   5   93.60    6.32
   1  -3  -5   89.65    4.36
   1   3  -4   92.96    3.86
  -1   3   4   98.87    5.79
   1  -3  -4  105.30    5.99
  -1  -3   4  109.08    4.27
   1   3  -3  527.74   10.21
  -1   3   3  557.25   11.19
   1  -3  -3  556.90   11.32
  -1  -3   3  540.11    9.20
   1   3  -2  443.00    6.55
  -1   3   2  448.47    6.87
   1  -3  -2  440.79    6.95
  -1  -3   2  454.96    6.93
   1   3  -1  259.84    2.91
  -1   3   1  254.97    4.43
   1  -3  -1  259.74    5.63
  -1  -3   1  259.10    3.06
   1   3   0 2292.67   29.43
  -1   3   0 2322.20   28.89
  -1  -3   0 2269.23   29.10
   1  -3   0 2301.78   29.57
   1   3   1    3.53    1.31
  -1  -3  -1    1.77    2.04
   1   3   2 3907.10   51.49
   1  -3   2 3962.14   52.31
  -1  -3  -2 3826.92   51.18
   1   3   3  554.74    9.04
  -1   3  -3  561.64    9.04
  -1  -3  -3  561.28   11.49
   1  -3   3  538.42   10.84
   1   3   4    8.15    3.71
  -1   3  -4   10.90    3.63
   1  -3   4    8.42    3.95
  -1  -3  -4   10.30    2.55
   1   3   5  230.81    7.79
  -1   3  -5  225.26    7.86
   1  -3   5  222.36    6.25
  -1  -3  -5  220.24    8.09
   1   3   6  925.30   15.89
  -1   3  -6  889.35   15.79
   1  -3   6  940.20   18.96
  -1  -3  -6  896.18   18.63
  -1   3  -7  617.59   14.93
   1   3   7  634.45   14.98
   1  -3   7  641.84   15.73
  -1  -3  -7  628.34   15.86
   1   3   8   77.19    5.02
  -1   3  -8   88.70    7.81
  -1  -3  -8   77.20    7.83
   1  -3   8   77.23    7.81
   1   3   9 3436.69   57.87
  -1   3  -9 3406.14   61.60
   1  -3   9 3443.87   59.41
  -1  -3  -9 3405.01   59.45
   1   3  10   45.04    5.44
  -1   3 -10   51.83    5.94
   1  -3  10   54.79    8.86
  -1  -3 -10   48.70    6.00
   1   3  11  316.42   11.00
  -1   3 -11  319.56   15.48
   1  -3  11  326.81   15.23
  -1  -3 -11  313.07   15.91
   1   3  12   32.27    9.35
  -1   3 -12   39.73   10.12
   1  -3  12   32.26    6.48
  -1  -3 -12   31.94    6.63
   1   3  13   53.02   11.29
  -1   3 -13   55.74   11.17
  -1  -3 -13   50.98   11.57
   1   3  14   11.48    8.80
  -1   3 -14    6.12    8.83
   1  -3  14    9.37    6.31
  -1  -3 -14   13.98    6.37
   1   3  15   -4.37    5.50
  -1   3 -15    6.69    5.52
   1  -3  15    2.19    8.85
  -1  -3 -15    4.77    8.76
   1   3  16    4.59    6.93
  -1   3 -16    6.82    6.95
  -1  -3 -16    5.38    7.40
   1  -3  16   13.64    7.41
   1   3  17    6.39   12.19
  -1   3 -17   23.54   12.20
  -1  -3 -17   16.98   12.72
   1  -3  17    6.09   12.76
   1   3  18   33.68   13.83
  -1   3 -18   28.65   13.47
  -1  -3 -18   25.04    9.44
   1  -3  18   21.64   10.02
   1   3  19   47.51   11.10
  -1   3 -19   45.43   10.69
   1  -3  19   46.32   17.94
  -1  -3 -19   54.28   17.64
  -1   5  18    6.35    6.86
   1   5 -18   -1.11   10.15
   1  -5 -18   -6.30    7.49
  -1  -5  18   -4.88    7.43
   1   5 -17   22.23   12.70
  -1   5  17   13.96   12.28
   1  -5 -17    1.64   14.22
  -1  -5  17   24.53   13.86
   1   5 -16   11.66   11.10
  -1   5  16   20.85   10.44
  -1  -5  16    9.51    7.89
   1  -5 -16    0.39   12.57
   1   5 -15   43.64    8.16
  -1   5  15   56.40   12.56
   1  -5 -15   47.27    9.37
  -1  -5  15   47.43   13.98
   1   5 -14  153.33   10.16
  -1   5  14  180.96   14.82
   1  -5 -14  120.48   16.56
  -1  -5  14  160.00   11.16
   1   5 -13    2.57    5.46
  -1   5  13   15.94    8.15
  -1  -5  13    7.35    5.97
   1  -5 -13    6.86    6.27
   1   5 -12   41.22    6.70
  -1   5  12   38.27   10.06
   1  -5 -12   50.97   10.74
  -1  -5  12   44.16   10.02
   1   5 -11   -2.98    3.79
  -1   5  11   -3.65    5.53
  -1  -5  11    4.01    3.67
   1  -5 -11    3.27    6.04
   1   5 -10  129.92    7.52
  -1   5  10  127.84   10.89
   1  -5 -10  142.09    8.12
  -1  -5  10  126.73    7.91
   1   5  -9   79.23    8.73
  -1   5   9   73.24    8.33
   1  -5  -9   65.64    6.46
  -1  -5   9   79.71    9.07
  -1   5   8  974.75   18.45
   1   5  -8  983.79   21.78
   1  -5  -8  947.71   19.74
  -1  -5   8  982.27   22.70
   1   5  -7 1526.57   25.98
  -1   5   7 1573.59   28.73
  -1  -5   7 1523.03   29.14
   1  -5  -7 1536.72   27.32
   1   5  -6   59.03    5.70
  -1   5   6   59.17    3.97
   1  -5  -6   62.67    6.56
  -1  -5   6   58.63    4.46
   1   5  -5  461.30   10.80
  -1   5   5  464.24    9.18
   1  -5  -5  456.14    9.71
  -1  -5   5  464.08   11.77
   1   5  -4   19.11    2.52
  -1   5   4   22.74    4.19
   1  -5  -4   19.22    4.43
  -1  -5   4   22.17    2.83
  -1   5   3  561.78    9.55
   1  -5  -3  588.69   10.12
  -1  -5   3  564.32    6.97
  -1  -5   3  565.44   11.41
  -1   5   2  409.14    9.63
  -1  -5   2  421.99    5.11
   1  -5  -2  423.37    7.78
   1   5  -123864.40  360.70
  -1   5   124452.60  402.25
   1  -5  -124655.18  403.85
  -1  -5   124033.24  400.10
   1   5   0 5855.96   84.24
  -1   5   0 5799.99   83.41
   1  -5   0 5776.15   80.84
  -1  -5   0 5989.85   83.03
   1   5   138144.86  679.31
   1  -5   139380.01  708.63
  -1  -5  -138367.44  680.15
   1   5   220463.24  332.46
  -1  -5  -221166.52  343.52
   1   5   3    5.72    2.06
   1  -5   3    3.86    2.09
  -1  -5  -3    2.02    3.35
   1   5   4   42.44    4.72
  -1   5  -4   47.75    3.16
   1  -5   4   51.89    4.89
  -1  -5  -4   50.66    5.08
  -1   5  -5  241.99    6.28
   1   5   5  260.94    6.38
   1  -5   5  259.00    8.96
  -1  -5  -5  245.30    8.79
   1   5   6  163.33    5.50
  -1   5  -6  163.10    5.57
  -1  -5  -6  165.05    5.99
   1  -5   6  173.13    6.08
   1   5   7    6.65    4.40
  -1   5  -7    6.97    4.46
  -1  -5  -7    1.71    3.19
   1  -5   7    4.40    3.14
   1   5   8   91.54    5.30
  -1   5  -8   85.59    5.37
   1  -5   8   79.11    5.83
  -1  -5  -8   83.28    8.40
   1   5   9  813.48   20.29
  -1   5  -9  807.38   20.34
  -1  -5  -9  824.57   18.68
   1  -5   9  842.74   18.75
   1   5  10   40.20    8.63
  -1   5 -10   62.23    8.94
   1  -5  10   47.50    6.27
  -1  -5 -10   56.45    6.40
  -1   5 -11  283.86   10.76
   1   5  11  284.09   10.77
   1  -5  11  286.78   15.53
  -1  -5 -11  285.24   16.16
   1   5  12   -0.70    3.85
  -1   5 -12   -1.16    3.58
  -1  -5 -12    4.58    6.32
   1  -5  12   -0.43    6.10
   1   5  13    0.14    4.29
  -1   5 -13    0.39    4.06
  -1  -5 -13   -0.21    4.67
   1  -5  13    1.51    4.64
   1   5  14   41.49   11.14
  -1   5 -14   38.68   10.95
   1  -5  14   40.97   11.92
  -1  -5 -14   37.99   11.94
  -1   5 -15   19.79   10.51
   1   5  15   16.13   10.26
   1  -5  15   19.74   12.01
  -1  -5 -15   20.49   11.55
   1   5  16   13.05    8.90
  -1   5 -16   -1.34    8.83
   1  -5  16   -3.04    6.62
  -1  -5 -16    1.26    6.56
   1   5  17   82.45   14.73
  -1   5 -17   73.93   14.81
  -1  -5 -17    2.19   16.87
   1  -5  17   66.17   16.69
   1   5  18   33.12    9.62
  -1   5 -18   30.78    9.53
   1  -5  18   42.07   10.51
  -1  -5 -18   32.98   10.74
  -1   7  18    0.09    7.53
   1   7 -18   13.00    7.72
   1  -7 -18    1.96   13.42
  -1  -7  18    1.59    8.55
   1   7 -17  262.19   15.26
  -1   7  17  294.28   15.89
  -1  -7  17  302.82   24.63
   1  -7 -17  271.55   17.22
   1   7 -16   45.46   13.28
  -1   7  16   43.10    8.82
  -1  -7  16   50.37   10.17
   1  -7 -16   -3.75   15.15
   1   7 -15   -0.83    8.38
  -1   7  15    6.34    5.84
   1  -7 -15   -5.53    6.65
  -1  -7  15    8.98    9.73
   1   7 -14    2.31    7.41
  -1   7  14    1.96    5.10
  -1  -7  14   -1.52    8.55
   1  -7 -14    1.03    8.60
   1   7 -13   -2.34    6.18
  -1   7  13    0.55    4.49
  -1  -7  13    1.36    4.92
   1  -7 -13   -6.99    7.59
   1   7 -12   28.18    9.44
  -1   7  12   32.40    6.43
   1  -7 -12   36.25    7.51
  -1  -7  12   35.29    6.59
   1   7 -11  680.56   18.17
  -1   7  11  732.62   18.01
  -1  -7  11  746.29   23.97
   1  -7 -11  728.41   20.09
  -1   7  10  687.93   20.37
   1   7 -10  639.57   16.36
   1  -7 -10  615.52   21.82
  -1  -7  10  643.62   21.86
   1   7  -9  279.58   13.13
  -1   7   9  297.56    9.55
  -1  -7   9  305.57   14.32
   1  -7  -9  285.20   13.92
   1   7  -8  923.83   18.48
  -1   7   8  951.74   21.72
   1  -7  -8  951.32   23.84
  -1  -7   8  928.53   22.95
   1   7  -7  764.64   17.75
  -1   7   7  744.50   14.50
  -1  -7   7  743.02   18.34
   1  -7  -7  756.46   16.22
  -1   7   6  592.17   14.18
  -1  -7   6  613.10   12.76
   1  -7  -6  607.48   15.75
  -1   7   5  229.92    6.29
  -1  -7   5  214.94    8.77
   1  -7  -5  222.31    6.84
  -1   7   4  105.58    4.46
  -1  -7   4  101.45    4.27
   1  -7  -4  105.24    6.47
  -1  -7   4  101.68    2.60
  -1   7   3   32.42    3.05
   1  -7  -3   30.56    4.46
  -1  -7   3   28.32    1.31
  -1  -7   3   30.79    2.88
  -1   7   2  110.91    4.31
   1  -7  -2  102.09    3.93
  -1  -7   2   99.84    6.54
   1   7  -1  523.50    5.74
  -1   7   1  539.94   11.87
  -1  -7   1  509.13    9.77
   1  -7  -1  517.71   11.30
   1   7   0  343.50    7.70
  -1   7   0  350.15    7.84
   1  -7   0  358.56    9.45
  -1  -7   0  358.16    9.11
   1   7   1 3936.35   58.29
   1  -7   1 4103.18   59.55
  -1  -7  -1 3895.42   57.43
   1   7   2   18.66    2.79
   1  -7   2   17.68    4.82
  -1  -7  -2   17.93    2.67
   1   7   3    7.38    2.40
   1  -7   3    6.78    0.65
  -1  -7  -3    3.82    3.64
   1   7   4  873.05   14.42
   1  -7   4  893.21   17.32
  -1  -7  -4  852.05   16.75
   1   7   5   84.53    6.35
   1  -7   5   93.64    6.71
  -1  -7  -5   99.57    6.78
   1   7   6   52.09    5.69
   1  -7   6   44.07    4.45
  -1  -7  -6   46.51    4.38
   1   7   7  207.33    6.65
  -1   7  -7  211.22    9.25
   1  -7   7  193.18    7.40
  -1  -7  -7  187.26    9.91
   1   7   8 1693.19   29.73
  -1   7  -8 1681.05   29.78
   1  -7   8 1760.45   35.10
  -1  -7  -8 1661.51   34.33
   1   7   9   98.60    9.34
  -1   7  -9  116.15    9.45
   1  -7   9  123.46   10.68
  -1  -7  -9  119.69   10.74
   1   7  10   72.54    9.83
  -1   7 -10   75.42   10.11
   1  -7  10   79.92   10.97
  -1  -7 -10   70.58   11.19
   1   7  11  870.30   20.39
  -1   7 -11  856.67   20.67
   1  -7  11  854.16   26.03
  -1  -7 -11  831.06   27.30
   1   7  12  201.71    9.85
  -1   7 -12  187.62    9.62
  -1  -7 -12  174.65   11.26
   1  -7  12  203.68   10.94
   1   7  13   91.29    8.73
  -1   7 -13  105.97    8.24
   1  -7  13  109.69   14.22
  -1  -7 -13  105.72   14.45
   1   7  14   -1.33    4.74
  -1   7 -14   -0.12    7.13
  -1  -7 -14    5.46    8.06
   1  -7  14    5.70    8.36
  -1   7 -15   -9.66    8.25
   1   7  15   -3.10    5.67
   1  -7  15   -1.74    6.79
  -1  -7 -15   -3.39    6.69
   1   7  16    1.58    5.99
  -1   7 -16   -8.84    5.79
   1  -7  16    5.06   10.96
  -1  -7 -16    1.44   10.25
   1   7  17   61.33    9.73
  -1   7 -17   60.02    9.61
   1  -7  17   44.94   17.15
  -1  -7 -17    2.75   16.36
   1   7  18   11.04    8.74
  -1   7 -18   30.96    8.76
  -1  -7 -18    2.42    9.49
   1  -7  18   12.19    9.60
   1   9 -17   69.50    9.41
  -1   9  17   69.15   15.44
   1  -9 -17   -1.90   17.25
  -1  -9  17   29.89   17.12
   1   9 -16   11.39    7.29
  -1   9  16    8.84   10.69
  -1  -9  16   10.16    8.15
   1  -9 -16   -3.27   12.79
   1   9 -15   -5.56    5.76
  -1   9  15   -8.44    8.55
  -1  -9  15    2.34   10.41
   1  -9 -15    1.92    6.95
   1   9 -14   37.55    7.34
  -1   9  14   53.80   11.21
   1  -9 -14   38.72   14.00
  -1  -9  14   26.44   13.22
   1   9 -13   30.99    6.42
  -1   9  13   29.54    9.91
  -1  -9  13   31.03    8.02
   1   9 -12  432.12   17.80
  -1   9  12  407.90   18.07
  -1  -9  12  434.71   15.10
   1  -9 -12  413.72   21.10
   1   9 -11    2.39    6.69
  -1   9  11    3.84    4.25
   1  -9 -11   -1.79    4.94
  -1  -9  11    1.82    4.89
   1   9 -10  169.07    8.70
  -1   9  10  164.66   12.49
  -1  -9  10  168.33   13.14
   1  -9 -10  181.35   10.13
  -1   9   9   84.55    9.38
  -1  -9   9   66.51   10.34
   1  -9  -9   64.78    7.47
  -1   9   8 2123.71   40.52
  -1  -9   8 2078.90   38.67
   1  -9  -8 2089.12   39.63
  -1   9   7   42.07    4.78
   1  -9  -7   43.34    8.39
  -1  -9   7   44.48    5.24
  -1   9   6  511.66   11.49
  -1  -9   6  529.21    8.65
   1  -9  -6  520.44   15.66
  -1  -9   6  515.86   15.00
  -1   9   5    0.02    2.36
   1  -9  -5    0.89    3.85
  -1  -9   5   -0.83    3.69
  -1  -9   5    0.53    1.01
  -1   9   4  335.99   10.16
  -1  -9   4  321.17    4.09
   1  -9  -4  325.51    8.28
  -1  -9   4  333.94   10.15
  -1   9   3   69.46    6.26
  -1  -9   3   67.57    4.54
   1  -9  -3   60.19    5.91
  -1   9   2   31.06    5.18
   1  -9  -2   23.60    4.79
  -1  -9   2   24.59    3.54
   1   9  -1  160.78    2.56
  -1   9   1  170.56    8.17
   1  -9  -1  156.99    5.49
  -1  -9   1  159.13    5.66
   1   9   0 4527.88   72.53
  -1   9   0 4826.50   76.30
  -1  -9   0 4648.58   70.24
   1  -9   0 4570.62   69.48
   1   9   1  801.82   16.78
   1  -9   1  776.55   14.45
  -1  -9  -1  720.33   13.18
   1   9   2  585.52   13.68
   1  -9   2  562.32   11.87
  -1  -9  -2  570.67   12.82
   1   9   3  467.01    9.64
   1  -9   3  460.79   13.31
  -1  -9  -3  432.37   11.29
   1   9   4    6.33    3.93
   1  -9   4    6.09    4.05
   1  -9   4    3.54    0.55
  -1  -9  -4    2.81    2.67
   1   9   5   64.12    4.23
   1  -9   5   59.89    4.63
   1  -9   5   62.62    2.00
  -1  -9  -5   62.74    4.70
   1   9   6   35.71    3.93
   1  -9   6   38.14    6.59
  -1  -9  -6   39.28    6.76
   1   9   7   63.03    4.91
   1  -9   7   54.11    5.74
  -1  -9  -7   60.35    8.32
   1   9   8  207.09   11.17
   1  -9   8  204.60    9.00
  -1  -9  -8  207.40    9.19
   1   9   9 1182.41   27.35
   1  -9   9 1200.99   26.09
  -1  -9  -9 1181.90   26.08
   1   9  10  156.97   11.98
  -1   9 -10  178.37    8.89
   1  -9  10  164.02    9.36
  -1  -9 -10  162.53    9.91
  -1   9 -11    8.05    7.04
   1   9  11    1.24    4.70
   1  -9  11    7.80    5.16
  -1  -9 -11    3.22    5.31
   1   9  12  127.77   12.37
  -1   9 -12  123.05   12.03
   1  -9  12  130.56   10.05
  -1  -9 -12  131.96   10.07
   1   9  13   55.20   11.11
  -1   9 -13   50.31   11.14
   1  -9  13   64.90   13.07
  -1  -9 -13   62.28   13.69
   1   9  14    6.73    8.96
  -1   9 -14    3.16    9.09
  -1  -9 -14   10.69   10.72
   1  -9  14   11.09   10.49
   1   9  15   28.92   10.88
  -1   9 -15   32.52    7.30
   1  -9  15   23.03    8.73
  -1  -9 -15   -0.60    8.98
   1   9  16   80.92   14.19
  -1   9 -16   84.92   10.05
   1  -9  16   69.13   17.14
  -1  -9 -16   -3.01   17.56
  -1   9 -17    1.89    8.16
   1   9  17   -1.29    8.05
   1  -9  17   -0.93    9.74
  -1  -9 -17    0.63    9.49
  -1  11  17    0.49    9.76
  -1 -11  17   -8.60   11.48
   1 -11 -17    3.82   11.91
  -1  11  16   -3.50    9.83
  -1 -11  16    9.46    7.71
   1 -11 -16   -2.28   11.76
  -1  11  15    9.46    9.03
   1 -11 -15   -0.36    7.25
  -1 -11  15    2.29   10.88
  -1  11  14    5.89    5.68
  -1 -11  14   -1.20   10.27
   1 -11 -14   -0.44   10.36
  -1  11  13   50.80    7.77
  -1 -11  13   57.56    9.17
   1 -11 -13   54.31   13.57
  -1  11  12    6.35    7.65
   1 -11 -12    5.81    9.29
  -1 -11  12    0.67    5.68
  -1  11  11   10.72    6.86
  -1 -11  11   -0.60    2.62
   1 -11 -11    6.83    5.86
  -1 -11  11    9.11    5.10
  -1  11  10  120.69    8.10
  -1 -11  10  120.89    4.96
   1 -11 -10  125.12    9.98
  -1 -11  10  110.56    9.25
  -1  11   9 1551.90   34.45
   1 -11  -9 1526.15   33.64
  -1 -11   9 1616.93   26.71
  -1 -11   9 1520.41   32.51
  -1  11   8  313.66   10.71
   1 -11  -8  299.12   15.97
  -1 -11   8  309.62    7.49
  -1 -11   8  287.39   11.31
  -1  11   7  834.17   18.16
   1 -11  -7  847.37   23.85
  -1 -11   7  855.92   19.32
  -1 -11   7  845.75   13.50
  -1  11   6   94.57    9.27
   1 -11  -6   94.47    9.62
  -1 -11   6  102.50    9.42
  -1 -11   6   96.83    2.89
  -1  11   5    9.25    5.57
   1 -11  -5    9.17    3.90
  -1 -11   5    8.43    0.87
  -1 -11   5   14.38    5.50
  -1  11   4  127.09    6.00
  -1 -11   4  111.75    9.38
   1 -11  -4  129.66    8.46
  -1 -11   4  126.45    5.92
  -1  11   3  404.70   12.85
   1 -11  -3  389.89   12.30
  -1 -11   3  371.13   12.95
  -1  11   2  203.51    9.89
  -1 -11   2  191.54    6.96
   1 -11  -2  196.40    6.72
  -1  11   1  765.27   18.29
   1  11  -1  772.29    8.82
   1 -11  -1  767.22   17.32
  -1 -11   1  749.25   14.93
   1  11   0  297.04    8.72
  -1  11   0  314.28    8.79
   1 -11   0  291.94   10.67
  -1 -11   0  301.72   10.63
   1  11   1    2.87    4.42
  -1  11  -1    1.52    3.18
  -1 -11  -1    0.81    4.14
   1 -11   1    2.28    2.98
   1  11   2   19.02    3.71
   1 -11   2   10.62    5.81
  -1 -11  -2   15.09    3.50
   1  11   3  170.76    9.03
   1 -11   3  154.55    7.05
  -1 -11  -3  171.82    6.40
   1  11   4  160.30    6.44
   1 -11   4  146.44    9.36
  -1 -11  -4  145.99    8.81
   1  11   5    1.54    5.29
   1 -11   5    6.87    3.49
   1 -11   5    3.04    3.81
  -1 -11  -5    8.87    3.51
   1  11   6  336.26   12.55
   1 -11   6  318.35   13.51
   1 -11   6  323.07    4.89
  -1 -11  -6  319.24   13.40
   1  11   7   91.65    6.57
   1 -11   7   93.45    7.05
   1 -11   7   93.60    3.31
  -1 -11  -7   91.43   10.33
   1  11   8  521.33   13.88
   1 -11   8  513.91   14.97
  -1 -11  -8  515.06   15.08
   1  11   9  150.00   12.39
   1 -11   9  135.94    9.39
  -1 -11  -9  171.58    9.39
   1  11  10   13.37    5.22
   1 -11  10   16.69    5.68
  -1 -11 -10    5.55    6.17
   1  11  11   49.92   10.13
   1 -11  11   44.65    8.12
  -1 -11 -11   47.82    8.03
   1  11  12   57.03   11.94
   1 -11  12   69.41    9.28
  -1 -11 -12   77.89    9.29
   1  11  13  134.10    9.64
   1 -11  13  130.90   16.91
  -1 -11 -13  118.95   16.67
   1  11  14   28.66    7.31
   1 -11  14   33.51   13.31
  -1 -11 -14   21.64   13.47
   1  11  15   12.20    9.39
   1 -11  15    5.56    7.71
  -1 -11 -15    1.11    8.01
   1  11  16   37.51   12.89
   1 -11  16   41.34    9.74
  -1 -11 -16   -2.54    9.89
   1  11  17   30.22   13.55
   1 -11  17   20.68   15.68
  -1 -11 -17    6.80   14.86
  -1  13  16   -0.29    6.37
  -1 -13  16   -1.42    5.50
   1 -13 -16   -2.70    7.99
  -1 -13  16   -4.88   12.01
  -1  13  15   53.53    8.94
   1 -13 -15   63.81   16.23
  -1 -13  15   54.05   16.36
  -1 -13  15   35.37    7.66
  -1  13  14    1.35    9.22
  -1 -13  14    5.76    7.53
   1 -13 -14    0.67   11.71
  -1 -13  14    6.18    5.26
  -1  13  13   37.16   11.94
   1 -13 -13   65.32   15.12
  -1 -13  13   51.35    6.66
  -1 -13  13   65.18    9.73
  -1  13  12    5.51    4.66
   1 -13 -12   -7.95    5.78
  -1 -13  12    0.65    3.45
  -1 -13  12    4.46    5.79
  -1  13  11  156.66   10.02
   1 -13 -11  155.15   11.51
  -1 -13  11  152.38   16.02
  -1 -13  11  160.03    6.97
  -1  13  10  534.37   20.41
  -1 -13  10  529.21   21.89
   1 -13 -10  556.29   18.51
  -1 -13  10  564.95   11.45
  -1  13   9   25.87    6.07
  -1 -13   9   22.69    3.64
   1 -13  -9   24.78    6.77
  -1 -13   9   16.54    9.71
  -1  13   8    4.64    7.84
  -1 -13   8   10.85    7.93
   1 -13  -8   11.04    5.57
  -1 -13   8    7.62    2.14
  -1  13   7  137.91   11.92
  -1 -13   7  126.83   11.84
   1 -13  -7  143.35    8.75
  -1 -13   7  131.52    2.82
  -1  13   6  165.15   11.52
  -1 -13   6  177.80    9.46
   1 -13  -6  183.54   12.84
  -1 -13   6  171.20    8.64
  -1  13   5   43.55    5.79
   1 -13  -5   49.58    8.46
  -1 -13   5   46.75    5.58
  -1 -13   5   51.64    9.47
  -1  13   4  169.15   11.00
  -1 -13   4  148.81   11.15
   1 -13  -4  174.44    7.84
  -1  13   3   -2.50    4.72
  -1 -13   3    0.42    3.13
   1 -13  -3    0.16    4.64
  -1  13   2   10.64    5.95
  -1 -13   2    9.17    3.99
   1 -13  -2    3.72    3.93
   1  13  -1   94.49    1.99
  -1  13   1   99.37    6.23
   1 -13  -1  105.76    8.44
  -1 -13   1   75.54    8.92
   1  13   0  373.01   14.57
  -1  13   0  402.66   14.11
   1 -13   0  349.28   10.32
  -1 -13   0  366.03   10.21
   1  13   1  133.14   10.00
   1 -13   1  137.48    9.89
  -1 -13  -1  137.53    9.20
   1  13   2   80.39    5.61
   1 -13   2   69.24    8.71
  -1 -13  -2   62.43    5.38
   1  13   3   46.70    7.91
   1 -13   3   47.95    5.43
  -1 -13  -3   49.24    7.65
   1  13   4   91.73    9.08
   1 -13   4   83.38    6.77
  -1 -13  -4   84.81    6.21
   1  13   5   31.27    7.72
   1 -13   5   26.48    5.96
   1 -13   5   35.61    8.03
  -1 -13  -5   40.78    7.46
   1  13   6    5.34    5.69
   1 -13   6    1.16    4.13
   1 -13   6   -1.22    4.54
  -1 -13  -6   11.07    6.42
   1  13   7  193.64   12.60
   1 -13   7  199.00    9.59
  -1 -13  -7  203.66    9.79
   1  13   8  415.51   17.03
   1 -13   8  408.98   14.19
   1 -13   8  408.77    6.28
  -1 -13  -8  407.07   14.31
   1  13   9    0.39    4.33
   1 -13   9    1.13    7.23
   1 -13   9    2.40    2.01
  -1 -13  -9    2.25    5.11
   1  13  10  346.13   17.22
   1 -13  10  395.20   10.19
   1 -13  10  383.59   19.09
  -1 -13 -10  357.33   14.71
   1  13  11  122.88    8.82
   1 -13  11  129.71   10.69
   1 -13  11  117.45    6.40
  -1 -13 -11  113.26   10.70
   1  13  12   44.66    7.25
   1 -13  12   42.18    3.90
   1 -13  12   37.60    9.11
  -1 -13 -12   41.96    8.99
   1  13  13   27.79   10.73
   1 -13  13   38.45    4.19
   1 -13  13   41.26    9.63
  -1 -13 -13   30.74    9.24
   1  13  14    6.23    8.18
   1 -13  14    4.41   10.46
   1 -13  14    2.15    3.18
  -1 -13 -14   -8.87   10.95
   1  13  15    3.69    5.57
   1 -13  15   -1.81    3.30
   1 -13  15   -0.46   10.74
  -1 -13 -15   -7.94   10.49
   1  13  16   61.49    9.62
   1 -13  16   33.96    5.52
   1 -13  16   60.36   11.88
  -1 -13 -16    7.01   12.31
  -1  15  15  183.73   18.92
  -1 -15  15  161.30   15.71
   1 -15 -15  197.68   23.20
  -1  15  14   21.56   11.06
   1 -15 -14   23.27    8.84
  -1 -15  14   17.23    8.87
  -1 -15  14    8.34    3.70
  -1  15  13    6.02    5.80
  -1 -15  13   -0.13    2.64
   1 -15 -13   19.21    7.18
  -1 -15  13    1.66   10.45
  -1  15  12   -8.92    5.19
  -1 -15  12    0.31    2.17
   1 -15 -12    3.45    9.23
  -1 -15  12    0.96    9.02
  -1  15  11   33.59   10.41
   1 -15 -11   23.51   12.38
  -1 -15  11   25.76    2.63
  -1 -15  11   31.65   12.74
  -1  15  10   20.38    5.80
  -1 -15  10   14.89   10.28
   1 -15 -10   16.96   10.30
  -1 -15  10   10.02    1.70
  -1  15   9   23.23    9.02
   1 -15  -9   15.79   10.15
  -1 -15   9   16.23    6.68
  -1 -15   9   15.76    1.15
  -1  15   8  835.59   21.16
  -1 -15   8  803.31   22.81
   1 -15  -8  815.94   27.30
  -1 -15   8  823.32   21.92
  -1  15   7  821.82   20.80
   1 -15  -7  771.68   26.21
  -1 -15   7  838.80   25.86
  -1 -15   7  836.52   27.43
  -1  15   6   36.79    9.32
   1 -15  -6   29.16    6.35
  -1 -15   6   28.55    8.95
  -1 -15   6   28.08    6.77
  -1  15   5    7.62    7.80
   1 -15  -5   13.99    5.24
  -1 -15   5    9.27    7.28
  -1 -15   5   12.24    5.32
  -1  15   4   81.10    9.93
   1 -15  -4   83.48   10.48
  -1 -15   4   70.74    7.15
  -1  15   3   -6.42    6.54
  -1 -15   3    5.51    4.16
   1 -15  -3    2.37    6.27
  -1  15   2   29.81    9.17
   1 -15  -2   42.55    5.68
  -1 -15   2   42.36    5.95
  -1  15   1   14.84    5.39
   1  15  -1   15.54    0.93
   1 -15  -1   16.61    4.70
  -1 -15   1   18.95    8.16
  -1  15   0 1253.25   26.63
   1  15   0 1264.32   26.50
   1 -15   0 1162.19   27.98
  -1 -15   0 1145.36   27.54
   1  15   1  101.98    7.24
   1 -15   1   92.82   10.60
  -1 -15  -1   83.65    6.78
   1  15   2   93.14   10.00
   1 -15   2   91.38    7.17
  -1 -15  -2   83.40    9.59
   1  15   3   -1.29    6.26
   1 -15   3    5.63    3.92
  -1 -15  -3   -3.12    5.91
   1  15   4    4.67    5.68
   1 -15   4    4.39    3.87
  -1 -15  -4   -8.12    3.75
   1  15   5    7.36    5.77
   1 -15   5   -2.92    4.07
   1 -15   5    0.33    5.71
  -1 -15  -5    0.54    3.72
   1  15   6   81.84   10.77
   1 -15   6   80.73    8.28
   1 -15   6   88.22   10.50
  -1 -15  -6   85.71   10.80
   1  15   7   52.63    6.61
   1 -15   7   45.33   11.67
   1 -15   7   45.99   10.84
  -1 -15  -7   42.04   10.65
   1  15   8  563.58   16.08
   1 -15   8  565.19   18.54
   1 -15   8  577.83   21.79
  -1 -15  -8  550.34   22.52
   1  15   9  135.33   13.64
   1 -15   9  162.72   14.73
  -1 -15  -9  136.05   14.99
   1  15  10   35.32    6.83
   1 -15  10   38.63   12.40
  -1 -15 -10   43.66   12.08
   1  15  11   58.88   11.58
   1 -15  11   37.54   14.05
   1 -15  11   45.05    2.82
  -1 -15 -11   43.87   13.11
   1  15  12   28.21    6.66
   1 -15  12   11.01   11.76
   1 -15  12   10.22    2.81
  -1 -15 -12   15.60   12.25
   1  15  13    4.70    5.54
   1 -15  13    1.88   10.38
   1 -15  13    0.55    2.37
  -1 -15 -13   -0.14   10.17
   1  15  14    3.01    9.96
   1 -15  14    6.67    8.11
  -1 -15 -14    2.04    7.56
   1  15  15   11.26   12.24
   1 -15  15    6.40    9.84
  -1 -15 -15   22.33    9.79
  -1  17  14    4.56    6.53
  -1 -17  14   -0.96   11.36
   1 -17 -14   -3.23   12.24
  -1  17  13    1.82    6.27
   1 -17 -13    7.16   11.04
  -1 -17  13    1.63    7.18
  -1  17  12    0.70    9.22
   1 -17 -12    5.22   11.11
  -1 -17  12    4.75    7.23
  -1  17  11   27.57    7.44
   1 -17 -11   23.63    8.63
  -1 -17  11   28.24    8.53
  -1 -17  11    0.02    8.55
  -1  17  10    6.28    9.88
  -1 -17  10    6.97   10.72
   1 -17 -10   11.02    7.65
  -1 -17  10   11.61    7.21
  -1  17   9  102.70    9.02
  -1 -17   9   86.70   14.00
   1 -17  -9   89.61   10.06
  -1 -17   9   78.09   15.16
  -1  17   8    9.31    7.74
  -1 -17   8   -4.49    7.77
   1 -17  -8   -0.97    5.53
  -1 -17   8    3.47    5.71
  -1  17   7 1051.42   26.29
   1 -17  -7  991.28   26.12
  -1 -17   7  995.80   30.14
  -1 -17   7  992.52   31.84
  -1  17   6   14.64    6.06
  -1 -17   6   10.97    8.98
   1 -17  -6   13.02    6.34
  -1 -17   6   18.64    9.92
  -1  17   5   10.64    9.53
   1 -17  -5   28.39    6.11
  -1 -17   5   19.46    6.39
  -1 -17   5   11.68    8.62
  -1  17   4   23.14    9.26
   1 -17  -4   17.23    8.53
  -1 -17   4   11.80    5.90
  -1  17   3   45.51   10.69
   1 -17  -3   44.26    9.62
  -1 -17   3   44.34    6.71
  -1  17   2  114.52   12.22
   1 -17  -2   97.88   11.06
  -1 -17   2   99.35    7.94
  -1  17   1    4.85    6.62
  -1 -17   1   -1.92    3.80
  -1  17   0  358.73    5.60
   1  17   0  381.35    6.15
   1 -17   0  369.15   12.65
  -1 -17   0  383.98   12.67
   1  17   1    2.12    8.45
   1 -17   1    9.25    4.78
  -1 -17  -1    3.98    7.26
   1  17   2   -2.06    7.13
   1 -17   2   -1.20    4.40
  -1 -17  -2   -1.77    6.25
   1  17   3   13.95    8.93
   1 -17   3   13.68    5.64
  -1 -17  -3   14.14    7.89
   1  17   4   71.63   11.86
   1 -17   4   75.32    7.92
  -1 -17  -4   81.35   10.87
   1  17   5   -3.31    8.58
   1 -17   5    6.72    5.37
   1 -17   5    9.70    6.03
  -1 -17  -5   17.81    5.32
   1  17   6   40.67    7.23
   1 -17   6   38.21   10.71
   1 -17   6   49.51   11.73
  -1 -17  -6   55.77    7.33
   1  17   7   22.57    6.86
   1 -17   7   28.51   11.61
   1 -17   7   26.29   10.01
  -1 -17  -7   26.21    6.88
   1  17   8  177.86   14.95
   1 -17   8  193.13   15.66
   1 -17   8  173.16   12.40
  -1 -17  -8  171.25   11.62
   1  17   9  102.30    9.16
   1 -17   9  107.75   14.04
   1 -17   9   81.68   15.16
  -1 -17  -9   81.09   10.20
   1  17  10   71.45   12.71
   1 -17  10   80.66   10.32
   1 -17  10   84.16   10.36
  -1 -17 -10   65.42   10.45
   1  17  11  102.72   10.14
   1 -17  11   97.98   11.76
  -1 -17 -11   94.68   11.40
   1  17  12   41.77   12.85
   1 -17  12   50.87   10.52
  -1 -17 -12   57.86   10.53
   1  17  13   18.62    7.77
   1 -17  13    8.03   14.35
  -1 -17 -13   22.63   14.59
   1  17  14   -2.14    5.48
   1 -17  14    4.78   10.11
  -1 -17 -14    1.23   10.61
  -1  19  12   27.74   13.33
  -1 -19  12   31.53   14.80
   1 -19 -12   28.17   15.28
  -1 -19  12   37.94   16.19
  -1  19  11   -0.03    6.38
  -1 -19  11    3.89    7.03
   1 -19 -11    7.91   11.15
  -1 -19  11   10.47   11.31
  -1  19  10  107.20   14.85
   1 -19 -10   91.80   17.83
  -1 -19  10   73.45   11.29
  -1 -19  10   91.58   11.75
  -1  19   9   -4.26    5.44
  -1 -19   9   -0.82    8.65
   1 -19  -9    9.03    9.05
  -1 -19   9    3.25    5.79
  -1  19   8  206.72   17.64
  -1 -19   8  202.67   12.86
   1 -19  -8  201.79   13.16
  -1 -19   8  187.65   12.98
  -1  19   7    1.54    5.46
   1 -19  -7    1.70    5.57
  -1 -19   7    0.35    8.59
  -1 -19   7    0.54    8.02
  -1  19   6   22.19    7.38
  -1 -19   6   25.71   10.04
   1 -19  -6   21.15    7.36
  -1 -19   6   18.36   11.59
  -1  19   5  167.01   15.68
  -1 -19   5  154.26   10.87
   1 -19  -5  152.78   10.37
  -1 -19   5  153.02   14.07
  -1  19   4   21.69   10.71
   1 -19  -4   25.22    6.59
  -1 -19   4   16.88    6.68
  -1  19   3    8.52    9.66
   1 -19  -3   29.60    8.92
  -1 -19   3   -1.49    5.68
  -1  19   2  159.63   15.52
   1 -19  -2  182.60   14.54
  -1 -19   2   95.51   12.91
  -1  19   1  168.46   10.81
  -1 -19   1  120.50   14.34
   1 -19  -1  132.34   13.24
   1  19   0    4.16    1.07
   1 -19   0   13.99    8.43
   1  19   1   82.88    9.66
   1 -19   1  191.32   13.98
  -1 -19  -1   92.92   12.30
   1  19   2  177.19   16.19
   1 -19   2  140.14   14.90
  -1 -19  -2  217.10   15.01
   1  19   3   38.68   11.39
   1 -19   3   30.38    7.33
  -1 -19  -3   29.05    6.67
   1  19   4   19.03   10.51
   1 -19   4   28.35    6.93
  -1 -19  -4   13.61    6.45
   1  19   5   50.48   11.64
   1 -19   5   56.59    7.47
   1 -19   5   57.26    8.36
  -1 -19  -5   38.54    7.78
   1  19   6    4.71    5.87
   1 -19   6    4.37    9.65
   1 -19   6    4.74    5.86
  -1 -19  -6    6.76    5.88
   1  19   7   42.65   11.61
   1 -19   7   38.94   13.24
   1 -19   7   37.93    8.02
  -1 -19  -7   47.79    8.61
   1  19   8   10.38   11.13
   1 -19   8   15.54    7.68
   1 -19   8   15.13    7.30
  -1 -19  -8   15.14    7.46
   1  19   9    6.55    6.17
   1 -19   9    2.43    6.77
   1 -19   9   -2.57   10.15
  -1 -19  -9    1.82    6.49
   1  19  10   13.15   11.45
   1 -19  10    7.44    8.22
   1 -19  10   13.68    7.98
  -1 -19 -10    6.64   12.03
   1  19  11   19.35    7.68
   1 -19  11    7.71   13.20
   1 -19  11    6.02   13.09
  -1 -19 -11    5.40   13.03
   1  19  12   10.22   10.78
   1 -19  12   -1.90   11.98
   1 -19  12   -4.29   12.39
  -1 -19 -12    8.48   11.65
  -1  21  10   67.79   16.03
  -1 -21  10   63.24   11.52
   1 -21 -10   68.88   16.41
  -1 -21  10   87.40   11.66
  -1  21   9   -4.51    5.68
   1 -21  -9   -0.62    9.76
  -1 -21   9    1.26    6.07
  -1 -21   9    6.22    9.39
  -1  21   8   10.02   11.78
  -1 -21   8   15.96    8.57
   1 -21  -8    8.69   12.45
  -1 -21   8   20.32    7.88
  -1  21   7   -0.48    9.86
   1 -21  -7    3.09    6.80
  -1 -21   7    7.85    9.25
  -1 -21   7    4.36   10.23
  -1  21   6   12.26    6.54
   1 -21  -6   -1.63    6.74
  -1 -21   6    9.31    9.18
  -1 -21   6   -5.42   10.25
  -1  21   5    0.19   10.49
   1 -21  -5    2.81    6.32
  -1 -21   5   10.94    6.42
  -1 -21   5   -0.98    8.88
  -1  21   4  176.47   17.91
   1 -21  -4  168.40   11.72
  -1 -21   4  171.77   11.59
  -1  21   3    2.02    6.20
   1 -21  -3   -4.03    5.64
  -1 -21   3   -7.26    8.92
  -1  21   2    0.59    1.33
  -1  21   2   17.10    5.91
   1 -21  -2    5.48    5.16
  -1 -21   2    3.84    8.12
  -1  21   1    0.29    1.02
  -1  21   1    0.11    0.90
   1 -21  -1   -0.36    4.75
  -1 -21   1   18.11    7.13
   1 -21   0    8.37   10.94
  -1 -21   0   44.45   10.82
   1  21   1   35.43    2.23
   1 -21   1   37.41   11.19
  -1 -21  -1   41.70    7.02
   1  21   2   -4.67    6.51
   1 -21   2   20.59    9.12
  -1 -21  -2    4.39    5.45
   1  21   3   14.26   10.91
   1 -21   3    0.56    9.94
  -1 -21  -3   15.70    6.55
   1  21   4   48.14   13.96
   1 -21   4   49.07    8.49
  -1 -21  -4   59.64    8.53
   1  21   5   23.85   12.96
   1 -21   5   18.80    7.70
   1 -21   5   20.26   10.92
  -1 -21  -5   34.81    7.76
   1  21   6   -0.07    6.97
   1 -21   6   10.52   10.32
   1 -21   6    7.41    6.15
  -1 -21  -6    4.76    6.86
   1  21   7    1.35   11.64
   1 -21   7   11.06    7.51
   1 -21   7    4.57    7.38
  -1 -21  -7   21.28    7.78
   1  21   8   14.24   11.15
   1 -21   8    2.53   10.87
   1 -21   8    5.59    7.12
  -1 -21  -8    1.50   11.39
   1  21   9   17.26    7.84
   1 -21   9   11.29   12.45
   1 -21   9    7.67    8.24
  -1 -21  -9   14.48   13.11
   1  21  10   -2.57    9.07
   1 -21  10   -2.03   10.21
   1 -21  10   13.61   10.37
  -1 -21 -10   -6.37   10.30
  -1  23   7   -0.99    9.80
  -1 -23   7   -0.26    9.17
   1 -23  -7    0.35    6.36
  -1 -23   7    3.12    9.16
  -1  23   6   39.60   10.03
  -1 -23   6   28.06   12.84
   1 -23  -6   41.49    9.43
  -1 -23   6   32.32   14.24
  -1  23   5   -5.76   11.36
   1 -23  -5    4.61    6.83
  -1 -23   5    6.71    6.51
  -1 -23   5   -0.99    9.81
  -1  23   4   11.74    8.54
   1 -23  -4   29.47   11.50
  -1 -23   4   -1.00   11.71
  -1  23   3  223.79   15.52
   1 -23  -3  237.83   19.88
  -1 -23   3  162.50   20.83
   1 -23  -2  320.15   21.41
  -1 -23   2  212.57   13.70
   1 -23  -1  137.95   14.08
  -1 -23   1    1.69    8.22
   1 -23   0   14.37    7.19
  -1 -23   0   11.10    7.30
   1 -23   1   39.71    8.65
  -1 -23  -1   45.94   13.20
   1  23   2   -7.52    7.96
   1 -23   2    9.46    6.04
  -1 -23  -2   -5.87   10.30
   1  23   3  147.50   13.01
   1 -23   3  120.72   17.67
  -1 -23  -3  136.93   17.93
   1  23   4  170.02   20.03
   1 -23   4  119.08   17.54
  -1 -23  -4  150.47   17.67
   1  23   5   -2.32   11.50
   1 -23   5    4.75    6.80
   1 -23   5   -1.63    9.75
  -1 -23  -5    8.67    6.81
   1  23   6    0.56    8.33
   1 -23   6   14.14   10.71
   1 -23   6   13.11   12.11
  -1 -23  -6   16.61    7.85
   1  23   7    6.40   13.01
   1 -23   7    8.41    8.08
   1 -23   7   14.22    8.25
  -1 -23  -7   15.67    8.27
   1 -25  -2   -6.86    7.21
  -1 -25   2   15.67    6.99
   1 -25  -1    7.27    7.80
  -1 -25   1   17.83   11.58
   1 -25   0    0.85    9.20
  -1 -25   0    1.26    9.20
   1 -25   1    5.37   11.67
  -1 -25  -1   11.90    7.62
   1 -25   2    3.09    7.51
  -1 -25  -2   15.86    7.80
   2   0 -19    4.47    7.96
  -2   0  19    2.17    7.90
   2   0 -18   36.15   14.67
  -2   0  18   44.80   10.53
   2   0 -17    6.02    6.91
  -2   0  17   -4.14   10.73
   2   0 -16   39.29    9.07
  -2   0  16   35.46    8.96
   2   0 -15   -9.63   10.16
  -2   0  15   -3.48    9.48
   2   0 -14  122.46   10.08
  -2   0  14  134.45   13.79
   2   0 -13    3.92    7.89
  -2   0  13    3.24    5.11
   2   0 -12   56.19   10.36
  -2   0  12   39.19   10.00
   2   0 -11   -1.43    4.21
  -2   0  11   -1.34    6.18
   2   0 -10  126.77   10.38
  -2   0  10  113.45    7.01
   2   0  -9   -3.06    3.49
  -2   0   9   -0.49    3.28
   2   0  -8  252.21    8.19
  -2   0   8  258.10   10.82
   2   0  -7    1.34    3.95
  -2   0   7   -2.06    2.62
   2   0  -6  846.37   15.29
  -2   0   6  863.20   15.27
   2   0  -5   -3.29    3.34
  -2   0   5    1.09    3.13
   2   0  -4  245.59    8.24
  -2   0   4  259.83    8.00
   2   0  -3   -0.96    1.59
  -2   0   3   -1.67    2.60
   2   0   3   -0.22    1.28
  -2   0  -3    0.45    2.02
   2   0   4  283.62    8.51
  -2   0  -4  279.81    8.38
   2   0   5   -0.85    2.04
  -2   0  -5    0.41    2.98
   2   0   6   68.27    6.09
  -2   0  -6   57.01    3.93
   2   0   7    2.54    3.76
  -2   0  -7   -1.85    2.42
   2   0   8  491.04   11.44
  -2   0  -8  481.66   14.09
   2   0   9   -3.51    4.29
  -2   0  -9    1.41    2.92
   2   0  10 1512.93   32.89
  -2   0 -10 1473.70   29.34
   2   0  11   -1.49    3.85
  -2   0 -11    1.23    6.01
   2   0  12   44.12    9.95
  -2   0 -12   37.44   10.08
   2   0  13    2.63    4.40
  -2   0 -13   -3.34    4.32
   2   0  14   32.80    7.37
  -2   0 -14   35.75   10.70
   2   0  15    0.09    7.35
  -2   0 -15    0.38    7.41
   2   0  16   -0.86    5.38
  -2   0 -16    1.94    5.61
   2   0  17   -0.16    8.99
  -2   0 -17   -1.94    9.67
   2   0  18   73.93   16.42
  -2   0 -18   72.36   11.25
   2   0  19   -2.28    7.69
  -2   0 -19    9.59    7.75
   2   2 -19    4.66    9.08
  -2   2  19   16.70   13.51
   2  -2 -19   10.32    8.61
  -2  -2  19    4.03    9.45
   2   2 -18   83.45   17.29
  -2   2  18   86.05   11.52
  -2  -2  18   66.17   18.22
   2  -2 -18   80.36   17.51
   2   2 -17   11.61   12.22
  -2   2  17   10.40   11.77
   2  -2 -17   16.96    7.92
  -2  -2  17    5.51   12.68
   2   2 -16   18.33    7.56
  -2   2  16   11.80   11.98
   2  -2 -16   13.57   13.22
  -2  -2  16   33.87    8.43
   2   2 -15   98.14    9.80
  -2   2  15   97.74    9.59
  -2  -2  15  103.78   14.55
   2  -2 -15   86.49   10.28
   2   2 -14   25.80   11.00
  -2   2  14   30.23    7.26
  -2  -2  14   36.57    7.38
   2  -2 -14   45.18   11.44
   2   2 -13    4.85    8.28
  -2   2  13    8.03    7.96
  -2  -2  13   11.41    7.59
   2  -2 -13   -0.12    5.52
   2   2 -12   28.59    6.44
  -2   2  12   27.27    9.05
  -2  -2  12   28.49    6.27
   2  -2 -12   25.80    9.63
   2   2 -11   26.31    5.77
  -2   2  11   26.15    8.34
  -2  -2  11   25.06    8.48
   2  -2 -11   28.68    5.97
   2   2 -10  432.17   13.03
  -2   2  10  446.42   16.19
   2  -2 -10  428.36   16.42
  -2  -2  10  462.94   13.17
   2   2  -9  652.14   18.28
  -2   2   9  668.79   15.11
   2  -2  -9  644.34   15.57
  -2  -2   9  634.49   18.77
   2   2  -8 1130.53   24.29
  -2   2   8 1173.68   21.39
  -2  -2   8 1169.77   21.91
   2  -2  -8 1148.98   25.06
   2   2  -7  113.26    7.86
  -2   2   7  129.07    7.70
  -2  -2   7  121.27    8.00
   2  -2  -7  118.69    8.19
  -2   2   6 1109.25   20.57
   2   2  -6 1095.14   20.85
   2  -2  -6 1112.82   21.78
  -2  -2   6 1127.81   21.39
   2   2  -5   56.76    3.55
  -2   2   5   51.68    3.46
  -2  -2   5   55.48    5.37
   2  -2  -5   62.18    5.68
   2   2  -4    3.16    2.69
  -2   2   4    0.03    2.77
   2  -2  -4    0.76    2.95
  -2  -2   4   -3.80    2.84
   2   2  -3  296.04    7.45
  -2   2   3  289.43    5.87
   2  -2  -3  307.84    7.83
  -2  -2   3  309.40    6.02
   2   2  -2   70.10    3.25
  -2   2   2   71.64    2.50
   2  -2  -2   65.64    3.59
  -2  -2   2   68.85    2.42
   2   2   2 8081.36  110.67
  -2   2  -2 8024.10  110.60
  -2  -2  -2 8216.31  113.46
   2  -2   2 7887.19  108.96
   2   2   3 1186.81   16.26
  -2   2  -3 1152.45   16.08
  -2  -2  -3 1162.50   18.24
   2  -2   3 1168.00   18.08
   2   2   4  913.00   14.12
  -2   2  -4  903.59   16.00
  -2  -2  -4  913.81   16.31
   2  -2   4  923.13   16.40
   2   2   5  215.44    7.59
  -2   2  -5  202.19    5.63
   2  -2   5  203.61    5.84
  -2  -2  -5  189.53    7.73
   2   2   6 1171.45   19.36
  -2   2  -6 1166.85   21.81
  -2  -2  -6 1138.96   21.76
   2  -2   6 1169.08   19.79
   2   2   7   99.22    4.91
  -2   2  -7   89.89    7.28
   2  -2   7  103.30    7.40
  -2  -2  -7   92.84    5.14
   2   2   8  283.24    8.18
  -2   2  -8  290.63    8.46
   2  -2   8  275.63   11.43
  -2  -2  -8  277.99    8.55
   2   2   9   47.84    5.01
  -2   2  -9   33.99    4.84
  -2  -2  -9   35.47    7.79
   2  -2   9   44.57    5.26
   2   2  10   46.57    5.73
  -2   2 -10   46.26    8.59
   2  -2  10   54.46    8.88
  -2  -2 -10   50.84    6.00
   2   2  11    3.03    4.42
  -2   2 -11    6.79    7.11
   2  -2  11    0.99    6.90
  -2  -2 -11    8.10    7.12
   2   2  12    4.34    7.88
  -2   2 -12   11.48    7.79
   2  -2  12    3.74    8.08
  -2  -2 -12    7.31    5.42
   2   2  13  306.32   16.63
  -2   2 -13  313.86   17.10
  -2  -2 -13  314.25   17.87
   2  -2  13  323.84   13.26
   2   2  14   15.14    9.16
  -2   2 -14   10.14    6.26
  -2  -2 -14   14.88    6.32
   2  -2  14   10.30    9.43
   2   2  15    7.26    6.20
  -2   2 -15    1.07    9.68
   2  -2  15    6.77    6.41
  -2  -2 -15   10.43   10.03
  -2   2 -16   17.81   12.42
   2   2  16   32.37   12.11
   2  -2  16   25.73   12.14
  -2  -2 -16   18.94    8.15
   2   2  17   30.58   12.65
  -2   2 -17   19.86   13.31
  -2  -2 -17   25.72   13.51
   2  -2  17   26.93    8.78
   2   2  18    3.89    6.42
  -2   2 -18   -4.11    6.69
  -2  -2 -18   -5.87   10.15
   2  -2  18   12.44   10.27
   2   2  19    0.27   12.88
  -2   2 -19   13.28   12.84
   2  -2  19    6.00    8.61
  -2  -2 -19    7.28    9.02
   2   4 -18  112.08   13.18
  -2   4  18  144.96   19.01
   2  -4 -18  163.70   20.13
  -2  -4  18  115.78   20.68
   2   4 -17    9.13   10.77
  -2   4  17    8.46    6.85
  -2  -4  17   -2.12    7.62
   2  -4 -17    0.18   12.00
   2   4 -16  113.49   15.86
  -2   4  16  100.04   10.77
   2  -4 -16  116.70   12.10
  -2  -4  16  128.27   16.49
   2   4 -15    3.99    9.09
  -2   4  15    2.91    8.52
   2  -4 -15    7.54    9.67
  -2  -4  15   -0.18    6.06
   2   4 -14  103.54    9.35
  -2   4  14   97.07   13.27
  -2  -4  14  102.76   14.04
   2  -4 -14   99.18   10.20
   2   4 -13    4.92    4.75
  -2   4  13   -1.19    7.22
   2  -4 -13   -2.82    7.74
  -2  -4  13    0.57    4.55
   2   4 -12    4.53    5.20
  -2   4  12   17.36    7.98
   2  -4 -12   10.54    5.58
  -2  -4  12   -0.46    8.08
   2   4 -11  118.09    8.25
  -2   4  11  142.67   11.83
  -2  -4  11  144.84    8.23
   2  -4 -11  124.16   12.86
   2   4 -10  179.94    8.26
  -2   4  10  175.90   11.79
  -2  -4  10  186.80    8.64
   2  -4 -10  165.44   12.44
   2   4  -9  158.80    7.65
  -2   4   9  152.02   10.03
  -2  -4   9  168.47   11.25
   2  -4  -9  171.45    8.12
   2   4  -8    4.66    3.48
  -2   4   8    3.84    3.37
  -2  -4   8    5.14    5.41
   2  -4  -8    5.96    3.46
   2   4  -7  472.98   13.27
  -2   4   7  490.49   10.79
   2  -4  -7  475.49   11.41
  -2  -4   7  480.80   13.84
  -2   4   6   99.81    6.43
   2   4  -6  103.83    4.62
   2  -4  -6   95.68    5.13
  -2  -4   6   91.08    7.15
   2   4  -5   58.80    3.58
  -2   4   5   67.71    5.47
  -2  -4   5   64.70    3.87
   2  -4  -5   71.19    5.92
   2   4  -4  445.73    8.19
  -2   4   4  458.54    8.44
   2  -4  -4  453.96   10.92
  -2  -4   4  452.53   10.54
   2   4  -3 1466.00   22.01
  -2   4   3 1465.45   22.49
   2  -4  -3 1493.75   23.34
  -2  -4   3 1485.95   22.78
  -2   4   2 1031.73   14.54
   2  -4  -2 1013.51   16.09
  -2  -4   2 1034.79   12.10
  -2  -4   2 1062.42   16.05
   2   4  -1 3453.59   39.34
  -2   4   1 3447.51   46.33
   2  -4  -1 3402.68   45.76
  -2  -4   1 3294.07   44.25
   2   4   010819.19  158.29
  -2   4   010907.57  158.51
  -2  -4   010909.52  158.07
   2  -4   011261.82  162.35
   2   4   1 6929.73   94.36
   2  -4   1 7058.13  100.52
   2  -4   1 6994.95   83.70
  -2  -4  -1 7256.38   99.68
   2   4   2 4628.41   61.93
  -2  -4  -2 4826.45   66.90
   2   4   3  612.37   11.77
   2  -4   3  599.41   11.91
  -2  -4  -3  605.23   10.18
   2   4   4    5.47    3.50
  -2   4  -4    4.40    2.13
   2  -4   4    5.20    3.77
  -2  -4  -4    9.43    2.36
   2   4   5   -0.89    3.17
  -2   4  -5   -0.35    2.99
  -2  -4  -5   -0.87    2.14
   2  -4   5   -1.17    3.32
   2   4   6   73.67    5.90
  -2   4  -6   66.64    5.92
   2  -4   6   68.31    4.24
  -2  -4  -6   54.59    6.37
   2   4   7   35.53    3.67
  -2   4  -7   25.00    3.78
  -2  -4  -7   27.63    5.98
   2  -4   7   31.50    3.98
   2   4   8    2.37    4.35
  -2   4  -8    1.32    4.57
   2  -4   8    3.74    3.26
  -2  -4  -8    0.19    4.96
   2   4   9  185.26   10.36
  -2   4  -9  171.95   10.51
  -2  -4  -9  196.02   11.62
   2  -4   9  165.02    7.99
   2   4  10   24.29    4.81
  -2   4 -10   22.41    7.80
   2  -4  10   28.50    8.17
  -2  -4 -10   25.38    5.38
   2   4  11  260.53   10.16
  -2   4 -11  267.65   14.47
   2  -4  11  255.01   14.66
  -2  -4 -11  241.78   14.90
   2   4  12    9.44    8.34
  -2   4 -12   11.92    8.55
  -2  -4 -12    8.37    8.72
   2  -4  12   14.89    5.75
   2   4  13  254.11   16.11
  -2   4 -13  263.50   16.62
  -2  -4 -13  241.21   12.00
   2  -4  13  246.97   17.34
   2   4  14   51.79   12.06
  -2   4 -14   63.64   11.34
   2  -4  14   52.21   12.58
  -2  -4 -14   63.78   12.40
   2   4  15   -4.17    7.35
  -2   4 -15    0.19    7.58
  -2  -4 -15   -4.65    5.38
   2  -4  15    4.45    5.41
   2   4  16    9.47   10.27
  -2   4 -16    7.13    6.57
  -2  -4 -16    8.47   10.84
   2  -4  16    7.37   10.85
   2   4  17   18.51    8.03
  -2   4 -17   27.32    8.06
   2  -4  17   17.85    8.53
  -2  -4 -17   11.78    8.22
   2   4  18   12.02    8.23
  -2   4 -18    9.92   12.15
  -2  -4 -18   13.57   12.35
   2  -4  18   12.31   13.46
   2   6 -18  164.73   19.87
  -2   6  18  183.48   20.13
  -2  -6  18  164.30   22.34
   2  -6 -18  188.19   16.18
   2   6 -17   90.79   11.38
  -2   6  17   88.65   15.96
   2  -6 -17    6.34   18.52
  -2  -6  17   75.88   12.07
   2   6 -16    1.56    5.20
  -2   6  16   -9.33    7.34
  -2  -6  16   -2.01    8.40
   2  -6 -16    5.10    5.81
  -2   6  15   13.33   11.10
   2   6 -15   14.89    7.05
   2  -6 -15   18.76   12.72
  -2  -6  15   22.09    8.14
   2   6 -14   -2.76    7.75
  -2   6  14    3.26    5.23
   2  -6 -14    4.27    5.94
  -2  -6  14   -0.16    8.89
   2   6 -13    8.03    7.44
  -2   6  13   -0.02    5.18
  -2  -6  13   -2.34    8.13
   2  -6 -13   10.14    5.69
   2   6 -12   48.24   10.27
  -2   6  12   56.14    6.98
  -2  -6  12   41.08    7.29
   2  -6 -12   55.08   11.89
   2   6 -11   51.24    6.40
  -2   6  11   56.32    9.96
  -2  -6  11   44.15    9.95
   2  -6 -11   49.15   11.21
   2   6 -10  344.60   11.34
  -2   6  10  331.55   14.38
  -2  -6  10  327.80   15.47
   2  -6 -10  347.42   12.30
   2   6  -9   79.93    8.72
  -2   6   9   76.65    5.69
  -2  -6   9   74.21    9.27
   2  -6  -9   77.72    6.20
   2   6  -8  137.31    9.62
  -2   6   8  172.74    6.86
   2  -6  -8  167.31    7.86
  -2  -6   8  177.73   10.66
   2   6  -7  595.02   12.72
  -2   6   7  598.26   12.52
  -2  -6   7  595.74   16.15
   2  -6  -7  577.06   13.50
   2   6  -6  611.35   12.06
  -2   6   6  638.50   14.39
   2  -6  -6  639.87   16.15
  -2  -6   6  660.06   13.09
  -2   6   5   23.20    4.72
   2   6  -5   19.40    2.94
   2  -6  -5   20.73    3.31
  -2  -6   5   25.04    4.95
  -2   6   4  576.55   10.28
  -2  -6   4  582.31    8.57
   2  -6  -4  587.39   11.02
  -2  -6   4  572.66   10.47
  -2   6   3   -1.31    2.81
  -2  -6   3    1.88    1.65
   2  -6  -3   -0.88    1.82
  -2  -6   3    0.60    1.19
   2   6  -2  132.22    2.87
  -2   6   2  139.11    4.43
   2  -6  -2  138.45    5.89
  -2  -6   2  133.43    2.50
   2   6  -1   18.13    1.50
  -2   6   1   17.77    4.30
   2  -6  -1   18.81    3.93
  -2  -6   1   18.63    2.73
   2   6   0 4008.41   56.52
  -2   6   0 3960.70   58.59
   2  -6   0 4130.75   59.90
  -2  -6   0 3908.03   56.83
   2   6   1  469.90    8.39
   2  -6   1  436.89   10.77
  -2  -6  -1  449.57    9.82
   2   6   2   46.70    2.97
   2  -6   2   49.40    3.66
  -2  -6  -2   41.13    4.43
   2   6   3   61.58    4.88
   2  -6   3   74.29    3.44
  -2  -6  -3   70.88    5.02
   2   6   4  160.14    4.84
   2  -6   4  175.72    7.19
  -2  -6  -4  173.63    7.31
   2   6   5   14.24    4.26
   2  -6   5   17.65    3.06
  -2  -6  -5   11.16    4.59
   2   6   6   90.41    6.36
  -2   6  -6   83.24    6.32
  -2  -6  -6   86.05    4.89
   2  -6   6   90.47    7.25
   2   6   7  374.12   11.18
  -2   6  -7  354.75   11.09
  -2  -6  -7  362.42   12.41
   2  -6   7  375.27    9.99
   2   6   8  122.05    5.98
  -2   6  -8  117.85    6.28
   2  -6   8  123.64    6.57
  -2  -6  -8  123.89    9.45
   2   6   9   75.60    8.12
  -2   6  -9   69.42    8.60
   2  -6   9   69.33    6.46
  -2  -6  -9   71.83    9.20
   2   6  10 1285.67   29.42
  -2   6 -10 1254.25   29.88
   2  -6  10 1282.60   27.12
  -2  -6 -10 1259.83   31.11
   2   6  11  320.68   11.46
  -2   6 -11  335.38   16.09
   2  -6  11  315.04   12.38
  -2  -6 -11  328.55   12.92
   2   6  12    4.07    4.11
  -2   6 -12   -4.65    4.12
   2  -6  12    4.24    6.89
  -2  -6 -12   -3.56    4.65
   2   6  13    2.38    4.85
  -2   6 -13    2.83    4.95
  -2  -6 -13    6.27    8.76
   2  -6  13    1.01    8.53
   2   6  14    6.32    5.24
  -2   6 -14    1.70    5.30
  -2  -6 -14    2.09    6.24
   2  -6  14    4.38    5.81
   2   6  15    7.85    6.45
  -2   6 -15   10.98    6.36
  -2  -6 -15   14.91   10.91
   2  -6  15   10.67   10.84
   2   6  16   45.09    8.41
  -2   6 -16   41.85   12.49
  -2  -6 -16    0.74   13.90
   2  -6  16   30.46   14.42
   2   6  17   29.99   12.84
  -2   6 -17   26.26   12.33
   2  -6  17   31.61   14.25
  -2  -6 -17    0.90    9.16
   2   6  18   -6.24   10.05
  -2   6 -18    2.91    9.13
  -2  -6 -18    1.02   11.01
   2  -6  18    4.61   11.05
  -2  -6 -18   -5.60   10.75
   2   8 -18   74.48   16.48
  -2   8  18   89.68   11.34
  -2  -8  18   96.03   19.22
   2  -8 -18    2.14   20.04
   2   8 -17   78.15   15.28
  -2   8  17   69.71   15.71
   2  -8 -17    3.59   18.14
  -2  -8  17   90.91   12.23
   2   8 -16   91.01   15.43
  -2   8  16  101.24   15.43
   2  -8 -16  102.66   12.84
  -2  -8  16   87.97   18.07
   2   8 -15   37.68   12.19
  -2   8  15   47.08   11.86
  -2  -8  15   33.76    9.37
   2  -8 -15   32.67   14.44
   2   8 -14    1.05    7.43
  -2   8  14    0.73    7.75
  -2  -8  14    1.49    5.80
   2  -8 -14    2.11    9.03
   2   8 -13   36.17    9.88
  -2   8  13   33.09    6.77
  -2  -8  13   26.40   10.86
   2  -8 -13   32.02    7.81
   2   8 -12    2.84    6.57
  -2   8  12    0.74    4.47
   2  -8 -12   -9.70    7.54
  -2  -8  12   -2.86    7.17
   2   8 -11  653.42   20.89
  -2   8  11  696.56   17.88
  -2  -8  11  671.21   18.97
   2  -8 -11  645.45   24.11
   2   8 -10    2.46    3.85
  -2   8  10    2.76    5.97
  -2  -8  10   -2.12    4.36
   2  -8 -10    4.76    6.97
   2   8  -9   72.70    8.88
  -2   8   9   60.36    5.71
   2  -8  -9   58.77   10.34
  -2  -8   9   61.38    6.56
   2   8  -8   68.01    5.60
  -2   8   8   56.83    7.83
   2  -8  -8   67.73    9.18
  -2  -8   8   58.54    6.15
  -2   8   7  402.29   10.31
  -2  -8   7  381.97   10.92
   2  -8  -7  393.48   11.44
  -2   8   6  623.19   12.58
   2  -8  -6  619.57   13.83
  -2  -8   6  637.73   10.68
  -2  -8   6  628.54   16.49
  -2   8   5   30.61    3.66
   2  -8  -5   33.04    6.00
  -2  -8   5   32.89    3.62
  -2  -8   5   31.73    2.21
  -2   8   4  420.32   11.03
   2  -8  -4  414.56   11.49
  -2  -8   4  411.56    6.01
  -2  -8   4  400.47   10.40
  -2   8   3   27.27    3.16
  -2  -8   3   25.17    1.34
   2  -8  -3   28.73    4.76
   2   8  -2 1431.71   16.22
  -2   8   2 1479.45   24.89
  -2  -8   2 1392.29   22.54
   2  -8  -2 1412.72   23.64
   2   8  -1  135.22    2.70
  -2   8   1  135.20    5.14
   2  -8  -1  144.97    6.80
  -2  -8   1  141.51    7.09
   2   8   0  572.05   13.00
  -2   8   0  558.25   10.97
  -2  -8   0  550.89   12.18
   2  -8   0  544.05   10.50
   2   8   1 1539.18   23.49
   2  -8   1 1438.04   25.16
  -2  -8  -1 1516.83   24.58
   2   8   2 3175.83   46.70
   2  -8   2 3082.04   49.78
  -2  -8  -2 3131.94   47.71
   2   8   3  878.02   14.70
   2  -8   3  880.56   16.28
  -2  -8  -3  869.20   14.88
   2   8   4  965.04   18.17
   2  -8   4  964.08   16.41
  -2  -8  -4  931.78   16.35
   2   8   5  182.49    5.87
   2  -8   5  176.73    8.61
  -2  -8  -5  184.92    8.71
   2   8   6  397.23    9.22
   2  -8   6  396.39    9.92
  -2  -8  -6  389.68    9.94
   2   8   7  115.11    5.54
   2  -8   7  110.53    9.04
  -2  -8  -7  115.65    9.05
   2   8   8  129.87    9.53
   2  -8   8  130.79   11.12
  -2  -8  -8  148.73    7.46
   2   8   9  256.72   12.31
  -2   8  -9  261.07   12.65
   2  -8   9  248.29   14.19
  -2  -8  -9  248.34   10.51
   2   8  10  202.02   12.82
  -2   8 -10  195.82   12.93
  -2  -8 -10  186.47   10.07
   2  -8  10  205.66   14.07
   2   8  11   34.70    5.96
  -2   8 -11   27.94    5.78
   2  -8  11   32.33   10.41
  -2  -8 -11   33.47   10.47
   2   8  12    0.86    4.16
  -2   8 -12    2.19    4.00
  -2  -8 -12   -3.93    7.54
   2  -8  12    0.21    7.41
   2   8  13   66.61   11.65
  -2   8 -13   67.81   11.11
  -2  -8 -13   74.18   13.72
   2  -8  13   71.88    9.18
   2   8  14    2.05    7.53
  -2   8 -14   -2.72    7.40
  -2  -8 -14    5.16    5.91
   2  -8  14    0.80    5.83
   2   8  15    3.12    7.28
  -2   8 -15   -3.65    6.90
  -2  -8 -15   -1.29    8.37
   2  -8  15    0.86    8.69
   2   8  16   13.64    9.61
  -2   8 -16   -3.59    9.48
   2  -8  16    7.60    7.72
  -2  -8 -16   -1.06   11.21
   2   8  17   11.64   10.88
  -2   8 -17   -4.06    9.93
   2  -8  17    9.80    8.12
  -2  -8 -17    0.96    7.90
   2   8  18   23.65   13.62
  -2   8 -18   33.66   12.75
  -2  -8 -18    1.11   15.08
   2  -8  18   22.95   16.02
   2  10 -17   -0.89   10.09
  -2  10  17    7.29    7.04
  -2 -10  17    1.46    8.26
   2 -10 -17    3.08   12.43
   2  10 -16   50.54   11.85
  -2  10  16   38.99    8.71
  -2 -10  16   22.61   14.46
   2 -10 -16   -2.41   10.31
   2  10 -15   11.70   10.18
  -2  10  15   13.00    6.78
  -2 -10  15   10.26    8.48
   2 -10 -15    7.09   12.64
   2  10 -14    2.19    8.55
  -2  10  14    7.11    5.65
  -2 -10  14    3.41    6.85
   2 -10 -14    5.93   10.83
   2  10 -13   30.35    6.52
  -2  10  13   28.96   10.06
  -2 -10  13   30.29   11.52
   2 -10 -13   23.39    8.17
   2  10 -12   25.82    5.85
  -2  10  12   18.27    8.75
  -2 -10  12   14.80   10.08
   2 -10 -12   14.00    7.20
  -2  10  11    5.12    4.59
  -2 -10  11    0.49    8.10
   2 -10 -11    5.09    8.12
  -2  10  10   -1.92    3.64
   2 -10 -10    2.52    6.64
  -2 -10  10    2.46    4.01
  -2 -10  10    0.36    2.25
  -2  10   9   40.13    8.69
   2 -10  -9   44.98   10.24
  -2 -10   9   48.07    6.59
  -2 -10   9   45.51    3.29
  -2  10   8  202.93   11.86
   2 -10  -8  222.76    9.74
  -2 -10   8  201.11   12.87
  -2 -10   8  216.26    6.64
  -2  10   7 1170.25   22.64
   2 -10  -7 1174.13   24.75
  -2 -10   7 1214.70   19.37
  -2 -10   7 1227.26   28.04
  -2  10   6   -1.87    2.80
   2 -10  -6   -5.92    4.98
  -2 -10   6    7.17    4.43
  -2 -10   6   -0.49    1.43
  -2  10   5  703.38   14.08
   2 -10  -5  714.30   17.86
  -2 -10   5  721.87   14.48
  -2 -10   5  688.52    9.09
  -2  10   4  283.96    7.98
  -2 -10   4  285.18    9.89
   2 -10  -4  281.57   10.55
  -2  10   3   -0.59    4.20
  -2 -10   3    4.06    2.79
   2 -10  -3    0.61    2.59
   2  10  -2   64.44    1.64
  -2  10   2   62.71    4.51
  -2 -10   2   69.11    6.43
   2 -10  -2   57.78    4.40
   2  10  -1  842.04   10.09
  -2  10   1  854.27   16.17
  -2 -10   1  844.33   18.10
   2 -10  -1  863.00   17.75
   2  10   0 1485.84   25.07
  -2  10   0 1496.54   27.90
  -2 -10   0 1424.77   26.28
   2 -10   0 1439.33   26.50
   2  10   1 2798.45   44.12
   2 -10   1 2775.78   46.12
  -2 -10  -1 2739.75   44.62
   2  10   2   32.47    5.46
   2 -10   2   26.31    4.02
  -2 -10  -2   30.43    3.58
   2  10   3  321.42   10.71
   2 -10   3  320.11   11.82
  -2 -10  -3  320.13    8.10
   2  10   4  232.21    7.17
   2 -10   4  253.55    7.51
   2 -10   4  239.57    8.13
  -2 -10  -4  232.47    7.30
   2  10   5   13.82    3.44
   2 -10   5   16.54    5.54
   2 -10   5   15.41    1.07
  -2 -10  -5   19.61    5.67
   2  10   6   21.30    3.93
   2 -10   6   24.12    4.27
  -2 -10  -6   20.84    4.35
   2  10   7   86.67    5.76
   2 -10   7   86.85    6.32
  -2 -10  -7   88.81    9.06
   2  10   8   80.96    8.67
   2 -10   8   71.18   10.36
  -2 -10  -8   84.63    9.94
   2  10   9   14.27    6.60
   2 -10   9    5.58    7.80
  -2 -10  -9   -1.38    7.96
   2  10  10  390.28   12.44
   2 -10  10  388.55   18.13
  -2 -10 -10  393.96   18.67
   2  10  11  108.02   11.39
   2 -10  11  133.93   12.93
  -2 -10 -11   95.06   13.73
   2  10  12  319.69   16.89
   2 -10  12  299.89   19.05
  -2 -10 -12  304.02   19.59
   2  10  13   14.81    8.98
  -2  10 -13   10.62    5.95
  -2 -10 -13    6.91   11.06
   2 -10  13    8.39    7.29
   2  10  14   23.61    6.16
  -2  10 -14    7.77    6.29
  -2 -10 -14    5.91    7.79
   2 -10  14    4.41    7.60
   2  10  15   31.13    7.70
  -2  10 -15   29.61    7.66
  -2 -10 -15    3.57   13.83
   2 -10  15   23.45   13.88
   2  10  16    9.65    7.36
  -2  10 -16   13.93    7.11
   2 -10  16   14.67   13.31
  -2 -10 -16    2.19   13.20
   2  10  17   90.20   10.88
  -2  10 -17   86.34   10.65
   2 -10  17  105.24   13.18
  -2 -10 -17    3.02   12.95
  -2  12  16   25.66   12.30
  -2 -12  16   16.42    8.19
   2 -12 -16    4.75   15.05
  -2 -12  16   23.71   14.41
  -2  12  15    7.62    8.74
   2 -12 -15    1.20   10.87
  -2 -12  15    0.31    5.66
  -2 -12  15   -0.80    6.95
  -2  12  14    6.56    8.65
  -2 -12  14    6.70    5.57
   2 -12 -14   -6.71    6.77
  -2 -12  14    7.63   10.41
  -2  12  13   13.47    5.94
   2 -12 -13   -0.60    7.27
  -2 -12  13    5.68   10.91
  -2 -12  13   10.39    5.58
  -2  12  12    0.37    5.20
   2 -12 -12   11.61    9.68
  -2 -12  12    7.38    4.27
  -2 -12  12   -1.69    9.39
  -2  12  11  110.15   11.85
   2 -12 -11  109.22   13.94
  -2 -12  11   91.06   13.50
  -2 -12  11   95.19    6.36
  -2  12  10   53.11    6.76
   2 -12 -10   56.24   11.80
  -2 -12  10   44.13    7.60
  -2 -12  10   47.98    4.71
  -2  12   9  265.13   14.77
  -2 -12   9  276.85    7.28
   2 -12  -9  270.43   17.15
  -2 -12   9  280.48   11.84
  -2  12   8  138.95    7.94
   2 -12  -8  123.79   13.02
  -2 -12   8  134.77    8.62
  -2 -12   8  131.19    4.49
  -2  12   7   63.79    9.40
   2 -12  -7   52.28    6.62
  -2 -12   7   50.40    2.46
  -2 -12   7   55.08    9.89
  -2  12   6 1663.58   34.60
   2 -12  -6 1628.71   31.75
  -2 -12   6 1660.17   34.65
  -2 -12   6 1600.14   19.59
  -2  12   5   -0.64    4.77
   2 -12  -5   -2.64    4.86
  -2 -12   5    1.07    3.46
  -2 -12   5   -0.55    2.95
  -2  12   4   53.66    7.92
  -2 -12   4   50.43    5.35
   2 -12  -4   50.48    5.08
  -2  12   3    5.94    3.52
  -2 -12   3    7.27    5.47
   2 -12  -3    0.03    5.22
   2  12  -2  298.32    3.63
  -2  12   2  310.02   12.00
  -2 -12   2  293.71   11.82
   2 -12  -2  294.75    8.78
   2  12  -1  733.84    9.19
  -2  12   1  752.40   19.01
  -2 -12   1  723.78   18.21
   2 -12  -1  750.93   18.20
   2  12   0   11.52    5.92
  -2  12   0   12.08    5.87
   2 -12   0   13.64    3.69
  -2 -12   0   10.41    3.62
   2  12   1  452.63   11.38
   2 -12   1  448.90   14.41
  -2 -12  -1  443.87   13.34
   2  12   2   29.46    6.50
   2 -12   2   34.11    4.76
  -2 -12  -2   42.41    4.26
   2  12   3  217.67    7.80
   2 -12   3  219.92   10.98
  -2 -12  -3  207.29   10.20
   2  12   4   52.50    7.54
   2 -12   4   51.53    7.84
  -2 -12  -4   51.41    7.24
   2  12   5   34.70    7.04
   2 -12   5   27.25    7.36
   2 -12   5   30.31    5.35
  -2 -12  -5   26.77    7.22
   2  12   6   10.37    6.16
   2 -12   6    8.59    4.18
   2 -12   6    1.27    4.43
  -2 -12  -6    5.32    4.15
   2  12   7  180.09   11.28
   2 -12   7  179.09   12.64
   2 -12   7  182.89    3.48
  -2 -12  -7  183.28   12.24
   2  12   8   -3.87    3.81
   2 -12   8    5.57    6.61
   2 -12   8    1.48    1.83
  -2 -12  -8    5.10    6.64
   2  12   9  167.84   12.84
   2 -12   9  147.96   14.21
  -2 -12  -9  151.14   14.32
   2  12  10   30.32    6.21
   2 -12  10   36.66   11.04
  -2 -12 -10   25.91   11.00
   2  12  11  336.23   17.42
   2 -12  11  345.04   19.94
  -2 -12 -11  323.69   19.90
   2  12  12  306.15   12.94
   2 -12  12  300.80   20.61
  -2 -12 -12  271.37   20.24
   2  12  13    6.01    5.37
   2 -12  13    0.80    6.92
  -2 -12 -13    3.41    9.92
   2  12  14    0.23    9.33
   2 -12  14    3.62    7.55
  -2 -12 -14   12.58    7.35
   2  12  15    7.91   10.13
   2 -12  15   18.86   12.47
  -2 -12 -15    0.35    8.21
   2  12  16    5.83   10.56
   2 -12  16   11.70   13.21
  -2 -12 -16    2.21   13.47
  -2  14  15   40.51    8.73
   2 -14 -15   41.56   11.00
  -2 -14  15   22.46    6.58
  -2 -14  15   36.95   15.84
  -2  14  14   49.54    8.41
   2 -14 -14   59.26   10.66
  -2 -14  14   45.59   14.94
  -2 -14  14   32.61    6.22
  -2  14  13    5.48    9.16
   2 -14 -13   10.46   11.41
  -2 -14  13    8.18   10.80
  -2 -14  13    4.87    4.12
  -2  14  12   -4.42    6.63
   2 -14 -12    5.67    8.45
  -2 -14  12   -1.01    5.03
  -2 -14  12    0.15    2.48
  -2  14  11  215.06   11.08
   2 -14 -11  204.14   18.60
  -2 -14  11  213.83   12.66
  -2 -14  11  197.86    6.39
  -2  14  10   98.52   11.50
   2 -14 -10   75.99   13.78
  -2 -14  10   74.15    8.89
  -2 -14  10   72.47    3.83
  -2  14   9  315.09   12.26
   2 -14  -9  320.11   18.91
  -2 -14   9  301.66   13.20
  -2 -14   9  307.32    5.88
  -2  14   8  295.63   15.96
   2 -14  -8  308.71   17.67
  -2 -14   8  291.82   12.28
  -2 -14   8  283.09    5.12
  -2  14   7  176.82    9.42
   2 -14  -7  192.78   14.49
  -2 -14   7  177.56   10.44
  -2 -14   7  195.52    9.66
  -2  14   6  121.22    7.99
  -2 -14   6  123.81   12.82
   2 -14  -6  115.45   11.51
  -2 -14   6  116.69    7.74
  -2  14   5   37.93    5.84
   2 -14  -5   40.62    6.11
  -2 -14   5   38.93    9.31
  -2 -14   5   44.19    8.56
  -2  14   4   49.80    6.15
   2 -14  -4   48.34    5.97
  -2 -14   4   49.51    9.43
  -2  14   3   68.90    6.42
  -2 -14   3   68.57    9.26
   2 -14  -3   70.79    9.11
  -2  14   2  126.03    7.41
   2 -14  -2  128.30    7.40
  -2 -14   2  144.61   10.01
   2  14  -1  408.50    5.72
  -2  14   1  420.14   15.77
  -2 -14   1  413.31   11.80
   2 -14  -1  401.83   11.61
   2  14   0   62.37    6.42
  -2  14   0   67.99    6.34
   2 -14   0   65.57    9.16
  -2 -14   0   64.79    8.44
   2  14   1  490.50   17.12
   2 -14   1  471.03   13.11
  -2 -14  -1  471.37   15.49
   2  14   2   21.93    7.57
   2 -14   2   19.33    4.97
  -2 -14  -2   22.21    4.47
   2  14   3   19.86    5.04
   2 -14   3   18.55    7.36
  -2 -14  -3   31.54    7.17
   2  14   4   72.13    6.58
   2 -14   4   76.82    9.91
  -2 -14  -4   70.19    6.06
   2  14   5    4.49    4.05
   2 -14   5   -1.11    6.62
   2 -14   5    2.58    6.28
  -2 -14  -5    4.51    6.17
   2  14   6    5.17    4.16
   2 -14   6    2.81    7.50
   2 -14   6    4.08    6.97
  -2 -14  -6    1.45    7.06
   2  14   7   24.04    5.41
   2 -14   7   24.49    9.32
   2 -14   7   24.21    6.78
  -2 -14  -7   24.86    9.00
   2  14   8   25.74    8.47
   2 -14   8   12.38    6.44
  -2 -14  -8   21.62    6.33
   2  14   9  486.12   14.52
   2 -14   9  498.59   16.59
   2 -14   9  456.30    7.37
  -2 -14  -9  483.06   16.80
   2  14  10   50.52    9.85
   2 -14  10   47.04    2.94
   2 -14  10   54.32    8.06
  -2 -14 -10   40.89    8.18
   2  14  11   79.76    8.09
   2 -14  11   77.17    4.83
   2 -14  11   82.82   14.74
  -2 -14 -11   80.31    9.69
   2  14  12   37.68   10.31
   2 -14  12   42.31   12.98
   2 -14  12   27.81    4.43
  -2 -14 -12   41.00   13.22
   2  14  13   24.12   10.42
   2 -14  13   17.13    4.60
   2 -14  13   24.74   13.25
  -2 -14 -13   15.58   13.34
   2  14  14   14.85    7.02
   2 -14  14    5.58    4.88
   2 -14  14   13.85   12.69
  -2 -14 -14   20.32   12.58
   2  14  15   48.60    9.08
   2 -14  15   24.53    6.36
   2 -14  15   36.95   10.76
  -2 -14 -15   46.25   10.49
  -2  16  14    4.54   10.60
  -2 -16  14    5.77    8.26
   2 -16 -14    8.53   12.89
  -2  16  13   -1.25    9.63
  -2 -16  13    6.61    7.34
   2 -16 -13   16.61   11.73
  -2  16  12   -3.29    5.16
   2 -16 -12    3.21    6.03
  -2 -16  12    0.96    8.54
  -2 -16  12    0.79    1.46
  -2  16  11   96.45   13.43
   2 -16 -11   99.75   10.55
  -2 -16  11   62.10   14.45
  -2 -16  11   66.38    3.07
  -2  16  10    5.60    8.95
  -2 -16  10   12.87    9.73
   2 -16 -10    4.52    6.52
  -2 -16  10    4.41    0.98
  -2  16   9   -2.29    4.81
   2 -16  -9    1.66    5.57
  -2 -16   9    2.06    8.12
  -2 -16   9    4.59    5.46
  -2  16   8  571.56   22.28
   2 -16  -8  559.08   18.58
  -2 -16   8  529.88   24.03
  -2 -16   8  531.52   23.52
  -2  16   7  773.47   26.26
   2 -16  -7  764.50   21.76
  -2 -16   7  823.43   26.92
  -2 -16   7  793.57   22.68
  -2  16   6  239.72   11.11
   2 -16  -6  203.70   11.07
  -2 -16   6  198.89   15.18
  -2 -16   6  209.68   16.08
  -2  16   5  181.01    9.80
   2 -16  -5  175.21    9.65
  -2 -16   5  153.23   13.93
  -2 -16   5  169.45   12.37
  -2  16   4   -2.46    3.97
   2 -16  -4    5.72    6.48
  -2 -16   4   -2.75    6.61
  -2  16   3   36.95    6.30
  -2 -16   3   46.90    9.36
   2 -16  -3   27.67    9.32
  -2  16   2  107.30    7.97
  -2 -16   2  103.49   11.01
   2 -16  -2  104.73   10.93
   2  16  -1   55.20    1.69
  -2  16   1   53.17    7.01
  -2 -16   1   66.69   10.44
   2 -16  -1   57.89    6.32
  -2  16   0  121.88    2.57
  -2  16   0  117.24    8.92
   2 -16   0  124.02    7.61
  -2 -16   0  109.22    7.57
   2  16   1   20.48    8.88
   2 -16   1   25.21    5.24
  -2 -16  -1   21.27    5.41
   2  16   2   11.12    7.66
   2 -16   2    9.19    7.43
  -2 -16  -2    1.71    6.84
   2  16   3   26.16    5.98
   2 -16   3   36.46    8.72
  -2 -16  -3   41.23    8.62
   2  16   4   -0.99    4.04
   2 -16   4   -2.53    6.66
  -2 -16  -4    4.72    3.89
   2  16   5    0.97    3.84
   2 -16   5    2.14    6.67
   2 -16   5   -0.94    4.24
  -2 -16  -5   -3.94    4.12
   2  16   6  125.79   12.53
   2 -16   6  146.73   12.67
   2 -16   6  134.61    9.76
  -2 -16  -6  142.85    9.17
   2  16   7  142.66   13.24
   2 -16   7  131.18   13.55
   2 -16   7  144.89   10.19
  -2 -16  -7  136.49   13.12
   2  16   8    7.73    5.09
   2 -16   8    6.39    7.89
   2 -16   8   -9.99    9.07
  -2 -16  -8    0.60    8.27
   2  16   9   53.35   10.96
   2 -16   9   50.27   12.40
   2 -16   9   37.51    9.08
  -2 -16  -9   61.18   12.28
   2  16  10    1.95    8.26
   2 -16  10   -4.53    9.77
   2 -16  10   -7.36    6.68
  -2 -16 -10   -2.87    9.22
   2  16  11    2.30    8.33
   2 -16  11   -0.60   10.00
  -2 -16 -11    5.64    9.49
   2  16  12   15.35    6.39
   2 -16  12    7.02    7.92
  -2 -16 -12   -1.61    7.69
   2  16  13   -2.99    7.82
   2 -16  13   -4.35    6.34
  -2 -16 -13    6.82    6.24
   2  16  14   28.64   12.63
   2 -16  14   25.33   15.67
  -2 -16 -14   27.87   10.27
  -2  18  13   -3.40    9.74
   2 -18 -13   -5.35   11.54
  -2 -18  13    7.67    7.34
  -2 -18  13    0.93   10.96
  -2  18  12    0.19    5.61
   2 -18 -12   -0.75   10.33
  -2 -18  12    1.94    6.65
  -2 -18  12   -5.44    6.50
  -2  18  11   -1.45    9.46
   2 -18 -11   15.44   11.09
  -2 -18  11    3.85    6.55
  -2 -18  11    0.23    7.14
  -2  18  10   83.07    9.29
   2 -18 -10   94.29   16.24
  -2 -18  10   77.79   10.58
  -2 -18  10   88.27   16.20
  -2  18   9   40.83   11.71
   2 -18  -9   36.63    9.21
  -2 -18   9   41.89   12.56
  -2 -18   9   41.70    9.16
  -2  18   8   43.91    7.71
   2 -18  -8   32.54    8.62
  -2 -18   8   25.32   13.23
  -2 -18   8   40.89   11.92
  -2  18   7    7.11    8.76
   2 -18  -7    3.12    6.02
  -2 -18   7    9.07    8.29
  -2 -18   7   -0.28    5.94
  -2  18   6    3.19    7.58
   2 -18  -6   -0.51    5.32
  -2 -18   6   -0.57    5.00
  -2 -18   6    5.84    6.92
  -2  18   5   45.18    7.62
   2 -18  -5   46.40    7.60
  -2 -18   5   51.54   10.18
  -2 -18   5   40.27   10.96
  -2  18   4   40.59    7.20
  -2 -18   4   27.95   10.84
   2 -18  -4   47.00   10.83
  -2  18   3   40.36    7.51
  -2 -18   3   54.74   10.42
   2 -18  -3   47.01   10.57
   2 -18  -2  363.14   18.63
  -2 -18   2  335.01   17.83
  -2  18   1  794.11   21.71
  -2  18   1  728.20   11.75
   2 -18  -1  737.94   23.74
  -2 -18   1  839.27   26.41
   2  18   0  208.71    3.96
  -2 -18   0  245.97   14.69
   2  18   1    7.97    6.04
  -2 -18  -1    8.63    7.50
   2  18   2   46.85    7.65
   2 -18   2   49.73   10.93
  -2 -18  -2   66.48   10.05
   2  18   3   19.22    6.64
   2 -18   3   25.72   10.24
  -2 -18  -3   43.76    9.66
   2  18   4   13.09    5.78
   2 -18   4    6.75    9.19
  -2 -18  -4   12.46    5.77
   2  18   5    5.92    8.64
   2 -18   5   13.26    5.67
   2 -18   5   -0.61    9.15
  -2 -18  -5    8.90    5.61
   2  18   6    6.49    9.00
   2 -18   6   11.55    5.86
   2 -18   6   11.01    6.62
  -2 -18  -6   14.06    6.21
   2  18   7    1.98    8.27
   2 -18   7    0.44    9.32
   2 -18   7    3.04    5.18
  -2 -18  -7    4.37    5.63
   2  18   8   50.98    7.95
   2 -18   8   43.56   13.61
   2 -18   8   50.47    8.06
  -2 -18  -8   26.21    8.54
   2  18   9  264.51   17.50
   2 -18   9  223.32   14.20
   2 -18   9  222.58   13.79
  -2 -18  -9  229.46   13.92
   2  18  10   70.44    9.33
   2 -18  10   70.39   10.61
   2 -18  10   58.78   15.63
  -2 -18 -10   75.96   10.33
   2  18  11   13.26   11.46
   2 -18  11   22.20    8.81
   2 -18  11   11.84    8.76
  -2 -18 -11   13.26    8.18
   2  18  12   19.74    7.92
   2 -18  12    7.56    9.51
   2 -18  12   24.33   14.93
  -2 -18 -12   30.22   13.80
   2  18  13   -2.98    6.03
   2 -18  13    3.12   11.36
   2 -18  13    3.38    7.37
  -2 -18 -13    7.16   11.02
  -2  20  11    5.50   10.96
   2 -20 -11    2.74   11.82
  -2 -20  11    8.48    7.77
  -2 -20  11    0.44    7.72
  -2  20  10    5.52    5.99
   2 -20 -10   -0.65    9.54
  -2 -20  10   -2.52    6.55
  -2 -20  10   -0.92    9.99
  -2  20   9   -7.10    9.45
   2 -20  -9   -0.01   10.19
  -2 -20   9   -0.07    6.24
  -2 -20   9   -1.59    6.76
  -2  20   8   96.89   10.47
   2 -20  -8  101.30   16.48
  -2 -20   8   94.88   15.46
  -2 -20   8  100.23   16.21
  -2  20   7   56.33   13.73
   2 -20  -7   45.14   14.07
  -2 -20   7   48.41   12.99
  -2 -20   7   57.83    9.70
  -2  20   6  152.48   16.24
   2 -20  -6  132.52   11.32
  -2 -20   6  135.84   11.29
  -2 -20   6  139.92   15.52
  -2  20   5  191.31   12.27
   2 -20  -5  181.50   11.73
  -2 -20   5  152.81   16.87
  -2 -20   5  186.20   15.74
  -2  20   4   39.50    8.31
   2 -20  -4   27.27    7.57
  -2 -20   4   34.16   11.94
  -2  20   3   24.67   12.04
  -2 -20   3   34.75   10.85
   2 -20  -3   24.81    7.04
  -2  20   2   -0.52    1.33
  -2  20   2    1.73    8.12
   2 -20  -2    3.86    4.29
  -2 -20   2    3.92    4.37
  -2  20   1   26.50    7.56
  -2  20   1   15.95    1.52
   2 -20  -1    9.45    6.53
  -2 -20   1   18.52    6.12
   2 -20   0   66.29    8.32
  -2 -20   0   74.77    8.14
   2  20   1  116.77    3.47
   2 -20   1  131.69    9.89
  -2 -20  -1  121.76    9.27
   2  20   2   -0.41    9.80
   2 -20   2    5.82    6.03
  -2 -20  -2   10.59    5.64
   2  20   3   15.49    6.79
   2 -20   3   13.18   10.62
  -2 -20  -3   17.47    6.31
   2  20   4   78.86    9.20
   2 -20   4   69.17   13.69
  -2 -20  -4   61.34    8.63
   2  20   5    8.51    8.78
   2 -20   5    4.43    9.14
   2 -20   5    2.42    5.31
  -2 -20  -5   -1.34    5.44
   2  20   6    8.73   10.28
   2 -20   6    1.03    5.95
   2 -20   6    7.20    6.82
  -2 -20  -6   11.24    6.46
   2  20   7  143.23   11.54
   2 -20   7  139.72   11.16
   2 -20   7  139.65   17.35
  -2 -20  -7  121.42   11.42
   2  20   8   72.58   15.07
   2 -20   8   80.34   10.19
   2 -20   8   60.93   16.04
  -2 -20  -8   81.74   10.99
   2  20   9   76.73   15.12
   2 -20   9   78.20   10.74
   2 -20   9   70.34   10.97
  -2 -20  -9   80.35   16.40
   2  20  10    8.94    7.22
   2 -20  10    2.16   12.53
   2 -20  10   17.01   12.40
  -2 -20 -10    6.07   12.57
   2  20  11  -16.31    8.83
   2 -20  11    5.43    9.80
   2 -20  11    9.67   10.05
  -2 -20 -11    4.09    9.72
  -2  22   9    9.76   11.98
   2 -22  -9   -0.00   13.15
  -2 -22   9    7.72    8.01
  -2 -22   9   11.66    8.12
  -2  22   8   34.64   13.33
   2 -22  -8   21.76   13.94
  -2 -22   8   23.02   13.02
  -2 -22   8   18.15    8.63
  -2  22   7    5.55   10.69
   2 -22  -7   -4.54   10.64
  -2 -22   7   12.64    9.55
  -2 -22   7   -3.03   10.30
  -2  22   6   21.24   11.84
   2 -22  -6   13.25    7.57
  -2 -22   6   10.12   10.42
  -2 -22   6    3.34    7.29
  -2  22   5   24.06    9.06
   2 -22  -5   27.83    8.26
  -2 -22   5   11.19   11.80
  -2 -22   5   26.94   11.32
  -2  22   4    4.97   10.06
  -2 -22   4    9.33    8.63
   2 -22  -4   -4.09    5.92
  -2  22   3    0.90    1.61
  -2  22   3   -3.24    9.40
   2 -22  -3    0.19    5.27
  -2 -22   3   -1.40    5.19
  -2  22   2   26.65    7.44
  -2  22   2    2.92    2.19
   2 -22  -2    7.23    9.60
  -2 -22   2    6.65    6.16
   2 -22  -1    3.22    8.34
  -2 -22   1   -4.91    8.13
   2 -22   0   36.48   11.23
  -2 -22   0   22.93   11.28
   2 -22   1   -1.41   10.05
  -2 -22  -1   14.69    9.83
   2  22   2   15.26    8.52
   2 -22   2   22.71    7.58
  -2 -22  -2   28.38   11.29
   2  22   3    7.71   11.60
   2 -22   3    6.54    6.71
  -2 -22  -3   10.15    9.91
   2  22   4   -1.02    6.20
   2 -22   4   14.01    8.93
  -2 -22  -4   -6.92    5.60
   2  22   5    9.36   11.37
   2 -22   5    6.70    9.86
   2 -22   5    8.52   10.64
  -2 -22  -5    7.97    6.80
   2  22   6    0.86   10.34
   2 -22   6    5.67    6.48
   2 -22   6    2.88    6.21
  -2 -22  -6    3.80    6.66
   2  22   7   11.46    7.44
   2 -22   7    1.99    6.89
   2 -22   7   12.03   10.78
  -2 -22  -7    3.07    7.28
   2  22   8    3.48   10.60
   2 -22   8    6.61    7.28
   2 -22   8    3.83   10.17
  -2 -22  -8    0.17    7.32
   2  22   9   17.35    8.47
   2 -22   9   15.26   13.67
   2 -22   9    9.42   13.10
  -2 -22  -9   12.01   13.99
  -2 -24   6    9.84   12.52
  -2  24   5   -0.55    7.21
   2 -24  -5   -1.83    6.86
  -2 -24   5   -7.53    9.41
  -2 -24   5    1.09   10.36
  -2  24   4   31.15   15.97
   2 -24  -4   68.42   13.93
  -2 -24   4   29.41    9.35
  -2 -24   4   32.51    8.35
  -2  24   3   -1.17    8.35
  -2 -24   3    7.57    7.23
   2 -24  -3    9.00   11.16
   2 -24  -2   52.23   14.58
  -2 -24   2   36.47   13.74
   2 -24  -1    5.54    6.90
  -2 -24   1    1.71   10.60
   2 -24   0   44.57    9.17
  -2 -24   0   52.38    9.12
   2 -24   1   10.24   12.76
  -2 -24  -1   26.99    7.98
   2 -24   2   27.10   13.33
  -2 -24  -2   47.74   13.69
   2  24   3    4.25    8.31
   2 -24   3    7.61    7.15
  -2 -24  -3    9.70   11.57
   2  24   4   -4.49   10.21
   2 -24   4   -0.41    5.58
  -2 -24  -4    5.94    9.06
   2  24   5   25.77   10.36
   2 -24   5   28.82   13.77
   2 -24   5   25.70   14.05
  -2 -24  -5   46.23   13.92
   3   1 -19    9.33   12.49
  -3   1  19    9.01    8.55
   3  -1 -19    2.86   13.12
  -3  -1  19    3.07   13.03
   3   1 -18   32.65    9.98
  -3   1  18   21.44   15.94
   3  -1 -18   56.45   10.10
  -3  -1  18   48.40   16.23
   3   1 -17    2.52   11.23
  -3   1  17    5.49    7.72
  -3  -1  17    9.17    7.62
   3  -1 -17   20.90   11.88
  -3   1  16   30.87    8.11
   3   1 -16   14.54   12.96
   3  -1 -16   25.61    8.64
  -3  -1  16   21.48   12.50
  -3   1  15   27.61   10.82
   3   1 -15   22.51    8.13
   3  -1 -15   28.77   12.15
  -3  -1  15   40.58    7.90
   3   1 -14   21.95   10.47
  -3   1  14   19.85    9.81
  -3  -1  14   18.07    9.67
   3  -1 -14   22.95   10.91
   3   1 -13  117.37   12.69
  -3   1  13   86.34    8.27
  -3  -1  13   84.49   11.76
   3  -1 -13   79.36    8.84
   3   1 -12    3.96    4.59
  -3   1  12    1.70    6.92
   3  -1 -12   -3.89    6.70
  -3  -1  12    2.41    4.42
   3   1 -11  193.81    9.35
  -3   1  11  204.39   12.60
   3  -1 -11  186.69    9.66
  -3  -1  11  188.57   12.70
   3   1 -10   39.76    8.36
  -3   1  10   38.58    8.33
   3  -1 -10   47.07    8.49
  -3  -1  10   49.32    5.70
   3   1  -9  156.38   10.49
  -3   1   9  156.92    7.18
   3  -1  -9  155.64    7.42
  -3  -1   9  158.24   10.16
   3   1  -8  252.64    8.06
  -3   1   8  236.69    7.71
  -3  -1   8  258.06   10.98
   3  -1  -8  223.50   10.56
   3   1  -7   19.51    3.72
  -3   1   7   22.59    3.61
   3  -1  -7   22.64    3.65
  -3  -1   7   20.67    3.79
   3   1  -6   14.08    3.06
  -3   1   6   12.82    2.88
   3  -1  -6   11.38    4.79
  -3  -1   6    9.04    4.49
   3   1  -5   67.89    5.61
  -3   1   5   69.85    3.78
  -3  -1   5   61.11    3.85
   3  -1  -5   69.09    5.71
   3   1  -4   83.95    3.83
  -3   1   4   85.99    5.61
   3  -1  -4   72.05    5.86
  -3  -1   4   80.43    3.89
   3   1  -3  716.83   10.79
  -3   1   3  691.38   10.49
  -3  -1   3  711.84   12.29
   3  -1  -3  696.05   12.14
   3   1  -2   54.02    2.15
  -3   1   2   56.37    3.19
   3  -1  -2   56.29    2.18
  -3  -1   2   53.14    2.16
  -3  -1   2   58.71    2.05
   3   1   2  350.42    6.07
  -3   1  -2  358.73    6.43
   3  -1   2  360.19    5.43
  -3  -1  -2  355.42    6.24
   3   1   3 1985.92   27.94
  -3   1  -3 2028.58   28.80
   3  -1   3 2004.93   28.43
  -3  -1  -3 2022.49   27.27
   3   1   4 1651.68   23.81
  -3   1  -4 1641.18   25.82
   3  -1   4 1697.15   26.40
  -3  -1  -4 1657.10   24.14
   3   1   5   83.54    3.92
  -3   1  -5   73.43    3.87
  -3  -1  -5   85.10    5.69
   3  -1   5   73.51    5.87
  -3   1  -6  279.06    7.09
   3   1   6  274.70    7.02
   3  -1   6  282.69    9.44
  -3  -1  -6  265.74    9.41
   3   1   7  152.39    5.95
  -3   1  -7  148.66    5.76
   3  -1   7  152.34    6.12
  -3  -1  -7  146.59    5.83
  -3   1  -8  574.73   12.73
   3   1   8  578.37   15.38
   3  -1   8  592.34   15.81
  -3  -1  -8  560.80   15.40
   3   1   9  938.94   21.91
  -3   1  -9  882.67   18.44
   3  -1   9  918.19   19.23
  -3  -1  -9  905.89   22.16
   3   1  10  700.77   16.59
  -3   1 -10  664.65   19.80
   3  -1  10  718.08   20.29
  -3  -1 -10  672.45   16.46
   3   1  11  776.34   18.70
  -3   1 -11  718.41   22.34
   3  -1  11  788.31   19.19
  -3  -1 -11  736.63   22.55
   3   1  12  466.99   18.84
  -3   1 -12  443.45   14.61
  -3  -1 -12  458.23   14.48
   3  -1  12  428.17   19.04
   3   1  13    4.40    6.39
  -3   1 -13   -3.95    4.41
   3  -1  13    0.45    4.46
  -3  -1 -13    4.84    6.41
   3   1  14   19.17    6.66
  -3   1 -14   26.29   10.54
  -3  -1 -14   19.21    6.73
   3  -1  14   30.61   10.36
   3   1  15   70.10   13.30
  -3   1 -15   50.31   13.00
   3  -1  15   76.05    9.00
  -3  -1 -15   66.42    8.78
   3   1  16  124.40   15.65
  -3   1 -16  113.47   11.15
   3  -1  16  134.20   16.66
  -3  -1 -16  131.47   16.63
   3   1  17    8.26    7.82
  -3   1 -17   15.81   12.46
   3  -1  17   27.97   12.04
  -3  -1 -17   14.87    8.31
   3   1  18    3.43   10.89
  -3   1 -18    3.07   10.46
   3  -1  18    0.08    7.13
  -3  -1 -18    4.34   10.63
   3   1  19    3.46   11.46
  -3   1 -19    5.35    7.77
   3  -1  19   -0.01   12.42
  -3  -1 -19    0.48   11.92
  -3   3  19   11.25    9.07
   3   3 -19   19.47   12.85
   3  -3 -19   -2.61   13.71
  -3  -3  19   12.47   14.39
   3   3 -18  124.09   18.41
  -3   3  18  136.20   19.29
   3  -3 -18  148.41   18.66
  -3  -3  18  134.91   13.69
  -3   3  17    2.94   10.82
   3   3 -17    1.37    7.21
   3  -3 -17    5.52   11.69
  -3  -3  17    7.15   11.00
   3   3 -16   74.32   10.05
  -3   3  16   93.06   14.88
   3  -3 -16   71.51   11.41
  -3  -3  16   90.14   15.97
   3   3 -15    9.40    9.23
  -3   3  15    8.47    6.29
  -3  -3  15    6.63    9.69
   3  -3 -15   -6.29   10.45
  -3   3  14   -2.69    5.24
   3   3 -14   -2.84    8.37
   3  -3 -14   -9.59    9.14
  -3  -3  14   -2.90    8.86
   3   3 -13   31.96    6.65
  -3   3  13   21.94    9.53
   3  -3 -13   24.43    7.06
  -3  -3  13   14.70    6.28
   3   3 -12   27.84    6.06
  -3   3  12   27.09    8.89
   3  -3 -12   15.08    9.78
  -3  -3  12   25.67    9.16
   3   3 -11    7.21    4.79
  -3   3  11    5.44    7.06
   3  -3 -11    8.77    5.09
  -3  -3  11    7.82    5.03
  -3   3  10   19.12    7.71
   3   3 -10   23.27    5.24
   3  -3 -10   30.14    8.22
  -3  -3  10   27.87    5.31
   3   3  -9 1361.40   29.18
  -3   3   9 1323.83   27.78
   3  -3  -9 1336.20   29.91
  -3  -3   9 1392.45   29.65
   3   3  -8  615.14   13.69
  -3   3   8  626.48   16.55
   3  -3  -8  633.96   14.58
  -3  -3   8  655.31   14.55
  -3   3   7 1537.24   25.55
   3   3  -7 1519.46   25.99
   3  -3  -7 1531.58   26.73
  -3  -3   7 1549.57   26.63
  -3   3   6  559.58   13.17
   3   3  -6  589.71   13.47
   3  -3  -6  569.76   11.69
  -3  -3   6  559.07   11.40
   3   3  -5   26.13    2.96
  -3   3   5   22.88    2.98
   3  -3  -5   30.55    3.26
  -3  -3   5   23.64    3.08
   3   3  -4 1105.01   18.15
  -3   3   4 1102.88   16.63
   3  -3  -4 1096.08   18.86
  -3  -3   4 1134.86   19.14
   3   3  -3  328.52    6.38
  -3   3   3  335.84    8.27
  -3  -3   3  328.61    5.68
   3  -3  -3  333.83    6.77
  -3  -3   3  356.07    8.62
   3   3  -2   30.21    3.04
  -3   3   2   33.90    3.48
   3   3  -2   29.66    1.60
   3  -3  -2   36.12    2.24
  -3  -3   2   31.72    2.23
  -3  -3   2   33.18    2.20
   3   3  -1 2683.46   31.40
  -3   3   1 2710.00   34.75
   3  -3  -1 2746.48   35.08
  -3  -3   1 2760.40   31.94
  -3   3   0  199.10    3.15
   3   3   0  193.11    3.52
  -3   3   0  192.77    5.11
   3  -3   0  188.77    3.04
   3  -3   0  193.49    4.87
  -3  -3   0  200.13    4.36
   3   3   1 1513.10   18.99
   3  -3   1 1510.43   19.52
   3  -3   1 1536.25   16.27
  -3  -3  -1 1513.21   18.07
   3   3   223508.61  376.99
   3  -3   223345.39  377.27
  -3  -3  -223649.18  380.80
  -3   3  -3 1325.31   18.49
   3   3   3 1362.04   18.90
   3  -3   3 1382.72   19.56
  -3  -3  -3 1363.55   19.46
   3   3   4   20.16    3.88
  -3   3  -4   19.81    2.55
  -3  -3  -4   21.87    4.16
   3  -3   4   20.36    2.85
   3   3   5    7.00    3.71
  -3   3  -5    7.21    2.43
   3  -3   5    8.71    2.65
  -3  -3  -5    8.18    2.54
   3   3   6  137.99    6.88
  -3   3  -6  135.72    7.15
  -3  -3  -6  131.16    5.35
   3  -3   6  134.04    5.46
   3   3   7  518.69   12.99
  -3   3  -7  500.29   10.99
   3  -3   7  519.84   13.80
  -3  -3  -7  517.10   11.62
   3   3   8  105.91    5.39
  -3   3  -8  101.07    7.83
   3  -3   8  106.01    5.68
  -3  -3  -8   91.71    8.38
  -3   3  -9    5.76    5.76
   3   3   9    7.54    3.55
   3  -3   9    5.94    3.78
  -3  -3  -9    5.89    6.07
   3   3  10   15.86    4.51
  -3   3 -10   21.33    7.02
  -3  -3 -10   16.80    4.88
   3  -3  10   18.78    7.49
   3   3  11  196.52    9.08
  -3   3 -11  195.23   12.63
  -3  -3 -11  185.16   13.26
   3  -3  11  223.13   13.43
   3   3  12   -0.64    4.88
  -3   3 -12    2.76    4.88
   3  -3  12    2.01    3.50
  -3  -3 -12   -6.87    5.21
   3   3  13  138.09   13.38
  -3   3 -13  114.11   13.16
  -3  -3 -13  120.43    9.76
   3  -3  13  129.50   14.57
   3   3  14   -9.43    7.47
  -3   3 -14   -2.48    5.17
   3  -3  14   -0.68    5.33
  -3  -3 -14    3.67    8.38
   3   3  15   28.15    7.64
  -3   3 -15   32.57    7.61
   3  -3  15   46.09   12.11
  -3  -3 -15   34.40    8.37
   3   3  16    8.00    6.62
  -3   3 -16    0.36   10.45
   3  -3  16    5.74    7.37
  -3  -3 -16   16.82   11.13
   3   3  17   21.44   12.73
  -3   3 -17    5.74   11.71
   3  -3  17   18.91   12.47
  -3  -3 -17   20.43   13.12
   3   3  18   -8.33   10.89
  -3   3 -18    3.74   10.24
  -3  -3 -18   -6.17   11.35
   3  -3  18   -1.97    7.13
  -3   5  18    0.12    6.53
   3   5 -18   -5.35   10.23
   3  -5 -18   -7.27   11.33
  -3  -5  18    0.31    7.54
   3   5 -17   32.46   13.58
  -3   5  17   28.73    8.46
   3  -5 -17   -0.33   10.07
  -3  -5  17   41.21   14.61
   3   5 -16    9.20    7.46
  -3   5  16    4.97   10.90
   3  -5 -16    3.46   12.21
  -3  -5  16   12.64    7.57
   3   5 -15  157.86   11.28
  -3   5  15  152.14   16.07
  -3  -5  15  158.61   17.36
   3  -5 -15  162.32   12.55
   3   5 -14    4.50    5.36
  -3   5  14    5.86    8.34
  -3  -5  14    3.94    6.04
   3  -5 -14   -3.59    9.60
   3   5 -13   12.91    5.64
  -3   5  13   13.42    8.95
  -3  -5  13   13.69    9.21
   3  -5 -13   11.40    6.55
  -3   5  12   48.04   10.44
   3   5 -12   45.08    6.76
   3  -5 -12   56.05    7.76
  -3  -5  12   56.94    7.28
  -3   5  11    6.99    7.33
   3   5 -11    7.89    4.82
   3  -5 -11    8.61    8.37
  -3  -5  11    7.22    4.81
  -3   5  10   -1.10    5.79
   3   5 -10    5.03    3.94
   3  -5 -10   -2.55    6.48
  -3  -5  10    1.11    5.77
   3   5  -9   18.55    4.71
  -3   5   9   16.51    4.47
   3  -5  -9   21.59    4.66
  -3  -5   9   21.90    7.23
   3   5  -8  298.29   12.09
  -3   5   8  288.95    8.62
   3  -5  -8  288.42    9.65
  -3  -5   8  307.13   12.49
  -3   5   7   20.33    5.15
   3   5  -7   14.17    3.60
   3  -5  -7   16.16    4.13
  -3  -5   7   15.61    5.98
  -3   5   6   -1.59    3.47
   3   5  -6   -1.37    3.50
   3  -5  -6   -0.06    4.04
  -3  -5   6    0.67    3.76
   3   5  -5  908.62   16.82
  -3   5   5  904.34   16.89
  -3  -5   5  899.47   15.52
   3  -5  -5  898.80   15.98
   3   5  -4  287.08    7.68
  -3   5   4  285.29    8.10
  -3  -5   4  283.34    8.09
   3  -5  -4  279.30    6.76
  -3  -5   4  286.73    5.91
  -3   5   3  208.51    6.85
   3  -5  -3  204.61    5.29
  -3  -5   3  202.43    5.00
  -3  -5   3  198.48    4.01
   3   5  -2  536.53    7.99
  -3   5   2  540.25    8.98
  -3  -5   2  522.53    6.82
   3  -5  -2  507.99   10.50
   3   5  -1 1349.28   15.97
  -3   5   1 1321.93   18.86
   3  -5  -1 1313.50   18.44
  -3  -5   1 1329.26   19.16
  -3   5   0 1110.71   18.44
   3   5   0 1120.23   18.04
  -3   5   0 1155.75   13.66
   3  -5   0 1126.98   18.47
  -3  -5   0 1118.81   15.93
   3   5   1   17.14    4.04
  -3   5  -1   25.09    1.04
   3  -5   1   18.90    1.44
   3  -5   1   18.38    2.87
  -3  -5  -1   21.16    2.56
   3   5   2 6728.44   94.15
  -3  -5  -2 6797.19   97.75
   3   5   3 6957.54  101.54
   3  -5   3 7150.23  103.27
  -3  -5  -3 7253.34  107.38
   3   5   4   16.36    3.78
   3  -5   4   14.05    2.74
  -3  -5  -4   16.43    2.65
   3   5   5   34.56    3.11
  -3   5  -5   33.67    4.66
   3  -5   5   29.55    3.46
  -3  -5  -5   36.44    5.21
   3   5   6   27.95    3.34
  -3   5  -6   26.25    4.76
   3  -5   6   27.38    5.49
  -3  -5  -6   26.72    5.28
   3   5   7   29.01    5.42
  -3   5  -7   28.67    5.46
   3  -5   7   33.26    3.95
  -3  -5  -7   22.83    5.92
  -3   5  -8   19.92    3.83
   3   5   8   21.43    5.65
   3  -5   8   17.99    4.19
  -3  -5  -8   18.96    6.38
   3   5   9   78.63    8.33
  -3   5  -9   71.89    5.76
   3  -5   9   66.81    6.30
  -3  -5  -9   67.55    9.09
   3   5  10   16.38    7.11
  -3   5 -10   13.47    6.94
   3  -5  10   10.63    5.01
  -3  -5 -10    8.21    7.58
  -3   5 -11   89.78   11.29
   3   5  11   98.94    7.45
   3  -5  11  110.31   11.73
  -3  -5 -11   84.85    8.22
   3   5  12   17.03    5.98
  -3   5 -12   15.35    9.50
  -3  -5 -12   25.34    9.79
   3  -5  12   23.93    9.50
   3   5  13  680.95   19.29
  -3   5 -13  653.58   24.12
   3  -5  13  674.95   20.20
  -3  -5 -13  631.78   25.06
  -3   5 -14   84.49   13.11
   3   5  14   90.05   13.06
   3  -5  14   84.68   14.22
  -3  -5 -14   89.41    9.46
  -3   5 -15    6.95    9.18
   3   5  15    4.54    9.41
   3  -5  15   10.06    6.75
  -3  -5 -15    2.56    9.95
  -3   5 -16   21.72   10.27
   3   5  16    8.44   10.99
   3  -5  16   32.99   11.31
  -3  -5 -16   -4.58    7.48
   3   5  17    8.76   10.81
  -3   5 -17    8.37    7.10
   3  -5  17   14.99   12.54
  -3  -5 -17   -2.54   12.41
   3   5  18    7.54    7.44
  -3   5 -18    4.59    6.98
   3  -5  18   10.28    8.40
  -3  -5 -18    0.05    8.68
   3   7 -18   -2.90    6.38
  -3   7  18    1.30    9.99
   3  -7 -18    0.38   11.52
  -3  -7  18   -1.26    7.40
   3   7 -17   18.89   10.90
  -3   7  17   15.00    7.60
   3  -7 -17   -4.19    8.86
  -3  -7  17    9.58   12.68
   3   7 -16   70.64   14.45
  -3   7  16   77.50   10.04
   3  -7 -16   -4.63   17.46
  -3  -7  16   86.02   11.00
  -3   7  15    3.56    5.85
   3   7 -15   -4.76    7.99
   3  -7 -15    2.54    6.64
  -3  -7  15    7.13    9.80
   3   7 -14   65.16   12.22
  -3   7  14   74.45    8.66
  -3  -7  14   57.11   13.77
   3  -7 -14   58.47   10.12
  -3   7  13    3.96    4.94
   3   7 -13    1.58    7.36
   3  -7 -13    0.73    8.85
  -3  -7  13    1.88    5.02
   3   7 -12    8.30    8.00
  -3   7  12   12.84    5.56
  -3  -7  12   17.06    8.92
   3  -7 -12   13.33    9.86
  -3   7  11  132.82   12.32
   3   7 -11  121.17   11.22
   3  -7 -11  114.34    9.06
  -3  -7  11  134.03   12.67
   3   7 -10   64.89    6.42
  -3   7  10   70.86    9.26
  -3  -7  10   65.68    7.01
   3  -7 -10   79.52    7.58
  -3   7   9   24.95    4.80
   3   7  -9   20.81    7.31
   3  -7  -9   27.23    5.45
  -3  -7   9   23.91    5.17
   3   7  -8  659.33   17.22
  -3   7   8  676.55   17.92
   3  -7  -8  688.47   16.44
  -3  -7   8  679.80   15.53
  -3   7   7 3567.75   56.95
   3   7  -7 3539.02   59.97
   3  -7  -7 3568.45   60.49
  -3  -7   7 3643.03   63.30
  -3   7   6  144.79    5.82
   3   7  -6  141.76    5.67
   3  -7  -6  154.16    9.19
  -3  -7   6  146.23    4.03
  -3  -7   6  144.37    8.37
  -3   7   5   34.47    3.58
   3  -7  -5   32.56    3.80
  -3  -7   5   25.71    2.66
  -3  -7   5   34.25    3.63
  -3   7   4  136.69    6.80
   3  -7  -4  135.06    6.98
  -3  -7   4  142.79    3.36
  -3  -7   4  138.57    6.45
  -3   7   3   68.62    3.74
   3  -7  -3   70.99    5.40
  -3  -7   3   79.87    5.00
  -3  -7   3   72.26    2.02
   3   7  -2  454.02    6.04
  -3   7   2  468.05    8.79
  -3  -7   2  437.06   10.92
   3  -7  -2  431.31    8.39
   3   7  -1   58.39    1.83
  -3   7   1   49.37    5.31
   3  -7  -1   47.93    5.15
  -3  -7   1   61.09    5.12
   3   7   0  265.49    8.30
  -3   7   0  247.02    6.44
  -3   7   0  248.90    4.01
   3  -7   0  244.10    6.03
  -3  -7   0  253.75    7.60
   3   7   1  646.27   12.79
   3  -7   1  619.63   13.39
  -3  -7  -1  610.44   12.03
   3   7   2  622.65   10.56
   3  -7   2  613.22   11.66
  -3  -7  -2  630.74   10.73
   3   7   3  343.58    7.19
  -3  -7  -3  339.43    9.29
   3   7   4  173.22    5.20
   3  -7   4  178.39    7.48
  -3  -7  -4  186.59    7.62
   3   7   5   19.54    4.51
   3  -7   5   24.52    3.61
  -3  -7  -5   18.61    5.08
   3   7   6  102.97    6.77
   3  -7   6  109.96    7.93
  -3  -7  -6  112.69    5.37
   3   7   7   85.97    4.83
  -3   7  -7   74.63    5.04
   3  -7   7   81.17    5.40
  -3  -7  -7   84.95    7.95
  -3   7  -8  153.60    9.66
   3   7   8  161.73    6.61
   3  -7   8  167.91    7.61
  -3  -7  -8  169.16   10.69
  -3   7  -9  431.58   11.72
   3   7   9  414.74   14.42
   3  -7   9  458.85   16.67
  -3  -7  -9  425.29   16.10
   3   7  10   20.55    7.40
  -3   7 -10   13.48    7.48
   3  -7  10   14.91    8.61
  -3  -7 -10   14.96    8.28
   3   7  11  596.96   15.79
  -3   7 -11  588.88   20.48
   3  -7  11  580.34   17.40
  -3   7 -12  268.69   11.12
   3   7  12  255.66   11.39
   3  -7  12  269.67   12.32
  -3  -7 -12  271.13   17.44
  -3   7 -13   82.80    8.28
   3   7  13   97.64    8.03
   3  -7  13   83.28   14.02
  -3  -7 -13   83.07    9.64
  -3   7 -14    4.56    5.85
   3   7  14   11.65    5.98
   3  -7  14   23.29   10.11
  -3  -7 -14   11.65   10.79
   3   7  15    5.47    5.76
  -3   7 -15    2.76    5.86
   3  -7  15    7.80    6.60
  -3  -7 -15   -6.19   10.31
  -3   7 -16    7.38    6.58
   3   7  16    9.80    6.84
   3  -7  16   13.93   11.47
  -3  -7 -16   -1.32    7.65
  -3   7 -17   -2.20    6.19
   3   7  17   -4.40    6.38
   3  -7  17    8.11   11.07
  -3  -7 -17    0.24   10.99
   3   7  18   52.89   10.52
  -3   7 -18   50.45   14.75
   3  -7  18   52.96   11.18
  -3  -7 -18    0.62   11.03
   3   9 -17    7.34    7.03
  -3   9  17    7.50   11.57
   3  -9 -17    1.74    9.04
  -3  -9  17   20.75   12.85
  -3   9  16   10.74   11.56
   3   9 -16   15.23    7.69
   3  -9 -16    3.79   14.40
  -3  -9  16   16.53    8.76
  -3   9  15    6.96    9.73
   3   9 -15    3.88    6.08
   3  -9 -15   -1.30    7.63
  -3  -9  15   18.56   10.81
   3   9 -14  109.56    9.03
  -3   9  14  113.61   13.82
   3  -9 -14  108.24   11.56
  -3  -9  14  125.07   16.25
  -3   9  13    4.87    8.63
   3   9 -13   11.51    5.59
   3  -9 -13    8.14   10.45
  -3  -9  13   10.38    6.54
   3   9 -12   86.63   10.62
  -3   9  12   59.92    7.46
  -3  -9  12   79.64    8.22
   3  -9 -12   60.07   12.36
  -3   9  11   19.40    5.34
   3   9 -11    9.74    7.99
   3  -9 -11   11.81    9.28
  -3  -9  11   14.27    9.00
   3   9 -10   86.38    6.83
  -3   9  10   94.98   10.13
   3  -9 -10   85.90    8.19
  -3  -9  10   76.55   11.02
  -3   9   9   37.03    5.39
   3   9  -9   34.57    5.31
   3  -9  -9   32.17    6.43
  -3  -9   9   34.23    8.88
  -3   9   8  944.87   23.06
   3  -9  -8  932.47   25.32
  -3  -9   8  952.18   24.38
  -3  -9   8  987.53   17.87
  -3   9   7  314.00    9.37
   3  -9  -7  315.64   14.24
  -3  -9   7  315.60   13.29
  -3  -9   7  330.04    7.70
  -3   9   6  457.34   10.88
  -3  -9   6  458.75    8.11
   3  -9  -6  453.94   11.77
  -3  -9   6  446.02   11.19
  -3   9   5  235.35    7.17
   3  -9  -5  252.80   10.68
  -3  -9   5  233.65    4.46
  -3  -9   5  253.85    9.86
  -3   9   4   69.43    6.41
   3  -9  -4   59.69    4.59
  -3  -9   4   71.24    2.04
  -3  -9   4   77.43    4.12
  -3   9   3  577.05   11.49
  -3  -9   3  608.42   12.48
   3  -9  -3  597.26   13.72
   3   9  -2   61.81    2.14
  -3   9   2   67.14    6.15
   3  -9  -2   64.10    5.82
  -3  -9   2   59.17    4.21
  -3   9   1   24.25    5.46
   3   9  -1   25.00    1.90
   3  -9  -1   26.65    5.00
  -3  -9   1   29.88    3.31
  -3   9   0 2431.87   40.34
   3   9   0 2510.82   38.72
   3  -9   0 2419.59   39.70
  -3  -9   0 2427.38   37.09
  -3   9  -1  356.85    9.17
   3   9   1  437.57    9.22
   3  -9   1  414.77   11.83
  -3  -9  -1  412.20   10.54
   3   9   2   71.33    5.98
   3  -9   2   72.23    6.79
  -3  -9  -2   64.34    5.67
   3   9   3 3659.76   55.24
   3  -9   3 3528.60   58.83
  -3  -9  -3 3603.84   56.76
   3   9   4  944.66   18.82
   3  -9   4  962.93   17.18
   3  -9   4  947.32    9.35
  -3  -9  -4  922.16   19.05
   3   9   5  889.26   16.23
   3  -9   5  913.33   17.04
  -3  -9  -5  877.41   16.96
   3   9   6    8.93    3.26
   3  -9   6   10.99    5.45
  -3  -9  -6    7.81    5.55
   3   9   7   86.46    5.49
   3  -9   7   85.24    9.07
  -3  -9  -7   95.55    6.06
   3   9   8  268.81   11.90
   3  -9   8  271.99   10.12
  -3  -9  -8  259.10   13.06
   3   9   9   27.42    7.64
   3  -9   9   30.61    5.77
  -3  -9  -9   37.94    8.57
   3   9  10   60.76    9.52
   3  -9  10   62.15    7.50
  -3  -9 -10   58.03   11.10
  -3   9 -11  276.48   10.76
   3   9  11  285.57   11.11
   3  -9  11  271.98   12.57
  -3  -9 -11  280.50   16.34
  -3   9 -12  489.77   19.53
   3   9  12  510.19   19.75
   3  -9  12  500.37   22.96
  -3  -9 -12  484.44   17.67
   3   9  13    7.65    8.56
  -3   9 -13    9.40    8.38
   3  -9  13    6.96    9.72
  -3  -9 -13    2.24    6.40
  -3   9 -14   41.61   11.72
   3   9  14   58.95   11.42
   3  -9  14   56.08   13.81
  -3  -9 -14   47.84   13.71
  -3   9 -15   -7.58    8.46
   3   9  15   -0.38    8.50
   3  -9  15    0.86    6.21
  -3  -9 -15   -2.62    9.95
  -3   9 -16   10.72    8.37
   3   9  16    3.66    8.74
   3  -9  16    2.23   10.07
  -3  -9 -16   -7.66    6.76
   3   9  17    9.27   11.21
  -3   9 -17   12.34   10.50
   3  -9  17   -3.41   12.70
  -3  -9 -17    1.32   13.24
  -3  11  17   18.33   12.13
  -3 -11  17   14.65    9.01
   3 -11 -17   -2.20   14.93
  -3 -11  17    8.79    5.71
  -3  11  16   21.19   12.52
   3 -11 -16    1.85   15.14
  -3 -11  16   25.37    5.98
  -3 -11  16   26.48    9.00
  -3  11  15    7.81    6.57
   3 -11 -15    2.35    7.92
  -3 -11  15   14.33   11.57
  -3 -11  15    5.01    4.52
  -3  11  14    3.35    5.85
   3 -11 -14    2.61   10.57
  -3 -11  14    3.69    3.99
  -3 -11  14    9.85   10.22
  -3  11  13    0.88    4.26
   3 -11 -13   -5.16    7.68
  -3 -11  13   -0.33    2.75
  -3 -11  13    2.98    4.91
  -3  11  12    5.21    7.89
  -3 -11  12    6.05    4.88
   3 -11 -12    5.67    9.34
  -3 -11  12    6.31    5.95
  -3  11  11    9.43    7.02
  -3 -11  11    0.87    7.91
   3 -11 -11    4.93    8.88
  -3 -11  11    2.95    4.07
  -3  11  10    1.85    4.10
  -3 -11  10    0.41    7.23
   3 -11 -10    3.23    4.99
  -3 -11  10    0.68    3.51
  -3  11   9 1398.30   31.86
   3 -11  -9 1385.23   31.22
  -3 -11   9 1476.26   26.31
  -3 -11   9 1400.00   34.40
  -3  11   8   12.08    4.79
  -3 -11   8   14.47    7.76
   3 -11  -8   10.58    8.74
  -3 -11   8   11.70    3.16
  -3  11   7   -0.80    3.88
   3 -11  -7    7.70    6.59
  -3 -11   7   10.12    5.97
  -3 -11   7    1.55    2.57
  -3  11   6    1.84    5.05
   3 -11  -6    3.67    3.76
  -3 -11   6    0.85    1.36
  -3 -11   6    0.07    3.45
  -3  11   5   41.18    6.98
   3 -11  -5   31.95    4.53
  -3 -11   5   30.02    1.58
  -3 -11   5   33.76    6.86
  -3  11   4  319.31    9.07
  -3 -11   4  321.35    8.59
   3 -11  -4  298.67   11.76
  -3 -11   4  325.38   12.64
  -3  11   3   36.59    6.42
   3 -11  -3   33.19    4.34
  -3 -11   3   38.74    6.51
   3  11  -2    3.71    1.15
  -3  11   2    4.13    5.02
   3 -11  -2    4.34    3.06
  -3 -11   2    4.43    3.01
   3  11  -1 1002.40   12.26
  -3  11   1 1005.79   21.62
   3 -11  -1  983.69   20.79
  -3 -11   1  972.66   18.15
  -3  11   0   53.67    2.07
   3  11   0   53.29    6.87
  -3  11   0   58.56    4.89
   3 -11   0   54.90    6.80
  -3 -11   0   53.40    6.28
  -3  11  -1    4.89    3.18
   3  11   1    1.21    4.73
   3 -11   1    3.72    3.12
  -3 -11  -1    2.91    4.28
   3  11   2  647.99   13.29
   3 -11   2  638.18   16.65
  -3 -11  -2  637.35   12.64
   3  11   3  270.78   10.46
   3 -11   3  272.65    8.72
  -3 -11  -3  266.04    7.85
   3  11   4    1.81    2.82
   3 -11   4    3.05    4.93
  -3 -11  -4    0.04    4.50
   3  11   5   24.45    3.95
   3 -11   5   25.59    4.34
   3 -11   5   26.24    4.84
  -3 -11  -5   27.61    4.37
   3  11   6   79.37    5.65
   3 -11   6   81.16    2.07
   3 -11   6   83.68    8.63
  -3 -11  -6   87.89    8.94
   3  11   7   78.91    5.85
   3 -11   7   76.16    9.74
  -3 -11  -7   74.28    6.53
   3  11   8   22.35    4.70
   3 -11   8   25.82    5.74
  -3 -11  -8   25.10    5.71
   3  11   9  228.76   12.82
   3 -11   9  219.67   10.95
  -3 -11  -9  228.61   15.03
   3  11  10 1195.57   25.87
   3 -11  10 1211.56   28.95
  -3 -11 -10 1167.12   33.53
   3  11  11   13.40    7.74
   3 -11  11    4.44    6.27
  -3 -11 -11    9.18    6.08
   3  11  12   -5.85    7.01
   3 -11  12   -1.27    8.23
  -3 -11 -12    2.97    5.62
   3  11  13  131.58    9.82
   3 -11  13  144.43   16.41
  -3 -11 -13  131.81   11.84
   3  11  14   30.21    7.37
   3 -11  14   37.88   13.58
  -3 -11 -14   29.36   13.57
   3  11  15    4.61   10.17
   3 -11  15   19.62    8.32
  -3 -11 -15   -1.70   12.57
   3  11  16   -0.48    9.48
   3 -11  16    7.91    7.70
  -3 -11 -16   -0.56    7.36
   3  11  17    4.90   10.72
   3 -11  17    4.77   12.88
  -3 -11 -17    3.25   13.58
  -3  13  16   10.47    7.48
  -3 -13  16    6.30   12.52
   3 -13 -16    2.82    8.88
  -3 -13  16    5.07    6.28
  -3  13  15   12.75    6.94
   3 -13 -15    3.75   12.90
  -3 -13  15    0.89   12.17
  -3 -13  15    5.71    5.88
  -3  13  14   -3.83    7.96
   3 -13 -14    8.21   10.17
  -3 -13  14   -4.40    4.63
  -3 -13  14    2.66    6.24
  -3  13  13   -0.60    8.09
   3 -13 -13   -2.48    9.85
  -3 -13  13    8.42    6.05
  -3 -13  13    0.85    4.45
  -3  13  12    9.95    5.71
   3 -13 -12    6.75    7.20
  -3 -13  12   13.45    9.82
  -3 -13  12    4.68    4.24
  -3  13  11   21.13    5.84
   3 -13 -11   19.15    7.74
  -3 -13  11   18.70    4.04
  -3 -13  11   18.73   10.80
  -3  13  10  138.64   12.55
   3 -13 -10  153.75   10.99
  -3 -13  10  136.65    5.85
  -3 -13  10  152.09   14.78
  -3  13   9    8.56    5.00
   3 -13  -9    3.43    5.98
  -3 -13   9    7.41    8.51
  -3 -13   9    5.04    2.45
  -3  13   8   26.42    9.23
   3 -13  -8   23.26    6.79
  -3 -13   8   17.66    9.67
  -3 -13   8   26.59    2.47
  -3  13   7 2006.67   41.92
   3 -13  -7 1972.78   44.19
  -3 -13   7 1980.11   42.56
  -3 -13   7 1980.30   26.00
  -3  13   6   77.13   10.17
  -3 -13   6   71.47    9.78
   3 -13  -6   84.42   10.52
  -3 -13   6   79.52    7.72
  -3  13   5   -0.55    3.18
   3 -13  -5    0.32    4.75
  -3 -13   5    1.14    2.85
  -3 -13   5   -2.95    5.13
  -3  13   4  223.54   11.82
   3 -13  -4  202.48    8.40
  -3 -13   4  190.41   12.10
  -3  13   3    2.39    5.00
   3 -13  -3    4.40    5.02
  -3 -13   3   -4.35    3.35
  -3  13   2   -1.17    4.70
   3  13  -2   -0.03    0.86
   3 -13  -2    1.79    2.86
  -3 -13   2   -3.92    2.96
  -3  13   1   38.93    5.23
   3  13  -1   31.74    2.14
   3 -13  -1   36.80    7.33
  -3 -13   1   40.99    7.05
  -3  13   0  105.26    3.16
   3  13   0  106.62    6.65
  -3  13   0  109.42    9.24
   3 -13   0  101.26    9.24
  -3 -13   0  109.92    6.08
   3  13   1  467.93   15.36
   3 -13   1  477.61   12.29
  -3 -13  -1  467.87   14.48
   3  13   2    1.72    3.25
   3 -13   2    5.61    5.33
  -3 -13  -2   -0.58    3.11
   3  13   3   26.00    7.29
   3 -13   3   29.62    5.18
  -3 -13  -3   42.14    6.93
   3  13   4   85.08    8.60
   3 -13   4   64.29    6.32
  -3 -13  -4   72.94    5.78
   3  13   5   62.25    8.31
   3 -13   5   67.69    8.74
   3 -13   5   68.87    6.63
  -3 -13  -5   60.59    8.74
   3  13   6   34.03    7.73
   3 -13   6   34.40    6.31
   3 -13   6   37.97    8.53
  -3 -13  -6   32.08    5.27
   3  13   7   37.55    8.05
   3 -13   7   -0.70    6.09
   3 -13   7   27.36    6.13
  -3 -13  -7   32.48    5.70
   3  13   8    1.78    6.39
   3 -13   8   -1.33    4.50
   3 -13   8    3.21    1.67
  -3 -13  -8    1.62    6.87
   3  13   9  839.72   20.45
   3 -13   9  902.88   14.40
   3 -13   9  867.15   22.52
  -3 -13  -9  837.73   27.42
   3  13  10   26.94    8.87
   3 -13  10   17.52    6.70
  -3 -13 -10   13.32   10.36
   3  13  11   15.82    6.00
   3 -13  11   18.50    7.36
  -3 -13 -11   15.11   10.91
   3  13  12   37.22    7.01
   3 -13  12   40.90    8.94
  -3 -13 -12   40.23   12.97
   3  13  13   46.50   10.50
   3 -13  13   37.91   14.31
  -3 -13 -13   27.84    9.27
   3  13  14    3.26   10.54
   3 -13  14   14.27   12.60
  -3 -13 -14   12.50    8.31
   3  13  15    8.89    7.14
   3 -13  15   11.40   13.32
  -3 -13 -15    5.96   13.25
   3  13  16    1.58    7.10
   3 -13  16    8.92    8.94
  -3 -13 -16    8.38   13.17
  -3  15  15   51.44   14.52
   3 -15 -15   42.31   17.61
  -3 -15  15   44.72   11.23
  -3  15  14   76.79   14.06
   3 -15 -14  104.51   11.97
  -3 -15  14   75.80   16.57
  -3 -15  14   56.89    5.33
  -3  15  13    0.08    5.10
   3 -15 -13    8.47    6.48
  -3 -15  13   -0.35    2.47
  -3 -15  13   -2.56    8.93
  -3  15  12   42.36   11.88
   3 -15 -12   49.68    9.77
  -3 -15  12   35.80    3.55
  -3 -15  12   45.95   13.40
  -3  15  11    9.47    8.53
   3 -15 -11   -1.35   10.46
  -3 -15  11    4.97    2.37
  -3 -15  11   11.31    6.66
  -3  15  10    9.62    5.80
   3 -15 -10   16.62   10.58
  -3 -15  10   13.28    6.45
  -3 -15  10   10.04    2.06
  -3  15   9    7.37    8.43
  -3 -15   9    8.41    5.72
   3 -15  -9    9.03    8.97
  -3 -15   9    4.64    1.42
  -3  15   8   26.51    6.60
   3 -15  -8   20.88   10.54
  -3 -15   8   27.20    7.23
  -3 -15   8   22.24    6.62
  -3  15   7  676.96   18.17
   3 -15  -7  659.43   23.45
  -3 -15   7  672.03   25.00
  -3 -15   7  665.02   18.28
  -3  15   6   68.60   11.50
   3 -15  -6   72.97    7.73
  -3 -15   6   64.23    7.06
  -3 -15   6   82.95    7.75
  -3  15   5   22.59    8.81
   3 -15  -5   24.30    5.83
  -3 -15   5   21.83    8.27
  -3 -15   5   25.07    5.93
  -3  15   4   44.88    9.45
   3 -15  -4   50.19    9.22
  -3 -15   4   38.94    6.14
  -3  15   3   55.47   10.29
   3 -15  -3   63.04    9.66
  -3 -15   3   57.04    6.43
  -3  15   2   39.49    9.71
   3 -15  -2   54.12    9.54
  -3 -15   2   44.46    5.98
  -3  15   1   47.20    6.05
   3  15  -1   41.36    2.22
   3 -15  -1   38.78    5.99
  -3 -15   1   55.06    8.62
  -3  15   0  222.63    3.80
   3  15   0  218.00    9.69
  -3  15   0  218.39   10.07
   3 -15   0  219.56   12.59
  -3 -15   0  202.62   12.43
   3  15   1    4.50    4.42
   3 -15   1   14.38    6.52
  -3 -15  -1    2.18    4.05
   3  15   2  299.87   11.08
   3 -15   2  292.12   14.72
  -3 -15  -2  303.00   13.53
   3  15   3  103.33   10.73
   3 -15   3   98.92    7.12
  -3 -15  -3  105.36   10.05
   3  15   4    1.98    5.61
   3 -15   4    1.26    3.91
  -3 -15  -4   -2.96    3.53
   3  15   5   64.50    9.58
   3 -15   5   65.35    6.73
   3 -15   5   63.51    7.29
  -3 -15  -5   65.03    6.57
   3  15   6   45.54    9.84
   3 -15   6   55.42    9.90
   3 -15   6   41.43   11.37
  -3 -15  -6   47.09    9.73
   3  15   7    1.34    3.92
   3 -15   7    5.58    6.43
   3 -15   7   -1.58    7.29
  -3 -15  -7   -2.52    6.70
   3  15   8  145.00   12.59
   3 -15   8  160.59   13.89
   3 -15   8  139.74   10.65
  -3 -15  -8  153.14   14.06
   3  15   9  379.11   18.09
   3 -15   9  398.77   20.70
  -3 -15  -9  395.70   20.68
   3  15  10  157.75    9.80
   3 -15  10  143.57    3.49
   3 -15  10  166.14   16.89
  -3 -15 -10  156.76   16.14
   3  15  11  205.18   15.67
   3 -15  11  197.65   18.49
   3 -15  11  178.44    5.25
  -3 -15 -11  202.21   18.36
   3  15  12    6.18    8.34
   3 -15  12    9.01   10.51
   3 -15  12    3.31    2.22
  -3 -15 -12   -4.64   10.43
   3  15  13   15.64    6.70
   3 -15  13   21.45    8.24
   3 -15  13    6.82    3.04
  -3 -15 -13    9.55   12.66
   3  15  14   78.87   14.82
   3 -15  14   91.72   12.61
  -3 -15 -14   97.88   12.60
   3  15  15    1.76    9.53
   3 -15  15   -4.17   11.88
  -3 -15 -15   -2.71    7.80
  -3  17  14    8.48    7.96
   3 -17 -14   20.88   15.13
  -3 -17  14   22.92    9.55
  -3  17  13   17.49    7.74
   3 -17 -13    6.73   14.26
  -3 -17  13   24.86    9.05
  -3  17  12    5.88    9.91
   3 -17 -12    5.66   12.02
  -3 -17  12    8.12    7.45
  -3  17  11   11.72    6.89
   3 -17 -11   13.00    7.54
  -3 -17  11   14.33   11.02
  -3 -17  11    1.07    7.89
  -3  17  10   -2.86    7.55
   3 -17 -10    1.82    5.49
  -3 -17  10    1.34    7.91
  -3 -17  10   -2.62    5.71
  -3  17   9   64.53    8.56
   3 -17  -9   70.76    9.28
  -3 -17   9   66.32   14.22
  -3 -17   9   68.74   13.64
  -3  17   8  232.28   16.79
   3 -17  -8  243.52   12.93
  -3 -17   8  242.55   17.37
  -3 -17   8  243.45   13.19
  -3  17   7  183.38   10.92
   3 -17  -7  166.47   11.63
  -3 -17   7  167.04   16.17
  -3 -17   7  175.91   15.76
  -3  17   6  496.54   16.80
   3 -17  -6  460.90   17.04
  -3 -17   6  490.62   22.11
  -3 -17   6  486.36   21.08
  -3  17   5  220.74   16.36
   3 -17  -5  222.13   11.23
  -3 -17   5  249.23   15.11
  -3 -17   5  218.42   11.24
  -3  17   4   21.73    9.88
   3 -17  -4   24.86    9.70
  -3 -17   4   20.17    6.08
  -3  17   3  110.86   12.25
   3 -17  -3   87.14   11.65
  -3 -17   3   80.94    7.67
  -3  17   2  200.53   14.44
   3 -17  -2  177.19   13.73
  -3 -17   2  189.04    9.94
   3  17  -1    1.22    1.06
  -3  17   1    4.18    7.13
  -3  17   1    0.88    1.80
  -3 -17   1   -0.77    4.04
  -3  17   0   -1.83    6.33
   3  17   0   21.36    1.98
  -3  17   0   16.66    1.20
   3 -17   0   16.08    8.36
  -3 -17   0   16.09    5.38
   3  17   1  123.28    8.75
   3 -17   1  110.13    7.77
  -3 -17  -1  119.93   10.80
   3  17   2   -3.18    8.01
   3 -17   2    6.87    5.07
  -3 -17  -2   15.72    7.17
   3  17   3   29.47    9.78
   3 -17   3   27.75    6.46
  -3 -17  -3   34.00    8.77
   3  17   4   32.79    9.83
   3 -17   4   39.13    6.84
  -3 -17  -4   30.90    6.04
   3  17   5   56.18    7.19
   3 -17   5   29.76   11.68
   3 -17   5   63.61    7.10
  -3 -17  -5   57.32    6.90
   3  17   6  227.08   10.98
   3 -17   6  203.40   16.68
   3 -17   6  213.91   10.91
  -3 -17  -6  206.85   10.65
   3  17   7    5.40    5.48
   3 -17   7   18.56    5.97
   3 -17   7    3.12   10.21
  -3 -17  -7    7.68    9.19
   3  17   8   -2.67    6.43
   3 -17   8   -0.11    4.94
   3 -17   8    1.71    4.52
  -3 -17  -8   -1.47    6.94
   3  17   9   10.38    6.11
   3 -17   9   -0.58   10.76
   3 -17   9   12.70    7.20
  -3 -17  -9   14.30   10.41
   3  17  10   37.75   11.28
   3 -17  10   36.35    8.89
   3 -17  10   30.65    8.77
  -3 -17 -10   26.31    8.31
   3  17  11  103.33    9.99
   3 -17  11  103.69   12.02
   3 -17  11   98.92   12.08
  -3 -17 -11  103.15   11.50
   3  17  12    2.04    8.73
   3 -17  12    2.82    7.19
   3 -17  12   -3.79    6.83
  -3 -17 -12    5.15    6.67
   3  17  13   19.66   12.53
   3 -17  13   19.60   15.59
  -3 -17 -13   28.54   10.19
   3  17  14   -8.89    6.92
   3 -17  14    1.55   13.42
  -3 -17 -14    2.42   13.12
  -3  19  12    2.48   10.66
   3 -19 -12    4.93   12.15
  -3 -19  12    8.39    8.06
  -3 -19  12    1.40    7.42
  -3  19  11   27.60    8.80
   3 -19 -11   37.46   14.61
  -3 -19  11   34.54   13.73
  -3 -19  11   30.85    9.15
  -3  19  10    3.29    9.67
   3 -19 -10   -0.10   10.31
  -3 -19  10   -1.62    6.80
  -3 -19  10    4.66    6.09
  -3  19   9   82.99   10.77
   3 -19  -9  104.37   16.72
  -3 -19   9  104.38   16.33
  -3 -19   9   95.51   14.50
  -3  19   8   65.20   14.72
   3 -19  -8   96.14   16.18
  -3 -19   8   81.56   10.41
  -3 -19   8   88.99   13.61
  -3  19   7  241.82   13.15
  -3 -19   7  198.34   16.77
   3 -19  -7  215.87   13.52
  -3 -19   7  197.23   18.00
  -3  19   6    6.51    5.10
   3 -19  -6   -8.34    5.47
  -3 -19   6    4.41    7.13
  -3 -19   6    4.57    8.19
  -3  19   5   47.34   12.12
   3 -19  -5   36.47    8.02
  -3 -19   5   37.74    7.56
  -3 -19   5   40.23   10.30
  -3  19   4   42.38   11.52
   3 -19  -4   42.38    7.58
  -3 -19   4   35.69    7.28
  -3  19   3   -2.64    8.80
   3 -19  -3    2.84    5.37
  -3 -19   3    6.29    5.30
  -3  19   2   20.93    6.98
  -3  19   2   23.10    2.25
   3 -19  -2   49.60   10.69
  -3 -19   2   21.91    9.54
  -3  19   1   34.90    2.16
  -3  19   1   37.18    8.06
   3 -19  -1   79.06   10.85
  -3 -19   1   38.88   10.57
   3  19   0   39.63    2.47
   3 -19   0   34.49   10.53
  -3 -19   0   47.59   10.70
   3  19   1    0.81    6.25
   3 -19   1    1.29    5.47
  -3 -19  -1   43.94    8.72
   3  19   2   44.98   12.57
   3 -19   2   68.92    7.89
  -3 -19  -2   71.78    7.46
   3  19   3   99.40   13.05
   3 -19   3   55.50    7.99
  -3 -19  -3   57.50    7.50
   3  19   4  137.43   14.85
   3 -19   4  129.13   10.39
  -3 -19  -4  159.67    9.57
   3  19   5   -4.94    5.01
   3 -19   5   -4.50    8.53
   3 -19   5    2.91    5.01
  -3 -19  -5   -1.16    4.98
   3  19   6   24.46    7.12
   3 -19   6   19.71    7.02
   3 -19   6   23.23   11.45
  -3 -19  -6   22.03    7.07
   3  19   7   -2.27    8.11
   3 -19   7    7.71    5.09
   3 -19   7   -3.59    6.10
  -3 -19  -7    0.05    5.64
   3  19   8  113.78   14.18
   3 -19   8   82.26   10.65
   3 -19   8   99.98   15.60
  -3 -19  -8   79.27   10.23
   3  19   9   39.37    8.99
   3 -19   9   53.91    9.64
   3 -19   9   50.22   14.63
  -3 -19  -9   55.18    9.47
   3  19  10   -1.18    9.06
   3 -19  10    0.42   10.42
   3 -19  10    0.72   10.65
  -3 -19 -10   -2.86    6.43
   3  19  11   12.61    7.45
   3 -19  11    5.79   13.13
   3 -19  11   13.45    8.24
  -3 -19 -11    3.16   12.91
   3  19  12    8.18    7.55
   3 -19  12    4.31   13.59
   3 -19  12   16.59   13.88
  -3 -19 -12   13.42   13.23
  -3  21  10   29.05   13.65
   3 -21 -10   15.85   14.64
  -3 -21  10   24.80    9.44
  -3 -21  10   21.07    9.23
  -3  21   9    3.35    6.47
   3 -21  -9    4.51   10.94
  -3 -21   9    3.43   10.25
  -3 -21   9    0.61    6.57
  -3  21   8    6.77   10.89
   3 -21  -8    7.24   11.61
  -3 -21   8   15.15   10.50
  -3 -21   8    1.02    7.49
  -3  21   7   23.53   11.72
   3 -21  -7   17.18   12.99
  -3 -21   7   17.21   12.17
  -3 -21   7   11.47   10.75
  -3  21   6    6.62    7.35
   3 -21  -6   24.76    7.35
  -3 -21   6    8.54   11.52
  -3 -21   6   -2.13    9.59
  -3  21   5   -0.22   11.88
   3 -21  -5   13.58    7.04
  -3 -21   5   10.75    9.82
  -3 -21   5   12.37    7.26
  -3  21   4  134.59   16.78
   3 -21  -4  121.24   10.55
  -3 -21   4  112.64   10.84
  -3  21   3   42.31    8.14
  -3  21   3   28.80    2.96
   3 -21  -3   46.12    7.89
  -3 -21   3   18.34   11.52
  -3  21   2    6.79    6.53
  -3  21   2    1.91    2.56
   3 -21  -2   -0.15    5.79
  -3 -21   2   32.33    9.01
  -3  21   1   -2.69    8.83
   3 -21  -1   39.99    7.44
  -3 -21   1   47.71   10.97
   3 -21   0   35.98   12.26
  -3 -21   0   46.20   11.90
   3  21   1   48.79    2.50
   3 -21   1   60.43   12.72
  -3 -21  -1   58.51   11.57
   3  21   2    5.83    7.09
   3 -21   2   -1.18   10.18
  -3 -21  -2   14.89    6.26
   3  21   3   -5.74    8.62
   3 -21   3    4.86    8.48
  -3 -21  -3   -1.10    5.10
   3  21   4   90.37   14.85
   3 -21   4   88.21    9.97
  -3 -21  -4   73.28    8.91
   3  21   5   13.34    7.02
   3 -21   5    1.58   10.86
   3 -21   5    6.60    6.13
  -3 -21  -5    5.86    6.37
   3  21   6   37.40    8.60
   3 -21   6   40.76    7.99
   3 -21   6   25.23   13.12
  -3 -21  -6   36.58    8.37
   3  21   7    2.68    9.03
   3 -21   7    1.35    5.87
   3 -21   7   -1.01    6.19
  -3 -21  -7    1.84    6.08
   3  21   8   78.79    9.92
   3 -21   8   56.87   10.41
   3 -21   8   54.65   15.51
  -3 -21  -8   57.48   10.70
   3  21   9   44.72   14.47
   3 -21   9   49.56   10.01
   3 -21   9   44.94   16.05
  -3 -21  -9   61.06   15.44
   3  21  10   39.53   14.99
   3 -21  10   49.86   16.48
   3 -21  10   32.98   15.48
  -3 -21 -10   42.87   16.35
  -3  23   7    8.26   12.22
   3 -23  -7    7.73    7.89
  -3 -23   7    6.58   11.92
  -3 -23   7   12.07   10.52
  -3  23   6   17.02    8.46
   3 -23  -6   10.09    8.17
  -3 -23   6   11.99   11.81
  -3 -23   6    6.11   12.24
  -3  23   5    0.70    2.39
  -3  23   5   -6.48    9.57
   3 -23  -5   -2.24    5.85
  -3 -23   5    7.91    5.83
  -3 -23   5   -5.22    7.94
  -3  23   4   28.24    9.57
   3 -23  -4   34.63   12.76
  -3 -23   4   17.01   12.67
  -3 -23   4   29.39    7.66
  -3  23   3   44.82   10.53
   3 -23  -3   52.53   14.12
  -3 -23   3   33.07   14.51
  -3  23   2   -5.80   10.38
   3 -23  -2   34.12   14.26
  -3 -23   2   94.69   13.17
   3 -23  -1   52.13   13.95
  -3 -23   1   30.19    8.32
   3 -23   0   26.38    8.30
  -3 -23   0   46.93    8.26
   3 -23   1    0.25    7.40
  -3 -23  -1   49.62   11.36
   3 -23   2    1.38    9.37
  -3 -23  -2    3.57    9.29
   3  23   3    9.85    8.47
   3 -23   3   -6.98   11.91
  -3 -23  -3   34.21   11.61
   3  23   4  134.67   18.47
   3 -23   4  117.61   11.58
  -3 -23  -4  128.07   16.50
   3  23   5   44.03   15.33
   3 -23   5   23.38   13.11
   3 -23   5   37.65    8.80
  -3 -23  -5   44.85   13.51
   3  23   6   -2.97    6.79
   3 -23   6    1.20    9.35
   3 -23   6   -7.51    9.77
  -3 -23  -6    0.83    6.50
   3  23   7    2.39   10.18
   3 -23   7    3.42    6.34
   3 -23   7   -3.08    6.58
  -3 -23  -7    2.74    6.60
   3 -25  -2   37.42    9.55
  -3 -25   2   31.97    9.25
   3 -25  -1   -2.34    7.17
  -3 -25   1   14.68   10.75
   3 -25   0   24.77   13.72
  -3 -25   0   27.14   13.43
   3 -25   1   33.11   14.11
  -3 -25  -1   22.95   13.40
   3 -25   2    7.07    7.10
  -3 -25  -2    1.96    7.10
   4   0 -19   -2.62    6.58
  -4   0  19    4.78   11.08
   4   0 -18   94.23   17.34
  -4   0  18   98.08   12.33
   4   0 -17    5.88    6.74
  -4   0  17   -3.73   10.28
   4   0 -16   18.94   12.85
  -4   0  16   29.48   12.63
   4   0 -15    2.45    9.91
  -4   0  15    5.97    5.83
   4   0 -14  382.72   15.19
  -4   0  14  382.54   18.86
   4   0 -13   -7.89    7.53
  -4   0  13    3.54    7.05
   4   0 -12    4.62    4.68
  -4   0  12    1.56    4.71
   4   0 -11    5.34    4.53
  -4   0  11    1.25    6.81
   4   0 -10   38.14    8.11
  -4   0  10   26.96    7.96
   4   0  -9   -1.07    3.04
  -4   0   9    0.20    2.83
   4   0  -8   28.09    6.67
  -4   0   8   44.48    4.49
   4   0  -7   -1.02    3.85
  -4   0   7   -0.00    3.83
   4   0  -6 1229.11   20.90
  -4   0   6 1305.53   23.37
   4   0  -5    1.17    3.10
  -4   0   5    0.43    2.01
   4   0  -4  923.81   14.65
  -4   0   4  906.80   14.28
   4   0  -3   -0.18    2.37
  -4   0   3    0.78    2.39
   4   0  -2 6100.59   81.84
  -4   0   2 5997.50   80.73
  -4   0   2 6059.91   80.72
   4   0   2 7559.82  102.11
  -4   0  -2 7461.05  100.04
   4   0   3    1.54    2.54
  -4   0  -3   -0.35    2.52
   4   0   4 1240.49   20.19
  -4   0  -4 1257.02   20.44
   4   0   5   -2.11    2.81
  -4   0  -5    2.65    2.88
   4   0   6  207.82    6.10
  -4   0  -6  200.41    8.16
   4   0   7   -2.59    3.62
  -4   0  -7    1.26    3.62
   4   0   8  397.55   10.17
  -4   0  -8  387.04   10.05
   4   0   9    3.33    4.53
  -4   0  -9   -0.88    2.88
   4   0  10   -2.06    5.30
  -4   0 -10    4.69    5.52
   4   0  11   -3.67    4.54
  -4   0 -11   -9.17    7.10
   4   0  12  725.53   23.79
  -4   0 -12  702.69   18.84
   4   0  13    0.53    7.64
  -4   0 -13    6.39    7.91
   4   0  14  502.41   17.03
  -4   0 -14  455.88   21.83
   4   0  15    9.76    8.95
  -4   0 -15    1.20    6.33
   4   0  16    9.19    7.10
  -4   0 -16   14.09   11.25
   4   0  17    6.35   10.15
  -4   0 -17   -2.74    9.88
   4   0  18   66.39   17.28
  -4   0 -18   88.94   11.00
   4   0  19    8.42    8.80
  -4   0 -19    4.42   12.70
   4   2 -19    4.85    7.70
  -4   2  19   -0.37   12.19
   4  -2 -19    2.82   11.74
  -4  -2  19    4.62    7.99
  -4   2  18   44.44   10.02
   4   2 -18   30.77   14.47
   4  -2 -18   36.31   15.15
  -4  -2  18   40.05   10.38
   4   2 -17   -3.53   11.08
  -4   2  17    9.98    6.81
   4  -2 -17    3.10    7.62
  -4  -2  17    2.53   11.51
   4   2 -16    7.12    6.80
  -4   2  16    3.52    9.75
   4  -2 -16    4.36   11.20
  -4  -2  16    3.93    7.09
   4   2 -15    4.52    9.59
  -4   2  15    9.51    9.36
   4  -2 -15    6.08    6.88
  -4  -2  15    7.11    9.73
   4   2 -14    4.27    8.27
  -4   2  14    1.23    5.43
   4  -2 -14   -1.03    8.85
  -4  -2  14    3.68    5.03
   4   2 -13   29.64   10.20
  -4   2  13   20.16    6.58
   4  -2 -13   29.06    6.79
  -4  -2  13   22.37    9.73
   4   2 -12   -2.55    4.85
  -4   2  12   -1.65    7.18
  -4  -2  12   12.55    7.25
   4  -2 -12   13.88    7.63
   4   2 -11   -1.16    4.40
  -4   2  11    9.83    6.15
   4  -2 -11    1.45    4.58
  -4  -2  11    5.08    6.33
   4   2 -10  177.52   11.47
  -4   2  10  165.00   11.00
  -4  -2  10  155.47   11.45
   4  -2 -10  155.67   11.90
   4   2  -9    7.20    6.21
  -4   2   9   15.21    6.06
   4  -2  -9   11.16    6.30
  -4  -2   9    7.10    4.01
   4   2  -8  149.48    9.11
  -4   2   8  172.04    9.13
   4  -2  -8  148.07    6.85
  -4  -2   8  143.96    9.31
  -4   2   7 4494.24   72.59
   4   2  -7 4457.50   73.53
   4  -2  -7 4528.73   75.54
  -4  -2   7 4486.02   73.94
   4   2  -6 2432.64   40.19
  -4   2   6 2427.50   37.10
  -4  -2   6 2466.27   38.45
   4  -2  -6 2498.11   41.82
   4   2  -5   19.68    4.32
  -4   2   5   17.65    4.25
   4  -2  -5   20.21    4.42
  -4  -2   5   15.41    2.89
  -4   2   4  856.98   13.42
   4   2  -4  836.26   15.35
   4  -2  -4  854.60   13.88
  -4  -2   4  850.28   13.55
   4   2  -3  794.05   13.58
  -4   2   3  831.88   13.97
   4  -2  -3  783.50   13.71
  -4  -2   3  804.71   13.93
  -4  -2   3  773.70   11.40
   4   2  -2  732.79   10.69
  -4   2   2  735.92    9.84
   4   2  -2  702.48   10.37
   4  -2  -2  730.14   11.29
  -4  -2   2  746.17   10.58
  -4  -2   2  701.24   10.62
   4   2  -1  832.62    9.93
  -4   2   1  827.61   10.83
  -4   2   1  823.84   11.29
  -4  -2   1  829.68   10.53
   4  -2  -1  808.93   10.44
  -4  -2   1  845.66   10.25
   4  -2  -1  832.60   10.07
  -4   2   0 2689.64   31.90
   4   2   0 2660.09   32.18
  -4   2   0 2607.19   31.92
   4   2   0 2727.52   31.47
   4  -2   0 2659.11   32.13
   4  -2   0 2726.25   32.30
  -4  -2   0 2744.39   31.82
   4   2   1   32.92    1.73
   4  -2   1   28.21    1.57
  -4  -2  -1   32.28    1.74
   4   2   2  411.34    6.92
  -4   2  -2  403.68    7.02
   4  -2   2  410.04    6.15
  -4  -2  -2  416.50    7.12
   4   2   3  305.53    5.82
  -4   2  -3  298.37    5.91
   4  -2   3  300.77    6.13
  -4  -2  -3  305.25    7.67
   4   2   4  776.90   13.94
  -4   2  -4  777.74   14.17
   4  -2   4  776.88   12.55
  -4  -2  -4  749.94   12.41
   4   2   5   38.81    3.12
  -4   2  -5   42.54    4.69
   4  -2   5   30.78    4.89
  -4  -2  -5   33.11    3.30
   4   2   6  152.85    5.27
  -4   2  -6  146.10    5.23
  -4  -2  -6  144.19    5.45
   4  -2   6  157.99    7.64
   4   2   7    3.83    4.27
  -4   2  -7    5.77    4.17
   4  -2   7    5.03    4.47
  -4  -2  -7    3.87    4.41
  -4   2  -8  338.15   11.49
   4   2   8  346.31   11.59
   4  -2   8  363.22   12.27
  -4  -2  -8  355.67   12.11
   4   2   9  165.69    9.82
  -4   2  -9  159.44    9.85
  -4  -2  -9  162.24   10.16
   4  -2   9  155.97    7.45
   4   2  10  261.70    9.51
  -4   2 -10  239.07   12.65
  -4  -2 -10  257.00   13.35
   4  -2  10  270.09   13.57
   4   2  11    2.68    4.06
  -4   2 -11    5.54    6.12
   4  -2  11    0.26    4.31
  -4  -2 -11   -0.55    6.47
  -4   2 -12    9.85    5.25
   4   2  12    7.23    8.33
   4  -2  12   13.18    8.33
  -4  -2 -12   11.04    8.24
  -4   2 -13  405.86   14.42
   4   2  13  415.47   19.37
   4  -2  13  401.77   15.13
  -4  -2 -13  450.25   19.57
   4   2  14   34.02   10.45
  -4   2 -14   36.24   10.68
   4  -2  14   21.20   11.28
  -4  -2 -14   32.63    7.31
  -4   2 -15  128.40   15.43
   4   2  15  156.54   10.53
   4  -2  15  139.30   11.39
  -4  -2 -15  147.41   15.60
  -4   2 -16    2.16    9.09
   4   2  16   -1.07    8.66
   4  -2  16   -7.64    9.18
  -4  -2 -16   -1.50    6.33
   4   2  17   21.91   12.91
  -4   2 -17   30.26    8.66
   4  -2  17   25.76    9.03
  -4  -2 -17   30.58   13.71
   4   2  18    8.96    7.76
  -4   2 -18    4.11   11.57
   4  -2  18    3.57   12.12
  -4  -2 -18    3.68    7.78
   4   4 -18   11.07    8.13
  -4   4  18    7.39   12.42
  -4  -4  18    4.61   13.39
   4  -4 -18   14.66    9.12
   4   4 -17   -1.34   10.29
  -4   4  17    4.48    9.77
  -4  -4  17    2.51    7.06
   4  -4 -17    1.48   11.53
   4   4 -16  395.28   23.47
  -4   4  16  401.05   16.66
   4  -4 -16  370.46   19.10
  -4  -4  16  365.88   24.15
   4   4 -15    9.41    9.97
  -4   4  15    7.23    6.38
  -4  -4  15    2.60   10.64
   4  -4 -15    3.76   10.77
   4   4 -14  157.49   10.46
  -4   4  14  167.53   14.73
   4  -4 -14  152.10   11.89
  -4  -4  14  180.37   15.58
   4   4 -13  128.03    9.25
  -4   4  13  123.98   13.13
   4  -4 -13  160.66   15.06
  -4  -4  13  151.34   14.29
   4   4 -12   12.92    5.36
  -4   4  12   14.82    8.09
  -4  -4  12    4.13    8.77
   4  -4 -12   13.24    6.18
   4   4 -11   80.26    7.45
  -4   4  11   84.19   10.16
   4  -4 -11   65.12    7.64
  -4  -4  11   91.88    7.21
   4   4 -10   72.95    6.38
  -4   4  10   76.39    9.21
  -4  -4  10   78.58    9.54
   4  -4 -10   83.49   10.03
   4   4  -9  153.74    7.39
  -4   4   9  140.87    7.17
   4  -4  -9  171.75   10.87
  -4  -4   9  162.43   10.33
   4   4  -8  336.54    9.74
  -4   4   8  349.06    9.35
   4  -4  -8  365.42   10.68
  -4  -4   8  358.91    9.98
   4   4  -7   56.98    6.89
  -4   4   7   69.15    6.64
  -4  -4   7   58.63    4.82
   4  -4  -7   67.39    5.04
   4   4  -6  619.01   12.04
  -4   4   6  651.06   12.36
   4  -4  -6  636.66   15.42
  -4  -4   6  645.66   12.80
   4   4  -5    4.90    3.45
  -4   4   5    2.89    2.26
   4  -4  -5    4.40    3.90
  -4  -4   5    2.20    3.51
   4   4  -4  311.86    7.96
  -4   4   4  314.75    6.53
   4  -4  -4  312.14    9.08
  -4  -4   4  321.80    7.12
  -4  -4   4  311.06    6.68
  -4   4   3    6.37    2.02
   4   4  -3    6.50    2.87
   4  -4  -3    5.07    3.49
  -4  -4   3    4.51    1.37
  -4  -4   3    7.35    1.96
   4   4  -2  782.86   11.17
  -4   4   2  805.01   13.45
  -4  -4   2  765.81   12.73
   4  -4  -2  791.98   13.53
  -4  -4   2  822.28   11.24
   4   4  -1    3.87    1.71
  -4   4   1    3.40    1.79
  -4   4   1    2.96    1.39
   4  -4  -1    2.54    1.73
  -4  -4   1    3.00    1.69
  -4  -4   1    4.96    1.70
   4   4   0 1318.13   18.74
  -4   4   0 1347.78   18.30
  -4   4   0 1293.41   15.59
   4  -4   0 1306.93   16.00
  -4  -4   0 1243.98   17.69
   4  -4   0 1272.45   18.80
   4   4   152930.99  985.06
   4  -4   153932.21  975.75
   4  -4   152460.38  994.23
  -4  -4  -152662.66  981.06
   4   4   236818.42  645.06
  -4  -4  -236626.12  647.50
   4   4   3  361.95    8.25
   4  -4   3  350.77    6.92
  -4  -4  -3  350.73    8.39
   4   4   4  306.43    8.00
  -4   4  -4  309.08    8.01
   4  -4   4  300.90    8.43
  -4  -4  -4  310.27    8.35
   4   4   5   35.77    4.75
  -4   4  -5   40.23    3.09
  -4  -4  -5   36.26    4.77
   4  -4   5   42.99    5.13
  -4   4  -6    1.24    2.27
   4   4   6    1.05    3.40
   4  -4   6    4.42    3.81
  -4  -4  -6    0.63    2.50
   4   4   7   15.47    3.14
  -4   4  -7   13.12    4.79
   4  -4   7   17.17    3.56
  -4  -4  -7   13.37    3.55
   4   4   8   73.12    6.94
  -4   4  -8   65.98    4.89
  -4  -4  -8   68.33    5.27
   4  -4   8   71.30    5.31
   4   4   9  250.66   11.16
  -4   4  -9  234.40    8.26
   4  -4   9  249.47    8.98
  -4  -4  -9  248.42   11.95
   4   4  10   54.55    5.78
  -4   4 -10   60.34    8.52
   4  -4  10   56.06    9.42
  -4  -4 -10   62.22    9.23
   4   4  11  159.45    8.28
  -4   4 -11  142.49   11.96
   4  -4  11  162.97   13.01
  -4  -4 -11  153.40    8.96
   4   4  12  462.89   14.42
  -4   4 -12  445.74   18.53
   4  -4  12  435.05   15.40
  -4  -4 -12  448.60   19.84
   4   4  13  624.21   23.78
  -4   4 -13  561.70   22.06
   4  -4  13  593.54   24.56
  -4  -4 -13  607.82   19.25
   4   4  14   23.71   11.11
  -4   4 -14   32.02    7.02
   4  -4  14   34.09   12.11
  -4  -4 -14   30.12   11.66
  -4   4 -15   73.73    8.85
   4   4  15   85.70   13.19
   4  -4  15  109.98   14.71
  -4  -4 -15   79.90   14.90
   4   4  16   10.11    9.86
  -4   4 -16    3.32    6.37
  -4  -4 -16    7.13    6.81
   4  -4  16    5.18   10.58
   4   4  17   36.36    8.88
  -4   4 -17   41.68   13.66
  -4  -4 -17   29.73   14.41
   4  -4  17   37.07    9.82
   4   4  18   41.60   10.02
  -4   4 -18   38.17   14.54
   4  -4  18   34.01   15.73
  -4  -4 -18   42.80   15.26
   4   6 -18   15.02    8.36
  -4   6  18    4.01   12.27
  -4  -6  18   18.67   12.68
   4  -6 -18    2.39    9.33
   4   6 -17   20.79    8.56
  -4   6  17   21.89   11.93
  -4  -6  17   19.65    9.17
   4  -6 -17   -2.86   13.99
   4   6 -16  128.37   11.66
  -4   6  16  130.50   16.90
  -4  -6  16  156.10   17.97
   4  -6 -16  128.63   13.38
   4   6 -15   45.47   12.97
  -4   6  15   59.64   13.36
  -4  -6  15   66.26    9.54
   4  -6 -15   41.38   15.30
   4   6 -14   94.82   12.89
  -4   6  14   95.52   13.33
  -4  -6  14  101.61   14.58
   4  -6 -14   73.53   15.30
   4   6 -13    0.21    6.92
  -4   6  13    5.57    7.30
  -4  -6  13   -2.68    5.30
   4  -6 -13    6.13    5.77
   4   6 -12   10.73    7.95
  -4   6  12   21.19    8.55
  -4  -6  12    6.75    5.57
   4  -6 -12   15.05    9.54
   4   6 -11   42.98    9.00
  -4   6  11   51.04    9.42
  -4  -6  11   44.98    9.90
   4  -6 -11   47.22   10.28
   4   6 -10   33.92    5.19
  -4   6  10   29.61    8.02
  -4  -6  10   25.76    8.42
   4  -6 -10   30.63    5.95
   4   6  -9  106.79    6.37
  -4   6   9   98.24    6.52
  -4  -6   9   93.66    6.72
   4  -6  -9   92.58    7.09
   4   6  -8  117.75    8.89
  -4   6   8  134.82    8.90
  -4  -6   8  123.28    6.87
   4  -6  -8  126.16    7.23
   4   6  -7  485.30   11.10
  -4   6   7  508.04   11.12
  -4  -6   7  488.50   11.63
   4  -6  -7  515.80   12.43
   4   6  -6  276.44    9.51
  -4   6   6  287.21   10.05
   4  -6  -6  290.86   11.02
  -4  -6   6  302.56    6.33
  -4  -6   6  288.83   10.60
   4   6  -5  273.22    8.34
  -4   6   5  261.68    6.69
   4  -6  -5  275.01    7.64
  -4  -6   5  267.66    6.96
  -4  -6   5  276.75    6.32
  -4   6   4    0.73    2.01
  -4  -6   4    2.97    2.89
   4  -6  -4   -0.23    2.21
  -4  -6   4    1.15    1.61
  -4   6   3  136.22    4.43
   4  -6  -3  142.67    4.65
  -4  -6   3  141.62    3.89
  -4  -6   3  138.59    5.53
   4   6  -2  309.88    5.63
  -4   6   2  319.03    6.51
  -4  -6   2  310.79    4.73
   4  -6  -2  314.01    8.27
   4   6  -1  927.45   11.63
  -4   6   1  955.96   16.48
  -4  -6   1  932.08   14.45
   4  -6  -1  917.36   15.56
   4   6   0  536.27   10.76
  -4   6   0  508.12    6.87
  -4   6   0  508.38   11.30
   4  -6   0  511.32    9.10
  -4  -6   0  498.53   10.24
   4   6   1  375.23    8.69
  -4   6  -1  379.47    4.67
  -4  -6  -1  364.05    8.25
   4  -6   1  356.28    7.48
   4   6   2   53.65    4.29
   4  -6   2   51.82    1.53
   4  -6   2   49.64    5.24
  -4  -6  -2   53.36    2.83
   4   6   3 2172.29   30.61
   4  -6   3 2233.35   31.88
  -4  -6  -3 2215.42   33.59
   4   6   4 2266.04   32.80
   4  -6   4 2284.07   34.05
  -4  -6  -4 2257.96   33.91
   4   6   5  174.75    7.17
   4  -6   5  169.03    5.81
  -4  -6  -5  167.55    7.84
   4   6   6  160.55    7.36
  -4   6  -6  150.79    5.44
  -4  -6  -6  145.60    7.78
   4  -6   6  136.76    8.08
   4   6   7   39.76    5.72
  -4   6  -7   40.69    3.81
  -4  -6  -7   33.02    6.46
   4  -6   7   38.01    4.44
   4   6   8  187.55    7.13
  -4   6  -8  186.30    9.72
  -4  -6  -8  200.55   10.46
   4  -6   8  181.96    7.52
   4   6   9    3.11    4.45
  -4   6  -9    0.97    2.86
   4  -6   9   -1.86    3.13
  -4  -6  -9   -3.71    4.88
   4   6  10   99.44   10.01
  -4   6 -10   94.39    9.80
  -4  -6 -10   89.03   10.70
   4  -6  10   96.17    7.34
   4   6  11 1302.42   27.45
  -4   6 -11 1257.62   30.75
  -4  -6 -11 1298.85   33.79
   4  -6  11 1330.27   29.46
   4   6  12   61.11    7.18
  -4   6 -12   55.88   11.11
  -4  -6 -12   63.97    8.01
   4  -6  12   60.18   12.04
   4   6  13  216.45   10.67
  -4   6 -13  174.86   15.00
  -4  -6 -13  156.88   16.90
   4  -6  13  173.13   16.50
   4   6  14   32.59    7.27
  -4   6 -14   28.69   11.14
  -4  -6 -14   37.32   12.12
   4  -6  14   46.93    8.17
   4   6  15    8.97    5.97
  -4   6 -15   11.99    9.28
  -4  -6 -15    0.04    6.87
   4  -6  15    6.94   10.73
   4   6  16   35.40    8.56
  -4   6 -16   57.49   12.55
   4  -6  16   45.77    9.33
  -4  -6 -16    4.30   14.07
   4   6  17  104.35   16.48
  -4   6 -17  102.48   15.67
  -4  -6 -17   94.05   12.01
   4  -6  17   90.32   17.52
   4   6  18   70.23   16.94
  -4   6 -18   68.80   15.11
  -4  -6 -18   74.34   17.98
   4  -6  18   60.51   18.07
   4   8 -18    6.08   12.28
  -4   8  18   22.60    8.02
   4  -8 -18   -0.48    9.66
  -4  -8  18    9.12   14.39
   4   8 -17    8.80   10.23
  -4   8  17    7.70    6.87
   4  -8 -17    5.57   12.48
  -4  -8  17   -3.44    7.85
   4   8 -16    7.29    9.16
  -4   8  16    2.83    6.10
  -4  -8  16    3.06   10.29
   4  -8 -16   -1.31    7.76
   4   8 -15   26.32    7.78
  -4   8  15   29.28    7.72
  -4  -8  15   30.64    8.89
   4  -8 -15   -1.15   14.12
   4   8 -14   15.65    6.71
  -4   8  14   24.26    7.37
  -4  -8  14   20.87   11.73
   4  -8 -14   28.99   12.55
   4   8 -13    4.40    6.49
  -4   8  13    1.42    4.43
  -4  -8  13    8.28    7.21
   4  -8 -13   -7.55    5.18
   4   8 -12    0.77    6.01
  -4   8  12   -2.69    4.06
  -4  -8  12   -0.17    4.52
   4  -8 -12    1.69    4.86
   4   8 -11   40.39    9.08
  -4   8  11   51.30    9.85
  -4  -8  11   39.28    6.88
   4  -8 -11   51.94   10.19
   4   8 -10  180.55    8.63
  -4   8  10  204.92   12.25
  -4  -8  10  173.26   13.09
   4  -8 -10  197.85   13.92
   4   8  -9   19.66    4.48
  -4   8   9   14.82    4.46
  -4  -8   9   15.04    7.50
   4  -8  -9   21.44    8.25
   4   8  -8 1250.84   26.61
  -4   8   8 1251.43   26.66
   4  -8  -8 1249.89   29.45
  -4  -8   8 1257.71   20.69
  -4  -8   8 1265.85   28.40
  -4   8   7   21.60    4.09
   4  -8  -7   25.82    4.79
  -4  -8   7   19.64    4.39
  -4  -8   7   22.77    3.57
  -4   8   6 4305.69   68.03
   4  -8  -6 4319.26   71.80
  -4  -8   6 4474.45   64.29
  -4  -8   6 4358.75   70.95
  -4   8   5  195.81    6.50
  -4  -8   5  208.65    4.74
   4  -8  -5  193.44    9.48
  -4  -8   5  199.26    8.68
  -4   8   4    4.86    4.13
   4  -8  -4    4.00    4.42
  -4  -8   4    6.15    1.57
  -4  -8   4    9.18    3.89
   4   8  -3   -0.20    0.72
  -4   8   3   -0.44    1.82
   4  -8  -3   -1.06    2.75
  -4  -8   3    2.04    1.59
  -4  -8   3   -0.23    0.88
   4   8  -2  494.38    7.35
  -4   8   2  508.65    9.87
   4  -8  -2  480.62   11.44
  -4  -8   2  501.58    9.89
   4   8  -1   26.01    1.77
  -4   8   1   31.47    3.24
  -4  -8   1   30.35    4.56
   4  -8  -1   26.15    4.79
   4   8   0  509.69    9.91
  -4   8   0  506.58   10.10
  -4   8   0  501.03    7.35
   4  -8   0  480.51    9.80
  -4  -8   0  484.40    9.34
   4   8   1    8.25    3.82
  -4   8  -1    5.37    0.85
  -4   8  -1    4.44    2.86
   4  -8   1    5.85    2.69
  -4  -8  -1    4.56    3.52
   4   8   2    0.03    1.83
   4  -8   2   -0.11    2.19
  -4  -8  -2    0.63    1.80
   4   8   3  622.27   11.32
   4  -8   3  609.16    6.54
   4  -8   3  630.77   12.92
  -4  -8  -3  617.02   11.34
   4   8   4 3320.34   51.58
   4  -8   4 3349.62   53.47
  -4  -8  -4 3206.79   49.69
   4   8   5  637.80   12.20
   4  -8   5  634.43   14.99
  -4  -8  -5  657.48   13.25
   4   8   6  446.54    9.77
   4  -8   6  432.92   10.54
  -4  -8  -6  433.29   13.03
   4   8   7   81.07    4.87
   4  -8   7   93.20    8.33
  -4  -8  -7   82.08    5.50
   4   8   8    7.00    4.81
   4  -8   8   -5.46    5.50
  -4  -8  -8    1.83    3.55
   4   8   9  396.13   14.41
  -4   8  -9  404.94   11.55
  -4  -8  -9  395.35   12.79
   4  -8   9  426.42   16.72
   4   8  10  245.80   13.54
  -4   8 -10  270.75   13.56
  -4  -8 -10  274.14   11.20
   4  -8  10  282.12   15.30
   4   8  11  285.13   11.31
  -4   8 -11  302.00   15.42
  -4  -8 -11  296.70   12.57
   4  -8  11  293.63   17.38
   4   8  12  307.29   11.97
  -4   8 -12  272.32   11.74
  -4  -8 -12  292.21   18.74
   4  -8  12  282.54   18.32
   4   8  13    4.51    7.74
  -4   8 -13    3.92    5.16
  -4  -8 -13    5.53    9.24
   4  -8  13    1.96    5.92
   4   8  14    3.28    7.72
  -4   8 -14    3.96    5.32
  -4  -8 -14    8.63    9.18
   4  -8  14   -1.41    6.01
   4   8  15   21.62   10.25
  -4   8 -15   15.88    6.87
  -4  -8 -15   22.46    8.25
   4  -8  15   24.47   12.59
   4   8  16    5.22    8.36
  -4   8 -16    0.88    5.13
  -4  -8 -16    1.10    9.86
   4  -8  16   -1.98    6.55
   4   8  17   -3.42    9.45
  -4   8 -17    1.88    5.71
   4  -8  17   11.98   11.25
  -4  -8 -17   -0.48    7.45
   4   8  18    6.94    6.77
  -4   8 -18   -2.68    6.26
  -4  -8 -18   -0.98   12.06
   4  -8  18    4.75   12.58
   4  10 -17   14.74   11.26
  -4  10  17   15.34    8.24
  -4 -10  17    4.76   13.66
   4 -10 -17    4.56   14.64
  -4 -10  17   13.16    5.92
   4  10 -16   -7.30    8.55
  -4  10  16   -4.74    6.25
  -4 -10  16   -0.11    4.53
   4 -10 -16   -3.32    7.69
  -4 -10  16    6.42   10.55
   4  10 -15   61.78   11.97
  -4  10  15   54.87    8.42
   4 -10 -15    1.15   15.33
  -4 -10  15   48.98    9.24
  -4 -10  15   22.96    6.24
   4  10 -14   15.21   10.79
  -4  10  14   36.24   11.32
   4 -10 -14   18.65   13.41
  -4 -10  14   29.81   12.27
  -4 -10  14   21.03    5.03
   4  10 -13  109.85    9.32
  -4  10  13  115.84   13.67
   4 -10 -13  118.46   11.17
  -4 -10  13  130.26    6.79
  -4 -10  13  117.31   14.70
   4  10 -12   57.06    7.02
  -4  10  12   52.18   10.79
   4 -10 -12   52.74    8.51
  -4 -10  12   50.09    8.13
  -4 -10  12   57.74    4.96
  -4  10  11    3.06    4.23
   4 -10 -11   -1.67    5.19
  -4 -10  11    4.33    4.16
  -4 -10  11   -0.86    4.86
  -4  10  10   10.22    6.45
   4 -10 -10   -4.13    7.67
  -4 -10  10    1.88    3.81
  -4 -10  10    1.68    4.54
  -4  10   9    8.05    4.64
   4 -10  -9   13.70    8.46
  -4 -10   9   11.29    4.05
  -4 -10   9    8.64    5.12
  -4  10   8   24.37    7.94
   4 -10  -8   27.53    6.03
  -4 -10   8   24.11    5.33
  -4 -10   8   24.33    3.89
  -4  10   7  133.86    6.98
   4 -10  -7  137.38    7.93
  -4 -10   7  136.08    4.89
  -4 -10   7  142.23    7.19
  -4  10   6   72.33    5.44
   4 -10  -6   71.90    9.46
  -4 -10   6   75.15    4.11
  -4 -10   6   76.93    8.13
  -4  10   5   72.29    4.99
   4 -10  -5   67.90    8.16
  -4 -10   5   67.19    3.08
  -4 -10   5   63.06    7.02
  -4  10   4    3.07    2.73
  -4 -10   4    1.45    1.10
   4 -10  -4   -0.06    4.39
  -4 -10   4    0.89    2.91
  -4 -10   4    0.76    3.82
   4  10  -3   97.93    2.09
  -4  10   3   97.45    7.46
  -4 -10   3   98.99    5.26
   4 -10  -3   98.09    4.92
   4  10  -2   90.44    2.90
  -4  10   2   85.04    4.99
  -4 -10   2   92.01    6.96
   4 -10  -2   95.53    6.84
   4  10  -1  124.33    2.87
  -4  10   1  124.30    5.67
  -4 -10   1  134.52    7.44
   4 -10  -1  126.01    7.52
   4  10   0   13.73    4.90
  -4  10   0   14.33    1.89
  -4  10   0   17.02    5.35
   4 -10   0   10.15    4.94
  -4 -10   0   10.63    4.62
   4  10   1   18.01    4.84
  -4  10  -1   16.55    1.00
  -4  10  -1    0.01    3.43
   4 -10   1   15.80    3.52
  -4 -10  -1   19.53    4.65
   4  10   2    7.32    4.21
   4 -10   2    3.57    3.12
  -4 -10  -2    3.97    4.10
   4  10   3   15.80    3.23
   4 -10   3   11.51    5.75
  -4 -10  -3    8.22    4.73
   4  10   4 1290.46   24.42
   4 -10   4 1299.20   24.18
  -4 -10  -4 1274.24   22.36
   4  10   5   48.45    4.35
   4 -10   5   51.64    6.91
  -4 -10  -5   55.95    6.75
   4  10   6   -1.82    2.12
   4 -10   6    2.58    3.60
  -4 -10  -6    1.08    2.28
   4  10   7  128.14    6.53
   4 -10   7  128.95    7.22
  -4 -10  -7  111.94   10.09
   4  10   8   54.04    7.82
   4 -10   8   50.43    9.34
  -4 -10  -8   46.11    8.83
   4  10   9    7.64    6.63
   4 -10   9   12.30    7.72
  -4 -10  -9    8.28    5.16
   4  10  10  414.12   12.76
   4 -10  10  409.37   19.40
  -4 -10 -10  388.32   14.36
   4  10  11    5.04    4.53
   4 -10  11    5.14    8.31
  -4 -10 -11   -0.22    5.39
   4  10  12  328.03   17.27
   4 -10  12  325.13   15.08
  -4 -10 -12  307.92   20.36
   4  10  13  314.00   17.93
   4 -10  13  309.10   15.51
  -4 -10 -13  343.46   20.69
   4  10  14   19.88    6.54
   4 -10  14   17.58    8.03
  -4 -10 -14   13.99    8.14
   4  10  15  105.72    9.46
  -4  10 -15   81.82    9.63
  -4 -10 -15   97.81   11.32
   4 -10  15   34.73   16.35
   4  10  16   11.43    7.18
  -4  10 -16   17.61    6.98
  -4 -10 -16    2.57   13.06
   4 -10  16    6.72   13.13
   4  10  17    4.58    7.20
  -4  10 -17   10.48    6.64
  -4 -10 -17   -1.93   13.03
   4 -10  17    0.38    8.35
  -4  12  16   15.18   11.56
  -4 -12  16    8.85    8.45
   4 -12 -16    5.82   14.32
  -4 -12  16    7.97    7.42
  -4  12  15    1.69    8.81
  -4 -12  15   -4.42    6.72
  -4 -12  15   -1.15    5.83
  -4  12  14   12.03   10.03
   4 -12 -14   10.90    8.03
  -4 -12  14   22.15   11.58
  -4 -12  14   11.16    6.37
  -4  12  13    1.18    5.79
   4 -12 -13   10.79    6.97
  -4 -12  13   -1.02    9.86
  -4 -12  13    7.14    4.98
  -4  12  12    1.82    3.67
   4 -12 -12   -1.26    4.68
  -4 -12  12   -1.41    3.11
  -4 -12  12    1.24    4.18
  -4  12  11   15.12    8.53
   4 -12 -11   25.71   10.64
  -4 -12  11   21.56    4.71
  -4 -12  11   13.56    6.65
  -4  12  10   38.97    5.98
   4 -12 -10   49.88   11.36
  -4 -12  10   41.56    4.71
  -4 -12  10   33.31    7.30
  -4  12   9   68.88   10.77
   4 -12  -9   68.50   12.34
  -4 -12   9   75.26    4.79
  -4 -12   9   71.99    7.60
  -4  12   8  659.87   16.85
   4 -12  -8  656.35   23.02
  -4 -12   8  688.69   11.87
  -4 -12   8  658.07   18.01
  -4  12   7 1347.33   31.05
   4 -12  -7 1350.40   28.68
  -4 -12   7 1324.03   19.51
  -4 -12   7 1357.11   27.91
  -4  12   6   30.38    7.95
   4 -12  -6   29.70    5.44
  -4 -12   6   23.47    2.04
  -4 -12   6   27.87    7.89
  -4  12   5 1485.14   31.76
   4 -12  -5 1531.74   33.12
  -4 -12   5 1538.56   31.06
  -4 -12   5 1582.60   30.83
  -4  12   4  115.27    9.40
   4 -12  -4   96.27    6.34
  -4 -12   4  101.93    6.46
  -4 -12   4  105.80    5.93
  -4  12   3  154.30    6.97
  -4 -12   3  120.43    9.29
   4 -12  -3  153.69    9.40
   4  12  -2  120.53    3.09
  -4  12   2  134.19    9.07
  -4 -12   2  122.04    8.63
   4 -12  -2  112.65    6.31
   4  12  -1  693.35   10.01
  -4  12   1  693.59   18.35
  -4 -12   1  672.76   17.13
   4 -12  -1  667.38   17.14
   4  12   0  552.74   13.14
  -4  12   0  555.61    8.29
  -4  12   0  557.19   13.37
   4 -12   0  537.54   12.68
  -4 -12   0  539.92   12.15
   4  12   1  303.43    9.21
   4 -12   1  282.55   11.45
  -4 -12  -1  284.64   10.87
   4  12   2  134.20    9.27
   4 -12   2  124.14    6.72
  -4 -12  -2  144.70    8.41
   4  12   3  397.25   10.37
   4 -12   3  380.15   13.61
  -4 -12  -3  391.15   10.06
   4  12   4   19.51    4.02
   4 -12   4   18.52    6.93
  -4 -12  -4   13.87    6.15
   4  12   5   43.29    7.20
   4 -12   5   33.67    8.63
   4 -12   5   42.05    7.73
  -4 -12  -5   38.10    4.97
   4  12   6  104.95    8.99
   4 -12   6  105.61    6.92
  -4 -12  -6   81.27    9.47
   4  12   7   21.97    7.17
   4 -12   7   18.95    5.58
  -4 -12  -7   23.01    7.88
   4  12   8   85.33    6.53
   4 -12   8   82.37   10.35
  -4 -12  -8   78.05   10.80
   4  12   9   44.78    8.98
   4 -12   9   46.97   10.45
  -4 -12  -9   29.10    7.04
   4  12  10   -1.03    3.93
   4 -12  10   -4.78    7.24
  -4 -12 -10    4.76    4.54
   4  12  11   33.98    9.29
   4 -12  11   26.34   11.20
  -4 -12 -11   21.73    7.77
   4  12  12  207.27   10.77
   4 -12  12  209.24   18.04
  -4 -12 -12  201.88   18.08
   4  12  13   54.08    7.73
   4 -12  13   48.00    9.83
  -4 -12 -13   53.50   14.00
   4  12  14   63.91   12.58
   4 -12  14   67.40   10.27
  -4 -12 -14   55.08   15.35
   4  12  15    9.89    9.80
   4 -12  15    9.10   11.58
  -4 -12 -15   -1.49    7.68
   4  12  16   -4.95   10.72
   4 -12  16   -8.50   12.18
  -4 -12 -16   -4.23   13.16
  -4  14  15   46.40    9.27
   4 -14 -15   47.40   10.98
  -4 -14  15   38.34   15.51
  -4 -14  15   24.91    6.07
  -4  14  14    2.25    5.76
   4 -14 -14   -2.08    6.69
  -4 -14  14   -2.11    9.89
  -4 -14  14    2.31    4.21
  -4  14  13  136.95   15.45
   4 -14 -13  152.82   19.08
  -4 -14  13  115.19    6.92
  -4 -14  13  115.69   11.82
  -4  14  12    0.98    7.63
   4 -14 -12    4.99    9.77
  -4 -14  12    7.87    5.83
  -4 -14  12   -0.28    3.03
  -4  14  11   13.81    6.02
   4 -14 -11   21.46   11.55
  -4 -14  11   18.35   10.28
  -4 -14  11   14.49    3.39
  -4  14  10   15.82    8.55
   4 -14 -10   13.74   10.31
  -4 -14  10   16.08    9.24
  -4 -14  10    6.37    2.59
  -4  14   9 1261.29   28.12
   4 -14  -9 1281.56   36.35
  -4 -14   9 1214.40   19.15
  -4 -14   9 1257.75   34.28
  -4  14   8   22.06    8.86
   4 -14  -8   11.45   10.13
  -4 -14   8   25.97    9.07
  -4 -14   8   15.64    2.03
  -4  14   7   73.84    7.66
   4 -14  -7   86.31   11.42
  -4 -14   7   98.06   11.07
  -4 -14   7   84.64    8.22
  -4  14   6   23.15    5.71
   4 -14  -6   20.28    9.08
  -4 -14   6   20.96    5.29
  -4 -14   6   26.86    9.35
  -4  14   5   80.53    7.40
   4 -14  -5   79.57    7.17
  -4 -14   5   84.37   11.12
  -4 -14   5   88.71    6.53
  -4  14   4    9.69    4.69
  -4 -14   4    6.93    7.18
   4 -14  -4    6.93    4.73
  -4  14   3    4.61    4.20
  -4 -14   3    7.18    6.26
   4 -14  -3   -1.79    6.29
   4  14  -2    3.42    1.13
  -4  14   2    5.20    4.09
  -4 -14   2    3.52    5.79
   4 -14  -2    1.50    3.97
   4  14  -1    6.85    1.92
  -4  14   1    3.24    1.41
  -4  14   1    1.14    6.20
   4 -14  -1    4.07    4.00
  -4 -14   1    8.92    3.91
   4  14   0    8.30    4.42
  -4  14   0   10.11    1.40
  -4  14   0   16.47    7.03
   4 -14   0   10.56    6.62
  -4 -14   0    8.39    6.21
   4  14   1   26.82    5.24
   4 -14   1   30.66    8.20
  -4 -14  -1   30.99    4.66
   4  14   2  107.52    9.89
   4 -14   2   84.71    6.90
  -4 -14  -2   91.11    8.74
   4  14   3   58.32    8.75
   4 -14   3   66.02    6.26
  -4 -14  -3   74.90    8.29
   4  14   4    0.09    3.51
   4 -14   4    5.67    6.03
  -4 -14  -4    1.23    3.50
   4  14   5   22.22    5.08
   4 -14   5   23.43    8.73
   4 -14   5   30.08    8.24
  -4 -14  -5   31.65    7.83
   4  14   6  225.04    9.32
   4 -14   6  217.68   10.64
   4 -14   6  226.23   13.36
  -4 -14  -6  234.25   13.72
   4  14   7  178.74   12.01
   4 -14   7  161.32   10.45
   4 -14   7  185.26   14.06
  -4 -14  -7  162.65    8.93
   4  14   8    4.71    6.81
   4 -14   8    3.76    7.77
   4 -14   8    1.69    5.63
  -4 -14  -8    5.63    5.00
   4  14   9  256.00   10.52
   4 -14   9  249.66   16.99
   4 -14   9  237.54    4.89
  -4 -14  -9  249.86   11.90
   4  14  10   32.12    9.30
   4 -14  10   26.37    3.02
   4 -14  10   47.94   11.29
  -4 -14 -10   33.76    7.49
   4  14  11    6.59    5.17
   4 -14  11    9.74    9.90
   4 -14  11    5.33    1.94
  -4 -14 -11    8.58    6.44
   4  14  12   39.86   10.76
   4 -14  12   47.99   13.49
  -4 -14 -12   33.89    9.12
   4  14  13  103.13   14.46
   4 -14  13  115.45   16.84
  -4 -14 -13   91.79   11.65
   4  14  14   28.84    7.78
   4 -14  14   28.12   10.13
  -4 -14 -14   23.52   14.54
   4  14  15    9.88    7.14
   4 -14  15    6.37    9.01
  -4 -14 -15    5.12   13.05
  -4  16  14   20.12   11.28
  -4 -16  14    6.71    8.72
   4 -16 -14   11.24   14.16
  -4  16  13   17.70   11.13
  -4 -16  13    8.21   12.51
   4 -16 -13   16.50   13.99
  -4  16  12   -6.82    4.82
   4 -16 -12    1.24    6.43
  -4 -16  12    0.33    2.16
  -4 -16  12    5.80    8.49
  -4  16  11    9.42    7.98
   4 -16 -11    3.77    6.35
  -4 -16  11    0.34    8.92
  -4 -16  11    0.87    1.53
  -4  16  10    3.56    6.92
   4 -16 -10   -0.23    5.03
  -4 -16  10    0.34    1.10
  -4 -16  10   -4.39    4.85
  -4  16   9    4.54    8.03
   4 -16  -9   -3.36    5.73
  -4 -16   9    1.87    5.57
  -4 -16   9    7.54    5.41
  -4  16   8  116.56    9.71
   4 -16  -8  131.32   10.14
  -4 -16   8  133.15    9.49
  -4 -16   8  136.40   10.38
  -4  16   7 1463.40   37.15
   4 -16  -7 1385.17   33.10
  -4 -16   7 1464.44   32.42
  -4 -16   7 1426.37   33.13
  -4  16   6  323.61   18.64
   4 -16  -6  302.26   13.05
  -4 -16   6  308.94   12.26
  -4 -16   6  308.50   17.82
  -4  16   5 1273.51   28.64
   4 -16  -5 1197.67   27.71
  -4 -16   5 1349.09   32.60
  -4 -16   5 1263.49   33.30
  -4  16   4   58.77    7.53
  -4 -16   4   61.08   10.59
   4 -16  -4   63.61   10.87
  -4  16   3    2.48    4.36
  -4 -16   3    1.11    6.37
   4 -16  -3   -0.46    6.50
   4  16  -2   16.41    1.34
  -4  16   2   13.34    5.82
  -4 -16   2    9.97    7.90
   4 -16  -2   12.64    8.18
   4  16  -1  102.89    2.79
  -4  16   1  104.82    4.54
  -4  16   1  115.77    8.41
   4 -16  -1   99.90    7.62
  -4 -16   1   92.20   10.90
   4  16   0  372.48    7.52
  -4  16   0  382.52   13.71
  -4  16   0  382.65    5.22
   4 -16   0  369.24   12.37
  -4 -16   0  374.17   11.96
   4  16   1   46.40    9.68
   4 -16   1   40.76    5.85
  -4 -16  -1   28.31    8.81
   4  16   2   22.19    8.69
   4 -16   2   26.19    5.59
  -4 -16  -2   34.98    8.26
   4  16   3    5.81    7.48
   4 -16   3    9.84    7.84
  -4 -16  -3   12.33    6.98
   4  16   4    9.07    7.68
   4 -16   4    1.94    8.12
  -4 -16  -4   15.29    4.88
   4  16   5    5.47    6.66
   4 -16   5    1.47    4.71
   4 -16   5    3.15    5.04
  -4 -16  -5    4.74    4.40
   4  16   6   -2.72    5.81
   4 -16   6    0.38    4.05
   4 -16   6   -0.30    4.46
  -4 -16  -6    0.06    5.97
   4  16   7   84.81   10.87
   4 -16   7   57.55   11.44
   4 -16   7   67.02   12.91
  -4 -16  -7   68.54   11.41
   4  16   8   81.82    7.76
   4 -16   8   68.91   13.74
   4 -16   8   99.57   12.60
  -4 -16  -8  101.58   12.75
   4  16   9   30.62    9.39
   4 -16   9   19.45   10.88
   4 -16   9   13.32    7.87
  -4 -16  -9   15.91   11.01
   4  16  10  304.11   12.54
   4 -16  10  291.04   21.30
   4 -16  10  256.16   14.85
  -4 -16 -10  290.44   20.48
   4  16  11  101.75   13.76
   4 -16  11  101.24   11.70
  -4 -16 -11   75.10   15.88
   4  16  12   18.58    6.61
   4 -16  12    9.93    8.98
  -4 -16 -12    7.17   12.11
   4  16  13   32.82   12.46
   4 -16  13   29.05   10.35
  -4 -16 -13   39.94    9.92
   4  16  14    4.64   10.29
   4 -16  14    6.63   13.44
  -4 -16 -14    7.63    8.77
  -4  18  13    8.14    7.47
   4 -18 -13   19.70   13.62
  -4 -18  13   -4.89    8.82
  -4 -18  13   13.42    8.37
  -4  18  12    4.75    6.40
   4 -18 -12    3.19   11.38
  -4 -18  12    6.95    7.12
  -4 -18  12   -3.27    7.56
  -4  18  11   14.58   12.27
   4 -18 -11   27.01   14.29
  -4 -18  11   32.46    9.08
  -4 -18  11   19.60   12.64
  -4  18  10   58.37    8.89
   4 -18 -10   56.32   14.70
  -4 -18  10   50.02   14.78
  -4 -18  10   41.78   13.50
  -4  18   9   -3.59    8.88
   4 -18  -9    5.74    6.40
  -4 -18   9   -2.06    8.66
  -4 -18   9    4.65    6.35
  -4  18   8   10.26    6.93
   4 -18  -8   12.22    7.60
  -4 -18   8   17.72   10.29
  -4 -18   8   15.53   11.23
  -4  18   7   -6.87    7.94
   4 -18  -7   -0.06    5.48
  -4 -18   7    0.84    7.55
  -4 -18   7    0.77    5.36
  -4  18   6  206.85   17.03
   4 -18  -6  224.57   12.54
  -4 -18   6  241.46   15.86
  -4 -18   6  222.83   11.98
  -4  18   5  165.12   11.21
   4 -18  -5  183.41   11.47
  -4 -18   5  196.66   15.42
  -4 -18   5  178.38   14.12
  -4  18   4  191.02   11.05
  -4 -18   4  178.02   14.90
   4 -18  -4  199.52   15.96
  -4  18   3  117.14    9.00
  -4 -18   3   95.54   12.43
   4 -18  -3  117.60   13.06
  -4  18   2   16.76    7.14
  -4 -18   2   66.48   10.93
   4 -18  -2   91.90   11.58
   4 -18  -1  214.49   15.64
  -4 -18   1  199.03   15.01
   4  18   0  158.56    4.73
   4 -18   0  159.68   13.28
  -4 -18   0  168.81   13.01
   4  18   1   64.44    7.76
   4 -18   1   33.82   11.32
  -4 -18  -1  110.71   10.79
   4  18   2    2.88    5.69
   4 -18   2   -2.78    8.99
  -4 -18  -2   54.93    8.62
   4  18   3   -3.17    7.38
   4 -18   3    9.66    7.59
  -4 -18  -3    1.81    4.38
   4  18   4    2.68    6.98
   4 -18   4    5.55    6.95
  -4 -18  -4   -1.46    4.25
   4  18   5    2.37    6.31
   4 -18   5    0.00    4.61
   4 -18   5    3.29    4.34
  -4 -18  -5   -2.64    4.00
   4  18   6    4.37    8.22
   4 -18   6    1.30    5.84
   4 -18   6    9.65    5.30
  -4 -18  -6    0.33    5.34
   4  18   7    5.76    5.94
   4 -18   7   14.87    6.29
   4 -18   7    9.46   10.48
  -4 -18  -7    5.83    6.18
   4  18   8   -0.75    4.75
   4 -18   8    0.41    5.61
   4 -18   8    1.65    5.17
  -4 -18  -8    1.18    5.06
   4  18   9   -2.98    8.58
   4 -18   9   -2.08    9.34
   4 -18   9   -3.60    6.26
  -4 -18  -9    0.95    6.05
   4  18  10  373.44   16.07
   4 -18  10  355.01   24.18
   4 -18  10  406.83   18.74
  -4 -18 -10  376.44   18.09
   4  18  11   92.41   15.40
   4 -18  11   96.31   18.65
   4 -18  11  105.42   18.27
  -4 -18 -11  102.48   11.52
   4  18  12   40.14   12.97
   4 -18  12   23.35   17.01
   4 -18  12   26.68   10.29
  -4 -18 -12   49.02    9.93
   4  18  13   10.14    7.42
   4 -18  13   -2.21    9.33
   4 -18  13   21.32   14.24
  -4 -18 -13   18.32   13.53
  -4  20  11   15.62   13.39
   4 -20 -11   19.56   14.01
  -4 -20  11   16.20    8.08
  -4 -20  11   27.55    9.05
  -4  20  10    1.83    6.25
   4 -20 -10    9.04    9.70
  -4 -20  10   -0.36    5.99
  -4 -20  10   -4.72    9.79
  -4  20   9   -2.84   11.79
   4 -20  -9    0.35   12.06
  -4 -20   9   12.19   10.33
  -4 -20   9   16.50    7.55
  -4  20   8   12.51    7.67
   4 -20  -8   13.66   12.43
  -4 -20   8   15.98   11.56
  -4 -20   8   15.16   10.56
  -4  20   7   10.56   11.45
   4 -20  -7   13.41   12.15
  -4 -20   7   13.40   10.20
  -4 -20   7   14.41    7.14
  -4  20   6  203.98   17.98
   4 -20  -6  180.61   13.04
  -4 -20   6  185.03   12.51
  -4 -20   6  229.19   17.20
  -4  20   5   58.75    8.68
   4 -20  -5   31.50    8.73
  -4 -20   5   38.73   12.68
  -4 -20   5   54.28   12.02
  -4  20   4  159.12   11.43
  -4 -20   4  154.27   15.67
   4 -20  -4  132.56   10.83
  -4  20   3   -1.40    2.78
  -4  20   3   -1.68    8.12
   4 -20  -3   -2.39    4.88
  -4 -20   3   11.25    7.27
  -4  20   2   56.61   13.59
  -4  20   2   40.63    4.10
   4 -20  -2   37.32    7.69
  -4 -20   2   28.82    7.35
  -4  20   1   16.76    1.35
  -4  20   1   16.65    8.40
   4 -20  -1   23.60    6.57
  -4 -20   1   21.89    6.25
   4  20   0   10.01    1.96
   4 -20   0   10.07    6.06
  -4 -20   0   10.39    5.88
   4  20   1  163.86    4.78
   4 -20   1  170.22   10.59
  -4 -20  -1  170.22    9.91
   4  20   2   76.67    9.01
   4 -20   2  164.85   14.45
  -4 -20  -2   58.37    8.21
   4  20   3   30.14    7.60
   4 -20   3   11.96   12.49
  -4 -20  -3   24.10    6.82
   4  20   4  217.08   17.33
   4 -20   4  187.72   17.03
  -4 -20  -4  207.62   11.51
   4  20   5    2.92    8.60
   4 -20   5    0.39    5.63
   4 -20   5   -5.81    5.17
  -4 -20  -5   -0.53    5.08
   4  20   6    3.85    7.10
   4 -20   6   -3.36    4.44
   4 -20   6   -2.48    5.10
  -4 -20  -6    3.79    4.61
   4  20   7   63.89    9.55
   4 -20   7   67.59    9.46
   4 -20   7   70.80   14.98
  -4 -20  -7   74.75    9.58
   4  20   8   20.99   10.76
   4 -20   8   15.80    7.71
   4 -20   8    5.50    7.78
  -4 -20  -8    6.34    7.45
   4  20   9   10.20   11.08
   4 -20   9    4.42   11.09
   4 -20   9    5.93    7.70
  -4 -20  -9    6.65    7.43
   4  20  10    2.97    9.61
   4 -20  10    0.34    6.82
   4 -20  10   -4.03   11.19
  -4 -20 -10   -4.76    6.72
   4  20  11   -0.43    6.78
   4 -20  11   -4.19   11.19
   4 -20  11   10.59   11.64
  -4 -20 -11    4.74   11.17
  -4  22   9   10.81   11.11
   4 -22  -9    0.69   11.76
  -4 -22   9    3.68    6.71
  -4 -22   9   -0.30    7.42
  -4  22   8    7.00   11.99
   4 -22  -8    4.12   12.68
  -4 -22   8   11.53   11.16
  -4 -22   8   13.18   11.96
  -4  22   7   43.80   14.48
   4 -22  -7   50.39   15.15
  -4 -22   7   32.83   14.54
  -4 -22   7   31.77   12.23
  -4  22   6  167.81   18.80
   4 -22  -6  166.25   12.80
  -4 -22   6  152.31   16.32
  -4 -22   6  135.33   12.40
  -4  22   5   -6.92    6.68
  -4  22   5   -2.35    2.88
   4 -22  -5   -3.97    6.63
  -4 -22   5    0.91    7.84
  -4 -22   5    8.41    9.51
  -4  22   4   62.58   15.04
  -4  22   4   43.49    5.36
   4 -22  -4   59.61    9.13
  -4 -22   4   65.54   13.88
  -4 -22   4   54.45    8.11
  -4  22   3   16.99   13.17
  -4  22   3    8.47    2.91
   4 -22  -3   27.11   10.88
  -4 -22   3   11.38    7.21
  -4  22   2  114.04   12.37
  -4 -22   2  110.26   10.23
   4 -22  -2  109.57   14.94
   4 -22  -1  150.05   15.78
  -4 -22   1    4.36   13.67
   4 -22   0  179.80   17.13
  -4 -22   0  199.19   17.08
   4 -22   1   62.62   15.96
  -4 -22  -1  190.74   16.71
   4  22   2   -0.40    8.92
   4  22   2   39.42    3.13
   4 -22   2   45.07    8.48
  -4 -22  -2   57.26   12.18
   4  22   3   -1.82    5.82
   4 -22   3    4.77    5.21
  -4 -22  -3   -8.22    7.39
   4  22   4    4.75    6.23
   4 -22   4    2.21    9.68
  -4 -22  -4   -5.45    8.66
   4  22   5   24.83   13.78
   4 -22   5   19.60   13.01
   4 -22   5   38.08   12.19
  -4 -22  -5   36.61   12.15
   4  22   6    5.85   11.60
   4 -22   6    8.53    6.96
   4 -22   6    5.31    6.98
  -4 -22  -6   11.10    7.20
   4  22   7   12.67    7.75
   4 -22   7   12.20   11.99
   4 -22   7    7.37    7.88
  -4 -22  -7    8.09    7.58
   4  22   8   22.94   12.85
   4 -22   8    7.92    8.64
   4 -22   8   33.55    9.14
  -4 -22  -8   11.93    8.77
   4  22   9   17.22    8.37
   4 -22   9    8.00   13.76
   4 -22   9    9.03   13.05
  -4 -22  -9   11.11    8.65
  -4  24   5   11.15    8.77
   4 -24  -5    8.64    8.11
  -4 -24   5    6.91    6.77
  -4 -24   5    6.56   12.23
  -4  24   4  117.51   20.71
   4 -24  -4  127.10   17.17
  -4 -24   4   95.96   11.86
  -4 -24   4   96.33   10.21
  -4  24   3   65.28   13.65
  -4 -24   3   67.75   10.02
   4 -24  -3   61.91   16.94
   4 -24  -2  100.16   16.40
  -4 -24   2   68.22   16.11
   4 -24  -1   40.11    8.64
  -4 -24   1    6.77   13.54
   4 -24   0    0.63    6.12
  -4 -24   0   -3.16    5.95
   4 -24   1   13.71   13.28
  -4 -24  -1   32.99    8.21
   4 -24   2   34.93   13.94
  -4 -24  -2   50.31    9.18
   4  24   3    6.29    8.88
   4 -24   3    9.67    7.48
  -4 -24  -3   30.21   12.18
   4  24   4    3.53    7.75
   4 -24   4   -0.73   10.93
  -4 -24  -4    7.70   10.79
   4  24   5   27.55   15.36
   4 -24   5   32.91   13.29
   4 -24   5   32.31   13.07
  -4 -24  -5   39.26   13.90
   5   1 -19   -1.69   11.02
  -5   1  19   -3.97    7.80
   5  -1 -19   -2.06   11.45
  -5  -1  19   -1.33    7.78
   5   1 -18    7.27    7.43
  -5   1  18    9.47   11.86
   5  -1 -18    9.74    7.89
  -5  -1  18    7.05   12.42
   5   1 -17   -0.99    9.92
  -5   1  17    2.95    9.69
   5  -1 -17   -4.61   10.43
  -5  -1  17    6.22    6.94
   5   1 -16  255.94   21.35
  -5   1  16  276.53   14.54
   5  -1 -16  260.74   14.89
  -5  -1  16  281.19   20.52
   5   1 -15   47.18    8.80
  -5   1  15   56.59   12.62
   5  -1 -15   51.98   13.77
  -5  -1  15   56.70   12.66
  -5   1  14  328.71   18.04
   5   1 -14  312.81   18.80
   5  -1 -14  317.47   14.38
  -5  -1  14  301.49   13.77
   5   1 -13   48.83   11.08
  -5   1  13   47.54    7.14
  -5  -1  13   57.71   10.95
   5  -1 -13   60.93   11.82
   5   1 -12    3.01    4.70
  -5   1  12    3.60    4.45
  -5  -1  12    2.24    4.69
   5  -1 -12    8.10    7.62
   5   1 -11    9.66    4.93
  -5   1  11    4.42    7.02
  -5  -1  11    6.11    4.56
   5  -1 -11    6.57    4.88
   5   1 -10    7.23    6.47
  -5   1  10    3.40    6.45
   5  -1 -10   12.63    6.78
  -5  -1  10    9.60    6.56
  -5   1   9    2.33    5.34
   5   1  -9    6.04    5.50
   5  -1  -9    1.33    3.55
  -5  -1   9    3.91    3.34
   5   1  -8  568.89   13.17
  -5   1   8  586.79   15.72
   5  -1  -8  567.94   15.85
  -5  -1   8  588.25   15.38
   5   1  -7  810.99   16.02
  -5   1   7  841.55   18.35
  -5  -1   7  881.88   19.11
   5  -1  -7  823.65   19.13
   5   1  -6 1934.38   33.17
  -5   1   6 1973.54   33.00
  -5  -1   6 2025.89   31.89
   5  -1  -6 1957.92   31.55
  -5   1   5  103.81    5.76
   5   1  -5  104.00    6.06
   5  -1  -5   94.64    6.19
  -5  -1   5  105.18    6.06
  -5   1   4  296.04    6.32
   5   1  -4  304.17    8.19
   5  -1  -4  301.98    8.22
  -5  -1   4  298.43    6.48
   5   1  -3   50.58    4.11
  -5   1   3   45.23    2.81
   5  -1  -3   49.17    2.85
  -5  -1   3   49.93    4.33
  -5  -1   3   51.07    4.31
   5   1  -2   18.69    1.97
   5   1  -2   22.84    2.40
  -5   1   2   20.96    2.09
  -5   1   2   20.36    1.61
   5  -1  -2   18.85    1.75
  -5  -1   2   21.23    1.85
  -5  -1   2   24.62    2.52
   5   1  -1   11.91    2.21
   5   1  -1   13.18    1.26
  -5   1   1   12.55    1.50
  -5   1   1   13.12    2.31
   5  -1  -1   12.25    2.38
  -5  -1   1   13.18    2.13
  -5  -1   1   11.38    1.73
   5  -1  -1   12.55    1.50
  -5   1   0  563.61    7.92
  -5   1   0  532.62    6.29
   5   1   0  541.27    6.94
   5  -1   0  534.51    6.79
  -5  -1   0  549.83    7.97
   5  -1   0  545.95    6.22
   5   1   1   68.06    1.54
   5  -1   1   66.56    1.84
   5   1   2 2975.71   37.27
  -5   1  -2 2910.01   36.75
   5  -1   2 2919.93   37.02
  -5  -1  -2 2934.99   37.21
   5   1   388160.71 1837.35
  -5   1  -387816.17 1834.35
  -5  -1  -388348.81 1861.13
   5  -1   388991.10 1858.97
   5   1   4   21.23    2.61
  -5   1  -4   21.29    3.97
   5  -1   4   22.54    4.11
  -5  -1  -4   22.50    2.57
  -5   1  -5  129.71    4.63
   5   1   5  128.67    4.47
   5  -1   5  133.80    6.55
  -5  -1  -5  135.99    6.30
  -5   1  -6   17.95    4.50
   5   1   6   19.68    2.99
   5  -1   6   19.62    4.73
  -5  -1  -6   19.13    3.11
   5   1   7   -1.10    2.36
  -5   1  -7   -4.74    3.87
   5  -1   7    0.96    2.59
  -5  -1  -7   -4.89    3.84
  -5   1  -8  120.40    8.42
   5   1   8  153.16    8.42
   5  -1   8  159.63    8.95
  -5  -1  -8  141.25    8.51
   5   1   9  520.15   15.38
  -5   1  -9  500.10   15.63
  -5  -1  -9  503.84   12.66
   5  -1   9  530.56   13.07
  -5   1 -10  406.32   14.88
   5   1  10  393.59   15.06
   5  -1  10  417.30   15.34
  -5  -1 -10  392.09   15.25
   5   1  11  113.87    7.77
  -5   1 -11  105.61    7.50
   5  -1  11  105.93    7.84
  -5  -1 -11  109.11    7.74
   5   1  12   94.89   11.93
  -5   1 -12   82.82    7.88
   5  -1  12  104.94   12.13
  -5  -1 -12  108.01   11.96
   5   1  13  110.95   12.98
  -5   1 -13  126.22   13.04
   5  -1  13  113.14    9.16
  -5  -1 -13  121.60   13.45
   5   1  14  137.00   10.15
  -5   1 -14  116.75   14.50
   5  -1  14  130.93   14.50
  -5  -1 -14  143.95   10.30
   5   1  15  106.61   14.73
  -5   1 -15   96.03   10.28
  -5  -1 -15   90.83   15.13
   5  -1  15  110.34    9.96
   5   1  16  116.30   15.02
  -5   1 -16   90.13   11.08
   5  -1  16  110.47   15.79
  -5  -1 -16  123.52   10.93
   5   1  17   -1.14    6.80
  -5   1 -17    3.25   10.94
   5  -1  17    4.85   10.74
  -5  -1 -17   14.51    7.40
   5   1  18   20.59   13.79
  -5   1 -18   28.45   13.25
   5  -1  18   19.14    9.49
  -5  -1 -18   22.22   13.98
   5   3 -18   52.54   14.44
  -5   3  18   45.57   10.52
   5  -3 -18   51.46   14.69
  -5  -3  18   48.17   15.56
   5   3 -17   41.49    9.89
  -5   3  17   36.82   13.57
  -5  -3  17   34.26    9.99
   5  -3 -17   57.18   10.64
   5   3 -16  345.54   22.39
  -5   3  16  355.86   21.88
  -5  -3  16  356.13   22.71
   5  -3 -16  351.42   24.51
   5   3 -15  440.09   23.24
  -5   3  15  493.77   22.61
  -5  -3  15  440.45   17.86
   5  -3 -15  454.36   18.54
   5   3 -14  159.90   16.09
  -5   3  14  182.81   10.84
  -5  -3  14  179.31   16.07
   5  -3 -14  173.45   16.71
   5   3 -13   40.39    7.25
  -5   3  13   42.71    7.01
  -5  -3  13   37.48    7.04
   5  -3 -13   38.08    7.53
   5   3 -12    1.74    4.34
  -5   3  12    3.66    4.37
   5  -3 -12    0.02    7.20
  -5  -3  12   -0.75    6.76
   5   3 -11    3.09    7.12
  -5   3  11    4.17    7.00
  -5  -3  11   10.06    4.83
   5  -3 -11    8.68    5.27
   5   3 -10   10.47    6.56
  -5   3  10    5.00    6.43
  -5  -3  10    7.43    6.75
   5  -3 -10   12.41    6.84
   5   3  -9  944.46   22.59
  -5   3   9  985.69   19.80
  -5  -3   9  982.73   20.15
   5  -3  -9  968.38   24.02
   5   3  -8   27.04    6.33
  -5   3   8   32.95    4.28
  -5  -3   8   31.00    6.54
   5  -3  -8   31.15    4.48
   5   3  -7  163.31    6.29
  -5   3   7  169.00    8.29
  -5  -3   7  164.02    8.92
   5  -3  -7  178.99    6.65
   5   3  -6  480.94   10.23
  -5   3   6  492.43   12.07
  -5  -3   6  482.01   12.80
   5  -3  -6  486.25   10.83
   5   3  -5    6.59    3.56
  -5   3   5    5.35    3.70
   5  -3  -5    7.76    4.08
  -5  -3   5    3.94    3.79
   5   3  -4  120.75    5.33
  -5   3   4  114.33    5.54
   5  -3  -4  119.18    4.30
  -5  -3   4  117.63    5.67
  -5  -3   4  116.98    4.97
   5   3  -3 1774.34   24.29
  -5   3   3 1848.26   25.13
   5  -3  -3 1822.39   25.44
  -5  -3   3 1817.94   25.11
  -5  -3   3 1800.61   26.72
   5   3  -2   43.75    3.30
   5   3  -2   46.35    3.36
  -5   3   2   46.52    2.52
   5  -3  -2   48.13    2.52
  -5  -3   2   46.09    3.09
  -5  -3   2   46.49    2.31
   5   3  -1  322.28    5.86
  -5   3   1  330.39    6.55
  -5   3   1  331.07    6.57
   5  -3  -1  323.97    5.24
  -5  -3   1  332.04    5.86
   5   3   0  545.88    7.96
   5   3   0  552.67    8.23
  -5   3   0  529.29    7.65
  -5   3   0  544.38    7.72
   5  -3   0  533.91    6.82
   5  -3   0  535.02    7.46
  -5  -3   0  538.51    7.62
   5   3   1  275.16    5.17
   5  -3   1  296.98    6.34
   5  -3   1  284.86    4.63
  -5  -3  -1  285.96    5.28
   5   3   214205.63  209.63
   5  -3   214664.62  221.69
  -5  -3  -214498.49  218.28
   5   3   3 7901.71  111.24
  -5   3  -3 7757.14  112.12
  -5  -3  -3 7672.14  110.79
   5  -3   3 8033.98  117.61
   5   3   4  638.79   11.90
  -5   3  -4  622.08   10.29
   5  -3   4  635.32   10.91
  -5  -3  -4  621.55   10.63
   5   3   5  479.08   10.76
  -5   3  -5  447.07   10.47
  -5  -3  -5  470.58   11.11
   5  -3   5  484.71   11.42
   5   3   6   72.37    5.73
  -5   3  -6   80.09    4.10
  -5  -3  -6   74.80    6.28
   5  -3   6   76.36    4.32
   5   3   7   69.79    6.47
  -5   3  -7   77.49    6.56
  -5  -3  -7   79.56    6.84
   5  -3   7   74.34    4.76
   5   3   8   21.85    3.83
  -5   3  -8   19.21    3.67
   5  -3   8   24.84    3.96
  -5  -3  -8   19.93    3.91
   5   3   9  327.11    9.69
  -5   3  -9  326.76    9.86
  -5  -3  -9  324.53    9.92
   5  -3   9  329.15   10.17
  -5   3 -10  883.62   19.41
   5   3  10  895.36   19.36
   5  -3  10  895.24   23.77
  -5  -3 -10  844.64   23.15
   5   3  11   39.14    5.71
  -5   3 -11   43.63    5.95
   5  -3  11   38.30    9.29
  -5  -3 -11   32.23    5.94
  -5   3 -12   24.94    5.86
   5   3  12   19.71    8.72
   5  -3  12   17.67    6.14
  -5  -3 -12   13.53    9.21
  -5   3 -13   16.77    5.92
   5   3  13    7.51    8.89
   5  -3  13   12.87    9.62
  -5  -3 -13    3.65    6.17
   5   3  14   -0.63    8.04
  -5   3 -14    6.07    5.55
   5  -3  14    0.71    5.64
  -5  -3 -14    4.52    8.69
  -5   3 -15   84.80   14.26
   5   3  15   90.93    9.11
   5  -3  15   88.86   14.73
  -5  -3 -15   75.27    9.79
   5   3  16    7.26    6.12
  -5   3 -16    4.54    9.63
  -5  -3 -16   -0.78   10.00
   5  -3  16    2.97    6.94
  -5   3 -17   -2.55    9.03
   5   3  17   -2.04    9.64
   5  -3  17    8.53   10.30
  -5  -3 -17   -4.13    6.33
   5   3  18   -5.00   10.76
  -5   3 -18   -6.85    7.05
   5  -3  18   -0.79    7.81
  -5  -3 -18    1.69   11.66
   5   5 -18    9.15   13.36
  -5   5  18   23.51    8.98
  -5  -5  18   33.55   14.20
   5  -5 -18   17.39   15.08
   5   5 -17  316.94   22.71
  -5   5  17  316.64   15.66
  -5  -5  17  284.89   22.65
   5  -5 -17  304.74   18.46
   5   5 -16  183.04   12.86
  -5   5  16  179.28   12.01
   5  -5 -16  163.43   20.70
  -5  -5  16  164.41   18.47
   5   5 -15   43.18    8.50
  -5   5  15   55.99   12.94
  -5  -5  15   53.34   13.56
   5  -5 -15   47.22   10.04
   5   5 -14   97.22    9.08
  -5   5  14   76.13   13.62
  -5  -5  14   78.43   15.03
   5  -5 -14   80.71   15.14
   5   5 -13  148.69   13.56
  -5   5  13  162.53   13.83
  -5  -5  13  151.42   14.51
   5  -5 -13  152.26   15.80
   5   5 -12    4.20    6.32
  -5   5  12   -0.94    6.50
  -5  -5  12   -2.94    4.53
   5  -5 -12    5.23    4.90
   5   5 -11   55.40    9.59
  -5   5  11   53.04    9.61
  -5  -5  11   61.15    9.81
   5  -5 -11   56.89   10.17
   5   5 -10  100.05    6.75
  -5   5  10  101.88    6.80
  -5  -5  10   99.37   10.12
   5  -5 -10  105.85   11.10
   5   5  -9  139.32    7.04
  -5   5   9  143.25    6.96
  -5  -5   9  124.90    7.26
   5  -5  -9  134.81   10.56
   5   5  -8  702.04   17.86
  -5   5   8  714.68   17.66
  -5  -5   8  689.30   15.22
   5  -5  -8  678.66   15.73
   5   5  -7   20.56    5.56
  -5   5   7   24.84    3.74
  -5  -5   7   23.07    3.93
   5  -5  -7   26.50    6.18
   5   5  -6 2437.06   40.45
  -5   5   6 2447.82   39.96
   5  -5  -6 2428.67   42.09
  -5  -5   6 2477.27   36.42
  -5  -5   6 2517.30   39.86
   5   5  -5    2.47    2.15
  -5   5   5    4.41    3.42
   5  -5  -5    3.08    2.62
  -5  -5   5    3.73    3.63
  -5  -5   5    1.76    1.62
   5   5  -4  183.37    6.34
  -5   5   4  185.96    4.99
   5  -5  -4  179.05    5.54
  -5  -5   4  183.66    3.94
  -5  -5   4  188.19    5.26
   5   5  -3 1635.75   21.38
  -5   5   3 1549.42   23.67
   5  -5  -3 1614.62   23.52
  -5  -5   3 1618.57   21.24
  -5  -5   3 1559.50   22.32
   5   5  -2   66.25    2.97
  -5   5   2   75.05    3.15
   5  -5  -2   72.24    4.57
  -5  -5   2   71.57    3.89
  -5  -5   2   66.28    2.73
   5   5  -1   16.08    2.16
  -5   5   1   21.80    2.39
  -5   5   1   17.67    2.61
   5  -5  -1   17.08    3.53
  -5  -5   1   16.99    2.27
   5   5   0   66.42    2.94
  -5   5   0   65.50    4.83
  -5   5   0   62.34    2.60
   5  -5   0   69.37    3.09
  -5  -5   0   60.11    2.77
   5   5   1 2443.41   33.67
  -5   5  -1 2508.08   29.75
   5  -5   1 2343.45   34.58
  -5  -5  -1 2331.96   32.02
   5  -5   1 2387.60   28.40
   5   5   2  138.32    5.09
   5  -5   2  137.27    3.23
   5  -5   2  125.43    4.42
  -5  -5  -2  140.45    3.81
   5   5   3 2583.07   36.62
   5  -5   3 2645.16   37.02
  -5  -5  -3 2595.39   36.40
   5   5   4 1137.17   18.38
   5  -5   4 1141.73   17.80
  -5  -5  -4 1096.50   18.95
   5   5   5  285.05    6.45
  -5   5  -5  272.84    6.57
  -5  -5  -5  288.05    8.99
   5  -5   5  292.98    7.32
   5   5   6   38.37    3.34
  -5   5  -6   35.36    3.41
  -5  -5  -6   29.30    5.60
   5  -5   6   49.95    5.62
   5   5   7  143.77    7.79
  -5   5  -7  131.17    5.56
  -5  -5  -7  140.15    5.93
   5  -5   7  144.71    8.44
   5   5   8  178.59    6.62
  -5   5  -8  184.63    8.94
  -5  -5  -8  168.65    7.29
   5  -5   8  179.37    7.40
   5   5   9    9.45    5.69
  -5   5  -9    7.90    3.70
  -5  -5  -9    3.16    4.16
   5  -5   9    9.22    4.04
   5   5  10  330.73   13.86
  -5   5 -10  337.28   10.73
  -5  -5 -10  333.24   15.17
   5  -5  10  334.20   15.42
   5   5  11    1.11    3.54
  -5   5 -11   -3.57    5.31
   5  -5  11    1.53    6.14
  -5  -5 -11   -1.54    5.78
   5   5  12  437.99   13.94
  -5   5 -12  409.22   17.85
   5  -5  12  423.30   20.09
  -5  -5 -12  405.98   15.06
   5   5  13  676.58   18.87
  -5   5 -13  611.85   22.55
  -5  -5 -13  640.27   25.03
   5  -5  13  667.30   20.85
   5   5  14  121.31   13.20
  -5   5 -14   88.89   12.73
  -5  -5 -14   98.18   10.08
   5  -5  14  113.00   15.12
   5   5  15    4.68    7.77
  -5   5 -15   -0.52    5.07
  -5  -5 -15   -2.78    8.59
   5  -5  15    2.39    5.67
   5   5  16   24.41   12.19
  -5   5 -16   40.94    8.03
  -5  -5 -16   -1.19   13.22
   5  -5  16   28.71   13.68
   5   5  17   -2.64    9.67
  -5   5 -17    8.63    6.58
  -5  -5 -17   -7.32    7.25
   5  -5  17   13.99   11.01
   5   5  18   10.31    7.45
  -5   5 -18    4.90   11.34
  -5  -5 -18   11.30   12.02
   5  -5  18   -3.49    8.31
   5   7 -18   -2.03    9.79
  -5   7  18    8.70   10.40
  -5  -7  18   -1.17   11.10
   5  -7 -18    1.75   11.56
   5   7 -17   56.49   14.17
  -5   7  17   75.30   14.77
  -5  -7  17   65.61   16.34
   5  -7 -17   65.92   11.88
   5   7 -16    2.16   10.45
  -5   7  16    8.59    7.00
  -5  -7  16    8.40    7.75
   5  -7 -16   13.15   13.01
   5   7 -15   10.81    9.51
  -5   7  15   -0.24    6.34
  -5  -7  15    3.08   10.25
   5  -7 -15    8.19   11.09
   5   7 -14    7.40    8.38
  -5   7  14    3.59    5.43
  -5  -7  14   -2.82    5.82
   5  -7 -14    3.76    6.46
   5   7 -13    2.51    7.74
  -5   7  13    4.68    5.21
  -5  -7  13    8.91    8.33
   5  -7 -13   -4.53    9.38
   5   7 -12   69.13   10.46
  -5   7  12   66.57   10.67
   5  -7 -12   76.69   12.02
  -5  -7  12   61.58   11.48
   5   7 -11    7.63    7.34
  -5   7  11   22.55    7.91
   5  -7 -11   11.84    5.81
  -5  -7  11   12.55    5.56
   5   7 -10    3.64    3.85
  -5   7  10   -2.63    5.98
  -5  -7  10   -0.05    4.06
   5  -7 -10    3.80    4.19
   5   7  -9    3.30    3.62
  -5   7   9    4.64    3.57
   5  -7  -9    7.42    4.36
  -5  -7   9    5.78    6.12
  -5  -7   9   -0.28    2.69
   5   7  -8 1754.44   33.98
  -5   7   8 1831.45   34.73
   5  -7  -8 1863.21   35.21
  -5  -7   8 1802.69   36.38
  -5  -7   8 1875.95   30.22
   5   7  -7   80.63    4.95
  -5   7   7   61.85    7.39
   5  -7  -7   64.92    5.77
  -5  -7   7   75.19    5.28
  -5  -7   7   72.09    5.05
   5   7  -6 7460.99  118.40
  -5   7   6 7664.90  121.01
   5  -7  -6 7629.64  128.90
  -5  -7   6 7690.55  115.31
  -5  -7   6 7653.48  124.06
  -5   7   5  184.65    5.89
   5  -7  -5  179.55    6.55
  -5  -7   5  170.76    7.83
  -5  -7   5  188.57    5.11
  -5   7   4   83.94    5.77
   5  -7  -4   87.72    6.08
  -5  -7   4   76.82    5.67
  -5  -7   4   80.66    3.10
   5   7  -3   67.00    2.87
  -5   7   3   68.52    3.68
   5  -7  -3   72.11    5.38
  -5  -7   3   69.79    2.55
  -5  -7   3   74.17    4.80
   5   7  -2  562.28    8.10
  -5   7   2  556.10    9.93
  -5  -7   2  569.21   12.27
   5  -7  -2  556.74   10.02
   5   7  -1   64.48    2.40
  -5   7   1   64.39    3.13
  -5   7   1   67.41    5.22
   5  -7  -1   65.87    4.99
  -5  -7   1   55.78    4.91
   5   7   0  122.08    4.19
  -5   7   0  124.04    4.71
  -5   7   0  122.89    3.56
   5  -7   0  127.82    4.47
  -5  -7   0  124.15    5.55
   5   7   1  745.44   13.47
  -5   7  -1  746.70    8.93
  -5  -7  -1  737.19   13.13
   5  -7   1  723.61   14.30
   5   7   2   72.41    5.00
   5  -7   2   74.17    5.98
   5  -7   2   75.62    2.10
  -5  -7  -2   77.11    4.80
   5   7   3 1369.93   22.02
   5  -7   3 1351.12   15.70
  -5  -7  -3 1365.78   20.80
   5   7   4  905.45   16.74
   5  -7   4  942.83   17.80
  -5  -7  -4  870.21   15.14
   5   7   5  201.51    5.89
   5  -7   5  209.25    6.46
  -5  -7  -5  197.20    6.35
   5   7   6   15.97    4.66
   5  -7   6   20.38    5.53
  -5  -7  -6    9.89    5.22
   5   7   7    3.10    2.86
   5  -7   7    7.88    3.38
  -5  -7  -7    4.75    3.20
   5   7   8   49.40    6.90
  -5   7  -8   46.02    6.81
  -5  -7  -8   47.62    5.08
   5  -7   8   47.45    5.37
   5   7   9   25.47    6.52
  -5   7  -9   18.11    6.97
  -5  -7  -9   20.33    4.94
   5  -7   9   19.63    5.16
   5   7  10    3.95    5.60
  -5   7 -10   -2.44    3.67
  -5  -7 -10    5.84    4.13
   5  -7  10   -0.89    4.10
   5   7  11   77.40    7.44
  -5   7 -11   87.39   10.43
  -5  -7 -11   87.76   11.67
   5  -7  11   70.23    8.03
   5   7  12  168.60    9.42
  -5   7 -12  156.81   13.68
  -5  -7 -12  173.56   15.42
   5  -7  12  169.33   10.97
   5   7  13  236.16   11.20
  -5   7 -13  202.23   15.76
  -5  -7 -13  224.99   17.28
   5  -7  13  243.13   17.51
   5   7  14    1.78    5.34
  -5   7 -14    4.40    8.28
  -5  -7 -14    4.34    6.20
   5  -7  14    9.93    9.71
   5   7  15   -0.65    4.95
  -5   7 -15    3.50    7.97
  -5  -7 -15   -1.02    9.07
   5  -7  15    3.76    6.02
   5   7  16   22.15    7.83
  -5   7 -16   39.01   11.53
  -5  -7 -16    4.27    8.51
   5  -7  16   30.57   13.28
   5   7  17    8.99    7.41
  -5   7 -17   14.59   10.84
  -5  -7 -17    1.02   12.55
   5  -7  17    4.26   13.56
   5   7  18   36.60    9.37
  -5   7 -18   28.27   13.38
  -5  -7 -18   -0.83   15.53
   5  -7  18   21.31   10.89
   5   9 -17    0.35    5.56
  -5   9  17    4.50    9.09
   5  -9 -17    6.21    7.14
  -5  -9  17    0.16    4.61
  -5  -9  17   -4.43    6.87
   5   9 -16   -5.97    5.51
  -5   9  16   13.31    8.44
   5  -9 -16    4.07   10.85
  -5  -9  16    3.77    9.63
  -5  -9  16   -3.04    4.38
   5   9 -15   36.22    7.09
  -5   9  15   38.18   11.19
   5  -9 -15   34.49   14.24
  -5  -9  15   39.37   12.69
  -5  -9  15    1.35    5.87
   5   9 -14   48.76    7.77
  -5   9  14   60.29   12.20
  -5  -9  14   68.92    9.42
   5  -9 -14   62.57   10.50
   5   9 -13   29.12    6.52
  -5   9  13   32.07    9.98
   5  -9 -13   33.68   12.11
  -5  -9  13   29.09    5.16
  -5  -9  13   20.18    7.37
   5   9 -12   10.65    5.05
  -5   9  12   12.63    5.20
   5  -9 -12    5.27    9.81
  -5  -9  12   11.76    9.12
  -5  -9  12   12.39    3.95
  -5   9  11   -0.05    3.86
   5   9 -11    3.03    5.77
   5  -9 -11   -4.51    7.03
  -5  -9  11   -1.51    2.76
  -5  -9  11    1.34    6.55
   5   9 -10   -2.39    5.37
  -5   9  10    0.11    5.35
   5  -9 -10    3.40    4.44
  -5  -9  10   -1.73    6.08
  -5  -9  10    0.91    3.66
   5   9  -9   49.55    5.50
  -5   9   9   38.37    5.50
   5  -9  -9   43.63    6.67
  -5  -9   9   45.93    5.51
  -5  -9   9   43.00    6.08
  -5   9   8   60.86    8.02
   5  -9  -8   65.50    9.96
  -5  -9   8   55.67    5.01
  -5  -9   8   58.58    6.12
  -5   9   7   17.73    6.27
   5  -9  -7   12.84    6.99
  -5  -9   7   14.91    6.65
  -5  -9   7   15.02    3.24
  -5   9   6  294.89    8.70
   5  -9  -6  284.55    9.40
  -5  -9   6  290.65   11.45
  -5  -9   6  294.77    6.62
  -5   9   5 1763.40   29.34
   5  -9  -5 1817.54   34.21
  -5  -9   5 1786.19   24.25
  -5  -9   5 1815.84   30.38
  -5   9   4  666.31   15.18
  -5  -9   4  652.34   14.36
   5  -9  -4  649.05   13.17
  -5  -9   4  660.73    9.37
   5   9  -3  117.04    3.91
  -5   9   3  126.23    5.09
   5  -9  -3  121.32    7.09
  -5  -9   3  107.51    5.34
   5   9  -2 1033.59   13.50
  -5   9   2 1065.87   20.13
  -5  -9   2 1047.25   18.35
   5  -9  -2 1023.26   19.57
   5   9  -1   35.72    2.13
  -5   9   1   39.72    5.40
  -5   9   1   34.09    1.89
   5  -9  -1   38.33    5.11
  -5  -9   1   34.64    3.28
  -5   9   0  251.69    4.30
   5   9   0  244.71    8.99
  -5   9   0  259.82    9.42
   5  -9   0  254.23    8.78
  -5  -9   0  256.82    6.47
   5   9   1  525.00   10.49
  -5   9  -1  526.42   11.19
  -5   9  -1  530.46    6.42
   5  -9   1  516.76   12.69
  -5  -9  -1  512.14   11.69
   5   9   2 1708.92   26.61
   5  -9   2 1583.04   28.79
  -5  -9  -2 1618.05   27.12
   5   9   3 1296.66   23.05
   5  -9   3 1311.82   14.28
   5  -9   3 1270.39   22.77
  -5  -9  -3 1308.91   23.59
   5   9   4 5011.76   79.71
   5  -9   4 5144.43   80.04
   5  -9   4 4986.52   61.36
  -5  -9  -4 5054.95   81.70
   5   9   5 1030.64   18.19
   5  -9   5 1085.68   22.50
  -5  -9  -5 1023.78   21.35
   5   9   6  166.23    6.12
   5  -9   6  161.62    9.08
  -5  -9  -6  148.20    6.65
   5   9   7   34.87    4.30
   5  -9   7   45.87    7.44
  -5  -9  -7   35.27    7.08
   5   9   8   18.93    6.01
   5  -9   8   16.20    7.12
  -5  -9  -8   10.87    7.09
   5   9   9  123.78    6.94
   5  -9   9  133.07    8.02
  -5  -9  -9  144.41   11.73
   5   9  10  101.26   10.62
   5  -9  10  108.63    8.44
  -5  -9 -10  128.54   12.12
   5   9  11   -0.81    4.07
   5  -9  11   -0.76    4.94
  -5  -9 -11   12.23    7.26
   5   9  12  522.68   20.67
  -5   9 -12  513.36   16.30
  -5  -9 -12  550.39   23.99
   5  -9  12  562.54   24.52
   5   9  13  107.04   12.61
  -5   9 -13   97.94    8.77
  -5  -9 -13   95.16   10.79
   5  -9  13  105.53   15.00
   5   9  14    4.92    8.15
  -5   9 -14    0.76    7.90
  -5  -9 -14    2.33    6.21
   5  -9  14    2.47    9.43
   5   9  15    0.05    8.63
  -5   9 -15   -4.10    8.29
  -5  -9 -15    2.26    9.31
   5  -9  15   -3.74    6.31
   5   9  16   -4.67    9.69
  -5   9 -16   -3.13    9.33
  -5  -9 -16   -7.49    7.57
   5  -9  16    2.80   11.19
   5   9  17    5.59    9.04
  -5   9 -17   -1.09    8.48
  -5  -9 -17   -1.82    7.09
   5  -9  17    3.51   10.52
  -5  11  17    5.97    7.08
   5 -11 -17    4.02   13.54
  -5 -11  17    2.05    7.34
  -5 -11  17    3.21    7.78
  -5  11  16    5.08    7.63
   5 -11 -16    3.87   14.09
  -5 -11  16   13.42    7.92
  -5 -11  16   18.13   12.29
  -5  11  15   34.89    8.51
   5 -11 -15   51.04   10.85
  -5 -11  15   33.88    8.41
  -5 -11  15   45.35   13.83
  -5  11  14   58.18    8.87
   5 -11 -14   62.85   10.76
  -5 -11  14   57.97    5.92
  -5 -11  14   74.15    9.67
  -5  11  13    2.51    7.93
   5 -11 -13    9.15    9.07
  -5 -11  13    2.94    5.08
  -5 -11  13   -9.21    8.87
  -5  11  12   -0.85    6.55
  -5 -11  12   -0.43    7.38
   5 -11 -12   -1.37    7.85
  -5 -11  12   -0.11    3.94
  -5  11  11    7.10    5.06
   5 -11 -11   17.81    9.28
  -5 -11  11    7.29    4.32
  -5 -11  11   -2.23    8.59
  -5  11  10   51.10    6.34
   5 -11 -10   49.58   11.87
  -5 -11  10   49.52    5.21
  -5 -11  10   45.88   10.42
  -5  11   9   88.70   10.74
   5 -11  -9   93.23   12.41
  -5 -11   9   86.49   11.63
  -5 -11   9  101.74    5.83
  -5  11   8   99.08   11.22
   5 -11  -8   89.67   12.32
  -5 -11   8  116.05    5.16
  -5 -11   8  116.15   11.40
  -5  11   7  781.58   17.45
   5 -11  -7  744.95   22.98
  -5 -11   7  796.28   22.50
  -5 -11   7  821.07   13.30
  -5  11   6   85.74    5.99
   5 -11  -6   68.72    9.09
  -5 -11   6   70.30    8.49
  -5 -11   6   78.91    3.17
  -5  11   5  117.37    6.52
   5 -11  -5  134.03    6.79
  -5 -11   5  131.90    6.30
  -5 -11   5  117.65    3.33
  -5  11   4  622.27   13.70
   5 -11  -4  596.65   16.35
  -5 -11   4  623.38   17.42
  -5 -11   4  623.98   15.48
   5  11  -3   13.40    2.21
  -5  11   3   13.65    5.78
  -5 -11   3    9.02    5.62
   5 -11  -3    8.49    3.49
   5  11  -2   93.89    2.76
  -5  11   2  100.01    5.41
  -5 -11   2  100.21    5.30
   5 -11  -2   98.75    7.52
   5  11  -1   31.17    2.72
  -5  11   1   35.84    2.78
  -5  11   1   38.62    6.57
   5 -11  -1   38.57    6.15
  -5 -11   1   28.61    3.92
   5  11   0    7.93    4.77
  -5  11   0    5.15    3.39
  -5  11   0    5.25    1.32
   5 -11   0    2.25    3.18
  -5 -11   0    4.94    4.21
   5  11   1  495.27   11.32
  -5  11  -1  461.37    5.43
  -5 -11  -1  470.16   12.33
   5 -11   1  463.92   13.79
   5  11   2   23.55    5.56
   5 -11   2   18.12    6.14
  -5 -11  -2   16.73    5.02
   5  11   3   34.09    6.12
   5 -11   3   45.02    7.26
  -5 -11  -3   37.89    4.04
   5  11   4  175.86    9.05
   5 -11   4  173.53    7.40
  -5 -11  -4  175.33    6.74
   5  11   5   44.73    4.42
   5 -11   5   40.69    5.37
   5 -11   5   49.83    4.94
  -5 -11  -5   47.21    6.83
   5  11   6   13.77    3.83
   5 -11   6    4.51    6.66
  -5 -11  -6   15.82    4.03
   5  11   7    3.15    3.36
   5 -11   7    8.29    6.13
  -5 -11  -7   -0.73    3.84
   5  11   8  103.95    9.47
   5 -11   8   94.52   10.74
  -5 -11  -8   92.29   10.29
   5  11   9    3.73    6.64
   5 -11   9    3.89    5.12
  -5 -11  -9   12.99    7.47
   5  11  10 1025.17   23.21
   5 -11  10 1036.91   26.53
  -5 -11 -10 1048.79   30.61
   5  11  11   30.17    9.23
   5 -11  11   33.62    7.50
  -5 -11 -11   36.43   11.29
   5  11  12   18.47    9.67
   5 -11  12   34.85   11.83
  -5 -11 -12   20.76   11.57
   5  11  13   12.27    5.89
   5 -11  13   12.72   10.67
  -5 -11 -13    4.04    7.25
   5  11  14   16.50    6.43
   5 -11  14   19.62   11.88
  -5 -11 -14   12.64    8.47
   5  11  15   48.31    8.19
   5 -11  15   33.35    9.80
  -5 -11 -15    0.06   15.06
   5  11  16   -1.19    8.86
   5 -11  16   -1.93    7.09
  -5 -11 -16    1.23   10.69
   5  11  17    5.40   10.03
   5 -11  17   17.49   12.29
  -5 -11 -17   -6.13    7.87
  -5  13  16   54.51    9.36
   5 -13 -16    0.98   11.25
  -5 -13  16   49.25   15.85
  -5 -13  16   26.90    8.02
  -5  13  15   30.25   12.67
   5 -13 -15   41.11   10.00
  -5 -13  15   22.12    7.10
  -5 -13  15   22.44    9.46
  -5  13  14    7.68    9.46
   5 -13 -14    7.46   11.01
  -5 -13  14    2.46    5.17
  -5 -13  14    1.16    6.79
  -5  13  13   16.67   10.11
   5 -13 -13   18.99   12.57
  -5 -13  13   13.31   11.06
  -5 -13  13   10.52    5.27
  -5  13  12    2.54    5.20
   5 -13 -12   17.58    9.78
  -5 -13  12    0.18    3.70
  -5 -13  12    1.68    8.75
  -5  13  11   21.81    8.99
   5 -13 -11   25.62    7.78
  -5 -13  11   22.13   10.51
  -5 -13  11   22.53    4.44
  -5  13  10   29.60    9.53
   5 -13 -10   27.31    7.53
  -5 -13  10   24.66    7.01
  -5 -13  10   31.25    4.07
  -5  13   9   84.37   11.59
   5 -13  -9  102.87    9.22
  -5 -13   9   87.44    4.34
  -5 -13   9   91.25    8.37
  -5  13   8   68.54    7.40
   5 -13  -8   76.61    8.49
  -5 -13   8   79.49    7.77
  -5 -13   8   78.16    3.65
  -5  13   7    5.60    6.28
   5 -13  -7    2.01    6.81
  -5 -13   7    3.56    6.29
  -5 -13   7    0.72    1.69
  -5  13   6   28.64    8.88
   5 -13  -6   35.11    9.41
  -5 -13   6   40.60    6.26
  -5 -13   6   35.77    8.62
  -5  13   5  197.54   13.10
   5 -13  -5  198.30   12.95
  -5 -13   5  204.18   11.49
  -5 -13   5  214.29   13.04
  -5  13   4 1526.74   32.74
   5 -13  -4 1531.01   29.52
  -5 -13   4 1495.32   27.80
  -5 -13   4 1465.21   32.81
   5  13  -3   -0.17    1.21
  -5  13   3    1.31    5.12
  -5 -13   3   -1.21    3.15
   5 -13  -3   -4.96    5.14
   5  13  -2  102.79    3.46
  -5  13   2  100.80   10.01
  -5 -13   2   93.53    9.00
   5 -13  -2  103.97    9.13
   5  13  -1  195.30    4.26
  -5  13   1  190.15    8.11
  -5  13   1  198.11    5.10
   5 -13  -1  177.12    7.65
  -5 -13   1  201.49   10.56
   5  13   0  239.55    8.82
  -5  13   0  207.80   12.27
  -5  13   0  232.83    4.19
   5 -13   0  210.93   11.48
  -5 -13   0  230.65   10.50
   5  13   1  470.33   15.50
   5 -13   1  439.47   12.38
  -5 -13  -1  458.42   14.17
   5  13   2 1314.99   28.34
   5 -13   2 1234.43   27.82
  -5 -13  -2 1253.60   26.19
   5  13   3  197.51    7.93
   5 -13   3  198.52   11.87
  -5 -13  -3  195.97    7.58
   5  13   4    4.64    5.03
   5 -13   4    0.77    5.74
  -5 -13  -4   -8.28    4.96
   5  13   5  150.34   10.56
   5 -13   5  144.57    8.50
   5 -13   5  152.60   10.66
  -5 -13  -5  154.45   10.64
   5  13   6  294.55   13.23
   5 -13   6  272.36   15.03
   5 -13   6  291.34   14.80
  -5 -13  -6  273.04   10.12
   5  13   7   45.58    8.70
   5 -13   7   52.05    6.72
  -5 -13  -7   59.34    9.46
   5  13   8   15.21    4.75
   5 -13   8   11.60    5.55
  -5 -13  -8   14.88    8.04
   5  13   9    6.41    7.04
   5 -13   9    6.22    5.65
  -5 -13  -9    4.99    7.91
   5  13  10  285.92   15.43
   5 -13  10  284.43   13.10
  -5 -13 -10  295.90   18.00
   5  13  11    1.32    7.64
   5 -13  11    4.24    6.13
  -5 -13 -11    7.08    9.06
   5  13  12  110.87    8.70
   5 -13  12  105.76   10.79
  -5 -13 -12  124.14   15.49
   5  13  13   59.00   11.89
   5 -13  13   58.54   15.09
  -5 -13 -13   40.91   14.39
   5  13  14   30.70   11.34
   5 -13  14   17.66   14.07
  -5 -13 -14   21.90    8.95
   5  13  15   12.40    9.82
   5 -13  15   -7.76   11.97
  -5 -13 -15    5.45   12.31
   5  13  16   11.16    7.24
   5 -13  16    5.10    9.03
  -5 -13 -16    3.37   13.47
  -5  15  15   25.93   12.46
  -5 -15  15   16.79   14.40
   5 -15 -15    3.62   15.37
  -5  15  14   19.21   11.45
   5 -15 -14   19.58   14.37
  -5 -15  14   23.52   13.17
  -5 -15  14   10.19    4.15
  -5  15  13    1.44    5.95
   5 -15 -13    2.07    7.78
  -5 -15  13    5.13   10.66
  -5 -15  13    3.33    3.12
  -5  15  12   20.50    9.71
   5 -15 -12   24.75    8.59
  -5 -15  12   10.43    3.36
  -5 -15  12   26.88    7.52
  -5  15  11   -7.16    7.78
   5 -15 -11   -5.37    9.30
  -5 -15  11   -4.66    5.65
  -5 -15  11    0.06    2.20
  -5  15  10    3.13    5.37
   5 -15 -10   11.01    9.64
  -5 -15  10    3.27    2.75
  -5 -15  10    9.67    5.71
  -5  15   9   13.68    8.92
   5 -15  -9   11.92    9.68
  -5 -15   9    5.50    8.60
  -5 -15   9    7.58    1.96
  -5  15   8  450.71   14.85
   5 -15  -8  438.28   21.09
  -5 -15   8  420.25   15.92
  -5 -15   8  455.22   19.48
  -5  15   7   42.97    6.68
   5 -15  -7   42.11   11.21
  -5 -15   7   44.83   11.26
  -5 -15   7   41.62    9.58
  -5  15   6   20.70    9.45
   5 -15  -6   24.51    6.46
  -5 -15   6   23.25    5.37
  -5 -15   6   20.25    6.31
  -5  15   5   16.84    9.11
   5 -15  -5   15.65    5.87
  -5 -15   5   22.24    4.99
  -5 -15   5   16.77    5.78
  -5  15   4  265.80   14.90
  -5 -15   4  268.61   10.66
   5 -15  -4  276.90   11.06
  -5  15   3    9.21    8.30
  -5 -15   3   16.77    4.95
   5 -15  -3   16.70    7.75
   5  15  -2   -0.83    1.47
  -5  15   2    0.12    1.57
  -5  15   2   -1.24    5.60
   5 -15  -2   -1.72    5.37
  -5 -15   2   25.32    5.81
   5  15  -1   94.86    3.13
  -5  15   1   86.26    3.59
  -5  15   1   85.65    7.40
   5 -15  -1   94.30    7.15
  -5 -15   1  100.09    9.90
   5  15   0    6.12    2.14
   5  15   0   -0.90    4.49
  -5  15   0    5.48    1.55
  -5  15   0    5.12    4.69
   5 -15   0    6.94    4.33
  -5 -15   0    4.05    6.29
   5  15   1   37.49    8.98
   5 -15   1   48.96    8.69
  -5 -15  -1   48.77    5.52
   5  15   2   -3.50    3.40
   5 -15   2    5.91    5.26
  -5 -15  -2    1.31    4.65
   5  15   3   33.15    5.85
   5 -15   3   46.92    9.13
  -5 -15  -3   55.39    8.37
   5  15   4   -0.99    4.10
   5 -15   4   -4.13    6.99
  -5 -15  -4   -6.12    3.97
   5  15   5   71.35    6.79
   5 -15   5   76.22    6.91
   5 -15   5   63.75   10.77
  -5 -15  -5   63.63    9.63
   5  15   6  247.01   10.19
   5 -15   6  232.88   15.66
   5 -15   6  234.86   14.33
  -5 -15  -6  235.36   14.50
   5  15   7   81.60    7.03
   5 -15   7   71.67   12.21
   5 -15   7   97.49   11.39
  -5 -15  -7   77.02   11.58
   5  15   8   -0.29    7.16
   5 -15   8    3.67    6.02
   5 -15   8    5.61    8.28
  -5 -15  -8   10.57    5.41
   5  15   9   12.90    8.68
   5 -15   9   22.18   10.11
   5 -15   9   15.42    7.16
  -5 -15  -9   16.65    6.55
   5  15  10  101.11    8.27
   5 -15  10   86.50    2.45
   5 -15  10  110.88   14.49
  -5 -15 -10   82.84    9.75
   5  15  11   13.93    7.80
   5 -15  11    2.37    9.46
   5 -15  11    1.97    2.24
  -5 -15 -11    2.22    6.13
   5  15  12   41.23   10.62
   5 -15  12   26.36   12.67
   5 -15  12   18.47    2.89
  -5 -15 -12   28.70   12.27
   5  15  13    1.33    5.01
   5 -15  13   -0.54    1.47
   5 -15  13   -4.61    5.96
  -5 -15 -13    9.47    9.27
   5  15  14   87.70   15.39
   5 -15  14  100.49   12.57
  -5 -15 -14   88.79   17.77
   5  15  15   18.06   11.80
   5 -15  15   14.15   14.41
  -5 -15 -15   11.86    9.45
  -5  17  14    5.69    7.29
  -5 -17  14    9.74    7.79
   5 -17 -14    7.63   14.22
  -5  17  13   18.38   11.83
  -5 -17  13   11.91   12.13
   5 -17 -13   28.11   14.31
  -5  17  12    0.14    9.69
  -5 -17  12    9.49   10.71
   5 -17 -12    5.72   11.85
  -5  17  11   31.55    7.55
   5 -17 -11   43.04    9.22
  -5 -17  11   -6.49    8.36
  -5 -17  11   20.33   11.93
  -5  17  10   18.71   10.62
   5 -17 -10   14.11    8.14
  -5 -17  10   13.60    7.76
  -5 -17  10   25.40   11.41
  -5  17   9   14.70    6.99
   5 -17  -9   12.60    7.34
  -5 -17   9   20.51    7.12
  -5 -17   9   19.18   11.58
  -5  17   8  356.64   19.16
   5 -17  -8  332.86   15.16
  -5 -17   8  325.15   14.09
  -5 -17   8  351.40   15.16
  -5  17   7  122.22   10.02
   5 -17  -7  143.65   10.55
  -5 -17   7  121.17    9.25
  -5 -17   7  133.70   15.02
  -5  17   6    5.17    5.77
   5 -17  -6   -0.20    5.73
  -5 -17   6    5.92    5.00
  -5 -17   6    5.41    8.62
  -5  17   5  262.97   16.98
   5 -17  -5  260.66   12.57
  -5 -17   5  268.17   12.29
  -5 -17   5  273.09   15.11
  -5  17   4  106.93   13.34
  -5 -17   4  115.02    8.61
   5 -17  -4  108.44    9.38
  -5  17   3   30.61   10.98
  -5 -17   3   37.78    6.69
   5 -17  -3  106.93   11.62
   5  17  -2  180.55    3.24
  -5  17   2  218.77   14.72
  -5  17   2  199.45    6.12
   5 -17  -2  201.96   13.77
  -5 -17   2  200.47    9.78
   5  17  -1   58.54    3.19
  -5  17   1   66.81    3.66
  -5  17   1   67.96   11.75
   5 -17  -1   67.05   10.10
  -5 -17   1   61.79    6.70
   5  17   0   91.02    3.48
   5 -17   0  150.82   11.91
  -5 -17   0   80.76   10.88
   5  17   1    4.94    5.46
   5 -17   1   58.48    8.88
  -5 -17  -1   -4.63    7.49
   5  17   2   23.55    5.99
   5 -17   2   22.05    8.71
  -5 -17  -2   23.01    7.99
   5  17   3    3.58    3.65
   5 -17   3   -2.28    5.72
  -5 -17  -3   -2.02    3.33
   5  17   4    8.55    5.54
   5 -17   4   16.91    8.89
  -5 -17  -4   19.43    5.24
   5  17   5    0.48    4.29
   5 -17   5    1.57    4.49
   5 -17   5    4.72    7.29
  -5 -17  -5    1.22    4.18
   5  17   6  228.79   10.79
   5 -17   6  232.12   10.86
   5 -17   6  214.77   16.75
  -5 -17  -6  238.54   15.12
   5  17   7   -5.87    7.73
   5 -17   7   -5.23    6.01
   5 -17   7   -3.92    5.51
  -5 -17  -7   -4.25    8.09
   5  17   8   44.60   10.83
   5 -17   8   29.08   12.48
   5 -17   8   45.68    8.01
  -5 -17  -8   32.92   11.29
   5  17   9    5.36    5.60
   5 -17   9    0.11   10.16
   5 -17   9   12.47    6.45
  -5 -17  -9    1.86    9.63
   5  17  10  115.64   14.25
   5 -17  10  121.88   17.25
   5 -17  10  103.64   11.49
  -5 -17 -10  122.64   15.90
   5  17  11   13.49    6.45
   5 -17  11    4.43    8.02
   5 -17  11    5.36    7.99
  -5 -17 -11    9.59   10.86
   5  17  12   11.36   10.55
   5 -17  12    3.59    8.12
   5 -17  12   19.06   13.19
  -5 -17 -12   15.14   12.23
   5  17  13    4.32    9.16
   5 -17  13   -3.16   11.51
  -5 -17 -13    2.11    7.08
  -5  19  12    3.81   11.33
   5 -19 -12    8.79   12.88
  -5 -19  12    4.64    8.45
  -5 -19  12    8.32    8.65
  -5  19  11   13.91    8.02
   5 -19 -11   28.50   13.09
  -5 -19  11   15.15   13.61
  -5 -19  11   17.80   11.61
  -5  19  10  119.37   15.75
   5 -19 -10   89.45   16.44
  -5 -19  10   74.62   14.65
  -5 -19  10   86.75   10.92
  -5  19   9    3.50    5.88
  -5 -19   9   -2.11    9.54
   5 -19  -9   -0.66    9.91
  -5  19   8  141.34   16.32
  -5 -19   8  125.23   14.56
   5 -19  -8  121.01   17.55
  -5 -19   8  120.13   11.42
  -5  19   7   37.31   12.53
   5 -19  -7   24.59    8.95
  -5 -19   7   34.72   12.23
  -5 -19   7   40.44   11.91
  -5  19   6   63.19    8.86
   5 -19  -6   52.78    8.86
  -5 -19   6   65.57   12.29
  -5 -19   6   36.41   12.72
  -5  19   5  107.02   15.23
   5 -19  -5  105.02    9.83
  -5 -19   5  100.45   12.76
  -5 -19   5  106.74    9.54
  -5  19   4   -3.80    7.83
  -5 -19   4    0.28    4.58
   5 -19  -4   -0.90    4.98
  -5  19   3    1.18    3.09
  -5  19   3    4.05    8.01
   5 -19  -3    7.58    4.90
  -5 -19   3   -5.61    4.71
  -5  19   2   65.29    4.73
  -5  19   2   77.20    8.69
   5 -19  -2   58.56    8.23
  -5 -19   2   63.03    7.61
   5  19  -1   25.07    1.63
  -5  19   1   20.18    7.41
  -5  19   1   27.68    1.90
   5 -19  -1   29.73    6.69
  -5 -19   1   24.80    6.43
   5  19   0    2.55    2.23
   5 -19   0    5.24    5.30
  -5 -19   0    5.59    4.80
   5  19   1   36.62    3.03
   5  19   1    0.53    7.33
   5 -19   1   26.64    6.61
  -5 -19  -1   31.44    6.09
   5  19   2   22.11   11.53
   5 -19   2   34.85    6.89
  -5 -19  -2   33.18    6.25
   5  19   3   59.95   13.39
   5 -19   3   95.68    8.85
  -5 -19  -3   93.63    8.13
   5  19   4   15.60    6.52
   5 -19   4   10.51   10.82
  -5 -19  -4   16.07    5.86
   5  19   5   95.40    9.38
   5 -19   5   99.56    9.24
   5 -19   5   99.15   14.77
  -5 -19  -5   94.55    8.82
   5  19   6    6.94    8.50
   5 -19   6   -3.41    9.63
   5 -19   6    6.31    5.45
  -5 -19  -6    5.20    5.63
   5  19   7   11.00    8.49
   5 -19   7    1.86    6.33
   5 -19   7    5.05    5.78
  -5 -19  -7    1.03    5.83
   5  19   8   20.60    6.98
   5 -19   8   15.38   11.96
   5 -19   8   11.45    7.45
  -5 -19  -8   13.18    7.40
   5  19   9  285.10   19.18
   5 -19   9  282.37   15.90
   5 -19   9  240.11   15.08
  -5 -19  -9  268.26   15.04
   5  19  10  150.21   17.52
   5 -19  10  129.29   18.37
   5 -19  10  169.65   20.18
  -5 -19 -10  136.93   12.89
   5  19  11   83.53   15.87
   5 -19  11   99.83   19.37
   5 -19  11  103.66   12.13
  -5 -19 -11   98.80   12.25
   5  19  12   71.76   10.75
   5 -19  12   90.51   17.75
   5 -19  12   70.24   19.59
  -5 -19 -12   80.10   12.40
  -5  21  10   -1.17    9.55
   5 -21 -10   -8.30    9.80
  -5 -21  10   -0.09    6.38
  -5 -21  10    2.57    5.88
  -5  21   9    7.73    7.71
   5 -21  -9   -8.14   12.59
  -5 -21   9   10.23   11.34
  -5 -21   9    9.55    9.74
  -5  21   8    2.74    9.82
   5 -21  -8    4.16   10.39
  -5 -21   8   -4.61    8.47
  -5 -21   8   -3.44    6.23
  -5  21   7   41.06   13.61
   5 -21  -7   37.23   14.67
  -5 -21   7   30.51   12.15
  -5 -21   7   35.57   13.31
  -5  21   6  176.21   12.96
   5 -21  -6  175.87   13.30
  -5 -21   6  171.53   16.04
  -5 -21   6  179.47   17.81
  -5  21   5    9.14   10.98
  -5  21   5   -1.00    3.66
   5 -21  -5   32.23    7.16
  -5 -21   5   15.74    6.81
  -5 -21   5   11.68    9.32
  -5  21   4   47.16   14.01
  -5  21   4   30.97    5.70
   5 -21  -4   71.36    8.86
  -5 -21   4   37.63    8.34
  -5 -21   4   68.48    7.79
  -5  21   3   93.26    5.14
  -5  21   3  103.05   11.07
   5 -21  -3   97.76   10.33
  -5 -21   3   77.06   13.84
  -5  21   2    1.26    2.19
  -5  21   2    2.21    6.50
   5 -21  -2    8.51    5.59
  -5 -21   2   -6.12    8.62
  -5  21   1   -2.25    8.31
  -5 -21   1   56.84   10.95
   5 -21  -1    6.33   10.48
   5  21   0   64.21    2.39
   5 -21   0   54.64   13.39
  -5 -21   0   73.53   12.78
   5 -21   1   57.63   14.77
  -5 -21  -1  101.20   13.14
   5  21   2   76.72    9.54
   5 -21   2   80.43   13.83
  -5 -21  -2   71.38   12.90
   5  21   3   23.98   12.33
   5 -21   3   20.95    7.58
  -5 -21  -3   19.81   10.66
   5  21   4   -3.93    8.32
   5 -21   4    1.75    5.44
  -5 -21  -4   -1.96    7.53
   5  21   5   17.79    7.91
   5 -21   5   17.63   12.17
   5 -21   5   23.32    7.07
  -5 -21  -5   15.95   10.71
   5  21   6   51.71   13.71
   5 -21   6   44.10   14.22
   5 -21   6   49.51    8.48
  -5 -21  -6   38.14    8.57
   5  21   7    0.99   10.22
   5 -21   7   11.39    6.79
   5 -21   7   -4.46    6.62
  -5 -21  -7    4.26    6.39
   5  21   8    8.43    7.08
   5 -21   8    8.99   11.03
   5 -21   8    5.38    7.59
  -5 -21  -8    0.33    7.10
   5  21   9   43.97   14.72
   5 -21   9   54.07    9.78
   5 -21   9   68.26   16.40
  -5 -21  -9   49.73   10.06
   5  21  10   49.83   10.15
   5 -21  10   49.34   16.04
   5 -21  10   50.28   18.20
  -5 -21 -10   46.59   10.99
  -5  23   7   15.41   12.87
  -5  23   7    3.79    4.49
   5 -23  -7   20.03    8.70
  -5 -23   7   18.30   11.07
  -5 -23   7    6.87   11.93
  -5  23   6   32.14    9.57
  -5  23   6   18.92    4.45
   5 -23  -6   31.25    9.19
  -5 -23   6   22.95   13.21
  -5 -23   6   29.57   12.12
  -5  23   5   17.76   12.47
  -5  23   5    5.41    4.41
   5 -23  -5   21.37    8.04
  -5 -23   5   17.64    7.97
  -5 -23   5   11.36    6.83
  -5  23   4   -1.52    6.36
   5 -23  -4   -8.66    8.78
  -5 -23   4   -0.02    8.43
  -5 -23   4    2.48    4.62
  -5  23   3  196.54   15.22
   5 -23  -3  172.25   17.32
  -5 -23   3  170.92   17.87
  -5  23   2  -21.32   10.77
  -5 -23   2    3.85   11.19
   5 -23  -2  -15.68   11.94
   5 -23  -1   -8.98   10.24
  -5 -23   1   -2.75    6.31
   5 -23   0  -11.14    6.40
  -5 -23   0    4.23    5.83
   5 -23   1   -1.72    5.51
  -5 -23  -1    0.73    4.98
   5 -23   2   -1.05   10.00
  -5 -23  -2    9.06    9.46
   5  23   3   -3.74    4.95
   5 -23   3    3.80    6.83
  -5 -23  -3    3.10    6.58
   5  23   4    9.49   11.94
   5 -23   4    7.11    6.75
  -5 -23  -4    0.24   10.29
   5  23   5   14.11    8.66
   5 -23   5   26.43   11.68
   5 -23   5   14.61   12.34
  -5 -23  -5   26.24   11.86
   5  23   6    4.09   10.22
   5 -23   6   -2.40    6.35
   5 -23   6   -1.17    9.07
  -5 -23  -6   -3.85    9.49
   5  23   7   10.12    9.98
   5 -23   7   -5.34    6.88
   5 -23   7   -4.94    6.13
  -5 -23  -7    1.61    6.32
   5 -25  -1   69.19   10.69
  -5 -25   1   64.70   15.83
   5 -25   0    1.94   11.06
  -5 -25   0   -6.67   10.55
   5 -25   1   33.24   12.61
  -5 -25  -1   -5.13   11.36
   6   0 -19   -9.67   11.84
  -6   0  19   -0.45   13.46
   6   0 -18   12.60   12.22
  -6   0  18   10.75    8.27
   6   0 -17    1.48    5.92
  -6   0  17   -0.75    5.67
   6   0 -16   53.62   14.73
  -6   0  16   56.78   14.72
   6   0 -15   -3.69    8.47
  -6   0  15   -0.40    5.38
   6   0 -14   -3.48    4.70
  -6   0  14    2.78    4.52
   6   0 -13   -4.34    5.79
  -6   0  13    3.85    5.44
   6   0 -12  110.66    8.41
  -6   0  12  109.54   11.97
   6   0 -11   -1.89    6.58
  -6   0  11    4.97    4.17
   6   0 -10    1.94    6.10
  -6   0  10    8.88    5.89
   6   0  -9   -2.30    3.18
  -6   0   9    1.58    4.65
   6   0  -8 1659.62   32.28
  -6   0   8 1748.29   32.72
   6   0  -7    2.27    2.69
  -6   0   7    0.70    2.64
   6   0  -6 1634.27   28.78
  -6   0   6 1607.00   25.80
   6   0  -5    3.72    3.20
  -6   0   5    0.40    2.00
   6   0  -4  102.25    3.83
  -6   0   4   99.11    3.75
   6   0  -3    1.05    2.58
  -6   0   3    2.44    2.50
  -6   0   3    0.56    2.93
   6   0  -2  724.84   10.82
   6   0  -2  708.80   10.70
  -6   0   2  741.82   10.74
  -6   0   2  730.55   10.58
   6   0  -1    1.10    1.09
   6   0  -1    1.09    1.69
  -6   0   1   -0.64    0.84
  -6   0   1   -0.55    0.97
   6   0   0   44.28    0.96
   6   0   0   37.58    2.85
  -6   0   0   42.92    2.73
  -6   0   0   41.29    0.87
   6   0   1    0.72    0.85
  -6   0  -1    0.11    0.54
   6   0   214562.89  213.25
  -6   0  -214344.04  210.68
   6   0   3    5.63    3.02
  -6   0  -3    2.21    3.00
   6   0   4 3238.38   45.71
  -6   0  -4 3281.13   47.72
   6   0   5   -1.71    3.07
  -6   0  -5   -0.62    1.92
   6   0   6  165.77    5.48
  -6   0  -6  159.26    5.46
  -6   0  -7    3.60    4.07
   6   0   8  559.95   12.66
  -6   0  -8  570.70   15.08
   6   0   9   -0.69    4.70
  -6   0  -9   -2.32    4.61
   6   0  10  389.33   14.73
  -6   0 -10  367.46   11.34
   6   0  11   -2.48    4.32
  -6   0 -11   -3.27    4.30
   6   0  12  366.34   17.33
  -6   0 -12  375.40   17.09
   6   0  13    1.88    7.18
  -6   0 -13    0.98    7.36
   6   0  14  388.79   15.31
  -6   0 -14  391.14   15.37
   6   0  15   -3.89    8.59
  -6   0 -15    0.09    9.08
   6   0  16   19.64    7.61
  -6   0 -16   17.33   11.71
   6   0  17   -1.00   10.87
  -6   0 -17   -7.47    7.01
   6   0  18   15.34   12.25
  -6   0 -18   -0.34   11.74
   6   2 -18   -5.67    9.55
  -6   2  18   -9.15   10.13
  -6  -2  18    5.15    6.28
   6  -2 -18    7.59    9.80
   6   2 -17   10.48   11.88
  -6   2  17   11.77    7.20
   6  -2 -17   -0.68   11.80
  -6  -2  17    9.03   11.33
   6   2 -16  106.89   11.73
  -6   2  16  125.29   10.97
  -6  -2  16  109.88   11.94
   6  -2 -16  140.76   17.50
   6   2 -15  131.97   16.43
  -6   2  15  180.47   15.96
   6  -2 -15  164.12   12.17
  -6  -2  15  147.49   17.05
   6   2 -14   36.73   11.90
  -6   2  14   38.35   10.75
   6  -2 -14   29.03   11.75
  -6  -2  14   28.22   11.88
  -6   2  13  328.66   13.03
   6   2 -13  339.31   13.58
   6  -2 -13  334.60   13.96
  -6  -2  13  353.49   13.59
   6   2 -12   22.48    5.78
  -6   2  12   16.53    5.68
   6  -2 -12   21.67    9.41
  -6  -2  12   12.07    8.71
   6   2 -11   12.25    6.68
  -6   2  11    3.87    4.07
   6  -2 -11    1.27    4.63
  -6  -2  11    2.54    4.26
  -6   2  10   -1.39    3.54
   6   2 -10    6.78    5.83
   6  -2 -10    5.25    5.95
  -6  -2  10    2.66    5.53
  -6   2   9    1.72    5.01
   6   2  -9    5.29    5.32
   6  -2  -9   -1.76    5.78
  -6  -2   9    4.53    3.52
  -6   2   8  342.82    9.22
   6   2  -8  331.27   12.06
   6  -2  -8  339.04    9.93
  -6  -2   8  347.48   12.19
  -6   2   7 2945.00   46.62
   6   2  -7 2926.34   49.83
   6  -2  -7 2916.89   50.66
  -6  -2   7 2969.66   47.77
   6   2  -6  127.00    7.40
  -6   2   6  129.93    7.29
   6  -2  -6  111.80    7.42
  -6  -2   6  126.56    7.33
   6   2  -5   15.53    4.13
  -6   2   5   16.48    2.73
   6  -2  -5   13.36    4.24
  -6  -2   5   18.43    2.74
   6   2  -4  494.82    8.92
  -6   2   4  494.51   10.20
   6  -2  -4  490.77    8.97
  -6  -2   4  503.61    8.98
  -6  -2   4  501.84   10.17
   6   2  -3   61.04    2.86
  -6   2   3   64.92    4.36
   6  -2  -3   68.22    4.47
  -6  -2   3   62.54    2.93
  -6  -2   3   64.83    4.44
   6   2  -2  358.55    7.54
  -6   2   2  352.55    8.28
   6   2  -2  349.17    5.42
  -6   2   2  355.94    6.99
   6  -2  -2  357.47    7.34
  -6  -2   2  349.81    5.58
  -6  -2   2  355.65    7.20
   6   2  -1  290.42    4.81
  -6   2   1  289.57    5.30
  -6   2   1  286.80    6.26
   6  -2  -1  285.62    5.06
  -6  -2   1  288.24    6.01
   6  -2  -1  278.81    5.08
  -6  -2   1  284.57    4.59
  -6   2   0  338.60    5.74
   6   2   0  341.12    6.28
  -6   2   0  348.63    5.18
   6  -2   0  344.51    5.28
  -6  -2   0  350.80    4.44
   6  -2   0  339.07    6.07
   6   2   1   33.42    1.57
   6  -2   1   34.41    1.72
   6  -2   1   31.65    2.49
  -6  -2  -1   38.08    1.60
   6   2   229783.57  491.67
   6  -2   230199.70  506.03
  -6  -2  -229912.56  499.27
   6   2   322518.49  364.62
  -6   2  -322462.80  366.66
  -6  -2  -323297.82  381.39
   6  -2   322799.65  373.20
   6   2   4 1381.66   20.98
  -6   2  -4 1424.63   21.92
   6  -2   4 1400.99   20.69
  -6  -2  -4 1381.01   22.02
  -6   2  -5  490.72   11.13
   6   2   5  485.84    9.13
   6  -2   5  485.66   11.31
  -6  -2  -5  482.49   11.16
   6   2   6  186.51    5.65
  -6   2  -6  179.96    7.49
   6  -2   6  186.17    8.00
  -6  -2  -6  178.92    7.82
   6   2   7    5.66    3.96
  -6   2  -7    6.23    4.17
  -6  -2  -7    2.72    2.80
   6  -2   7    0.31    4.39
   6   2   8  282.21   10.67
  -6   2  -8  296.32    8.49
  -6  -2  -8  295.43   11.02
   6  -2   8  298.78   11.51
  -6   2  -9   61.69    5.22
   6   2   9   67.57    7.58
   6  -2   9   59.38    5.55
  -6  -2  -9   74.67    7.78
   6   2  10   43.53    5.47
  -6   2 -10   55.35    5.58
   6  -2  10   59.45    8.94
  -6  -2 -10   45.45    8.32
   6   2  11   85.06    6.91
  -6   2 -11   87.96    7.13
  -6  -2 -11   73.13    7.07
   6  -2  11   91.38    7.57
   6   2  12   15.39    8.61
  -6   2 -12   13.73    5.56
  -6  -2 -12   12.36    8.58
   6  -2  12   14.51    8.77
  -6   2 -13  293.51   17.25
   6   2  13  277.51   16.18
   6  -2  13  310.17   13.34
  -6  -2 -13  288.73   12.84
   6   2  14  248.24   16.95
  -6   2 -14  255.01   16.75
   6  -2  14  263.27   17.56
  -6  -2 -14  256.06   17.98
   6   2  15  269.99   13.44
  -6   2 -15  257.65   18.59
   6  -2  15  282.42   14.29
  -6  -2 -15  274.19   14.20
   6   2  16   34.38   12.03
  -6   2 -16   21.80    8.02
  -6  -2 -16   27.38   12.09
   6  -2  16   26.20   12.02
   6   2  17   37.47   13.67
  -6   2 -17   43.96   14.30
  -6  -2 -17   51.08   14.28
   6  -2  17   35.23    9.44
   6   2  18    0.09    7.07
  -6   2 -18   -7.57   10.88
  -6  -2 -18   -4.72    7.47
   6  -2  18   -2.86   11.40
  -6   4  18   36.48   12.68
   6   4 -18   28.10    9.13
   6  -4 -18   24.41    9.40
  -6  -4  18   15.73    9.36
   6   4 -17   -2.37    7.75
  -6   4  17    2.69    7.40
   6  -4 -17    5.60    8.69
  -6  -4  17   -5.43    7.99
   6   4 -16    1.25   11.48
  -6   4  16   14.57    6.91
   6  -4 -16   10.89    7.92
  -6  -4  16    6.96    7.43
   6   4 -15  233.48   13.69
  -6   4  15  246.17   13.02
   6  -4 -15  236.61   20.43
  -6  -4  15  228.67   19.74
  -6   4  14  133.33    9.59
   6   4 -14  122.52    9.84
   6  -4 -14  130.70   11.47
  -6  -4  14   98.00   10.20
   6   4 -13   24.20    6.45
  -6   4  13   28.88    6.31
   6  -4 -13   24.73   11.01
  -6  -4  13   18.95   10.42
   6   4 -12   -1.33    4.05
  -6   4  12   -0.81    3.93
   6  -4 -12    2.78    6.89
  -6  -4  12    3.11    4.17
   6   4 -11  279.49   14.42
  -6   4  11  292.71   10.62
   6  -4 -11  282.70   11.71
  -6  -4  11  308.53   14.87
   6   4 -10  299.77   13.65
  -6   4  10  303.29   10.25
   6  -4 -10  310.63   14.85
  -6  -4  10  311.67   13.95
   6   4  -9   -0.63    3.37
  -6   4   9    4.16    3.42
   6  -4  -9    1.72    5.76
  -6  -4   9    3.18    3.49
   6   4  -8  148.03    6.29
  -6   4   8  143.83    9.25
  -6  -4   8  151.39    9.17
   6  -4  -8  148.99    7.01
   6   4  -7  407.16   12.43
  -6   4   7  404.97    9.65
  -6  -4   7  404.61   12.75
   6  -4  -7  404.74   10.49
   6   4  -6 1004.83   19.84
  -6   4   6 1063.85   20.44
   6  -4  -6 1039.55   21.76
  -6  -4   6 1025.18   16.98
  -6  -4   6 1039.85   20.90
  -6   4   5  216.29    7.64
   6   4  -5  204.08    7.56
   6  -4  -5  200.70    8.23
  -6  -4   5  207.45    7.53
  -6  -4   5  213.58    5.25
  -6   4   4  520.03   10.70
   6   4  -4  521.53   10.27
   6  -4  -4  536.71   11.84
  -6  -4   4  534.01    9.76
  -6  -4   4  524.95    9.55
   6   4  -3    0.79    2.06
   6   4  -3    1.41    2.03
  -6   4   3    0.33    2.40
   6  -4  -3   -1.34    2.53
  -6  -4   3    1.38    1.93
  -6  -4   3    0.13    1.54
   6   4  -2   61.85    3.47
  -6   4   2   64.93    2.97
  -6   4   2   66.89    2.80
   6  -4  -2   58.15    4.28
  -6  -4   2   63.31    3.24
  -6  -4   2   61.96    3.64
   6   4  -1   96.20    3.92
  -6   4   1   95.19    2.96
  -6   4   1   86.02    4.50
   6  -4  -1  101.60    4.48
  -6  -4   1   91.10    2.96
  -6  -4   1   93.58    3.89
   6   4   0   83.87    4.09
  -6   4   0   85.20    3.46
   6   4   0   89.78    3.80
  -6   4   0   81.48    4.53
   6  -4   0   82.48    3.14
  -6  -4   0   79.89    3.60
   6  -4   0   82.60    4.39
   6   4   1 1058.53   14.74
  -6   4  -1 1067.76   13.83
   6  -4   1 1012.26   14.50
  -6  -4  -1 1076.45   14.67
   6  -4   1 1031.79   13.32
   6   4   2 6807.78   93.49
   6  -4   2 6734.57   88.81
  -6  -4  -2 6804.56   93.67
   6   4   3  646.26   10.94
   6  -4   3  640.71   10.37
  -6  -4  -3  630.92   11.41
   6   4   4  297.48    7.53
  -6   4  -4  306.88    6.34
  -6  -4  -4  301.72    7.97
   6  -4   4  303.72    8.42
   6   4   5 1596.82   25.40
  -6   4  -5 1516.02   24.77
  -6  -4  -5 1553.87   24.48
   6  -4   5 1556.58   24.75
   6   4   6   26.00    4.57
  -6   4  -6   26.52    4.59
  -6  -4  -6   20.89    5.04
   6  -4   6   22.33    5.31
   6   4   7   35.57    3.67
  -6   4  -7   29.27    3.78
  -6  -4  -7   38.86    5.90
   6  -4   7   39.51    4.18
   6   4   8   18.90    5.48
  -6   4  -8   21.15    5.61
   6  -4   8   22.40    4.10
  -6  -4  -8   13.53    5.98
   6   4   9   -0.56    4.60
  -6   4  -9    2.96    4.59
   6  -4   9   -0.20    3.17
  -6  -4  -9    0.98    3.13
   6   4  10   57.04    8.29
  -6   4 -10   48.69    5.37
  -6  -4 -10   57.51    8.94
   6  -4  10   57.29    9.27
   6   4  11    4.06    4.28
  -6   4 -11    1.25    4.30
  -6  -4 -11    4.19    7.24
   6  -4  11   11.67    6.97
   6   4  12   35.96    9.77
  -6   4 -12   34.37    6.18
   6  -4  12   30.49    6.80
  -6  -4 -12   35.16    6.79
   6   4  13   -6.20    6.49
  -6   4 -13    4.14    4.24
   6  -4  13   -5.72    7.05
  -6  -4 -13    0.21    7.11
   6   4  14   52.75   12.19
  -6   4 -14   62.04    8.25
  -6  -4 -14   74.99    8.63
   6  -4  14   53.79   13.14
   6   4  15  130.86   14.52
  -6   4 -15  137.87   10.94
  -6  -4 -15  173.37   16.71
   6  -4  15  163.84   15.99
   6   4  16   11.03    6.78
  -6   4 -16   11.22   10.53
  -6  -4 -16    8.64    7.21
   6  -4  16    6.73   11.84
   6   4  17   -2.60    5.20
  -6   4 -17  -10.19    7.56
  -6  -4 -17    4.89    8.15
   6  -4  17    6.57    5.84
   6   4  18   59.76   15.82
  -6   4 -18   54.96   14.84
  -6  -4 -18   54.60   10.83
   6  -4  18   48.35   17.34
   6   6 -18    2.72    6.72
  -6   6  18   -3.96    6.78
   6  -6 -18   -3.65    8.05
  -6  -6  18  -10.23    7.62
   6   6 -17   -2.44    5.18
  -6   6  17    0.32    7.90
   6  -6 -17    4.47    9.17
  -6  -6  17    1.80    8.76
   6   6 -16   32.02    8.34
  -6   6  16   36.66   12.33
   6  -6 -16   36.12    9.76
  -6  -6  16   32.90    9.10
   6   6 -15  237.53   18.47
  -6   6  15  227.19   18.61
   6  -6 -15  251.50   21.62
  -6  -6  15  268.46   20.44
  -6   6  14  918.24   29.85
   6   6 -14  849.28   28.90
   6  -6 -14  930.22   33.09
  -6  -6  14  894.22   31.17
  -6   6  13    7.22    7.93
   6   6 -13    3.93    7.85
   6  -6 -13    1.12    6.22
  -6  -6  13    6.36    5.53
  -6   6  12   40.34    9.93
   6   6 -12   41.77    9.57
   6  -6 -12   52.84   11.36
  -6  -6  12   38.23   10.53
   6   6 -11    7.71    6.71
  -6   6  11    5.18    6.99
  -6  -6  11    4.59    4.83
   6  -6 -11    6.38    8.06
  -6   6  10   14.95    4.54
   6   6 -10    6.03    4.54
   6  -6 -10    8.62    5.23
  -6  -6  10   16.21    4.93
   6   6  -9  219.80    8.42
  -6   6   9  232.30   11.35
   6  -6  -9  202.23    9.40
  -6  -6   9  228.02   12.10
   6   6  -8   -1.84    4.10
  -6   6   8    5.34    3.87
   6  -6  -8    1.26    2.95
  -6  -6   8   -1.13    2.00
  -6  -6   8   -2.31    4.08
   6   6  -7 2451.31   40.26
  -6   6   7 2550.23   43.70
   6  -6  -7 2564.30   46.88
  -6  -6   7 2508.09   44.48
  -6  -6   7 2528.65   40.28
  -6   6   6  903.93   15.99
   6   6  -6  847.23   17.26
   6  -6  -6  858.89   19.19
  -6  -6   6  901.10   16.77
  -6  -6   6  874.56   15.52
  -6   6   5  333.24    7.92
   6   6  -5  335.00    9.42
   6  -6  -5  347.59    8.48
  -6  -6   5  358.01   10.42
  -6  -6   5  363.55    7.97
  -6   6   4 1145.37   19.87
   6  -6  -4 1116.07   18.47
  -6  -6   4 1147.00   16.72
  -6  -6   4 1143.85   18.07
   6   6  -3  167.71    4.63
  -6   6   3  169.29    4.77
   6  -6  -3  161.54    4.92
  -6  -6   3  165.37    4.20
  -6  -6   3  159.26    4.48
   6   6  -2  444.26    7.33
  -6   6   2  420.36    9.54
   6  -6  -2  410.36    9.55
  -6  -6   2  446.63    7.02
   6   6  -1    1.98    1.64
  -6   6   1    3.45    1.91
  -6   6   1    1.28    1.28
   6  -6  -1    0.59    1.79
  -6  -6   1    2.03    1.75
   6   6   0  114.28    5.05
  -6   6   0  116.00    5.87
  -6   6   0  111.90    3.09
   6  -6   0  112.50    5.64
  -6  -6   0  116.67    4.79
   6   6   1  258.05    5.32
  -6   6  -1  257.52    4.16
   6  -6   1  247.32    7.66
  -6  -6  -1  248.72    5.07
   6  -6   1  258.48    5.05
   6   6   2 1516.83   22.22
   6  -6   2 1449.98   22.27
   6  -6   2 1455.26   17.84
  -6  -6  -2 1491.05   22.09
   6   6   3  341.06    6.61
   6  -6   3  351.93    7.33
  -6  -6  -3  338.63    6.89
   6   6   4  275.24    6.11
   6  -6   4  276.42    6.94
  -6  -6  -4  269.14    8.20
   6   6   5  322.40    8.73
   6  -6   5  309.45    8.01
  -6  -6  -5  302.40    9.65
   6   6   6   10.04    4.01
   6  -6   6    7.61    4.85
  -6  -6  -6    4.85    4.55
   6   6   7  160.50    7.95
  -6   6  -7  161.61    7.93
  -6  -6  -7  164.50    6.55
   6  -6   7  162.18    9.26
   6   6   8    2.96    3.04
  -6   6  -8    2.65    3.04
  -6  -6  -8    3.92    3.28
   6  -6   8    3.40    3.35
   6   6   9    3.94    5.03
  -6   6  -9    4.04    5.22
  -6  -6  -9   -1.89    3.55
   6  -6   9    3.58    3.82
  -6   6 -10  168.71    8.45
   6   6  10  197.41   11.53
   6  -6  10  188.39    9.14
  -6  -6 -10  186.60    9.32
   6   6  11   -0.05    6.77
  -6   6 -11    9.35    4.40
   6  -6  11    0.59    7.84
  -6  -6 -11    1.15    7.62
   6   6  12  209.95   10.50
  -6   6 -12  202.87   14.27
  -6  -6 -12  218.20   16.02
   6  -6  12  202.05   15.93
   6   6  13  122.15    9.21
  -6   6 -13  136.68   13.14
   6  -6  13  113.31   15.04
  -6  -6 -13  123.71   10.00
   6   6  14    3.42    4.75
  -6   6 -14   -0.62    7.20
   6  -6  14    1.42    5.40
  -6  -6 -14   -3.66    8.10
   6   6  15    8.25    5.99
  -6   6 -15    3.57    8.77
   6  -6  15    9.14   10.29
  -6  -6 -15   -0.64   10.14
   6   6  16    2.37    9.86
  -6   6 -16    0.86    9.11
  -6  -6 -16   -3.28    6.75
   6  -6  16   15.03    7.29
   6   6  17   60.96   14.23
  -6   6 -17   60.28    9.29
   6  -6  17   54.17   16.36
  -6  -6 -17    1.52   15.60
   6   6  18   70.61   16.41
  -6   6 -18   85.84   11.52
   6  -6  18   74.11   18.65
  -6  -6 -18   85.87   12.73
  -6   8  18   -5.42    6.99
   6   8 -18  -10.79   10.88
   6  -8 -18   -8.68    8.79
  -6  -8  18   -7.25    8.20
  -6  -8  18    0.38    5.82
  -6   8  17   25.89    7.99
   6   8 -17   29.52   12.05
   6  -8 -17   37.42   14.84
  -6  -8  17    8.57    6.60
  -6  -8  17   27.97   13.92
  -6   8  16   28.53    8.14
   6   8 -16   41.93    8.01
   6  -8 -16   34.59    9.71
  -6  -8  16   -3.49    6.15
  -6  -8  16   37.72    8.72
   6   8 -15   11.32    6.74
  -6   8  15   18.67    6.78
   6  -8 -15   11.88   12.47
  -6  -8  15    3.45    5.26
  -6  -8  15   11.42    7.41
   6   8 -14   78.44    8.29
  -6   8  14   59.92    8.65
  -6  -8  14   68.08   13.96
   6  -8 -14   49.73   15.04
   6   8 -13   22.84    6.06
  -6   8  13   27.01    6.35
   6  -8 -13   26.53    7.18
  -6  -8  13   24.42    6.72
  -6  -8  13   -4.34    4.84
   6   8 -12    3.60    6.84
  -6   8  12   -0.24    6.80
   6  -8 -12   -0.15    5.30
  -6  -8  12    2.11    4.88
  -6  -8  12    4.18    3.46
  -6   8  11    2.10    7.04
   6   8 -11    0.48    6.39
   6  -8 -11   -1.77    7.73
  -6  -8  11    5.07    3.37
  -6  -8  11    6.62    7.21
   6   8 -10    0.31    4.77
  -6   8  10   -5.72    4.90
   6  -8 -10   -2.15    5.74
  -6  -8  10    2.13    3.65
  -6  -8  10    4.48    5.31
  -6   8   9  122.23    7.20
   6   8  -9  132.53    7.13
   6  -8  -9  130.29   11.61
  -6  -8   9  134.24    7.45
  -6  -8   9  131.29   11.00
  -6   8   8 1396.27   29.19
   6   8  -8 1341.34   28.33
   6  -8  -8 1330.01   31.30
  -6  -8   8 1376.64   30.54
  -6  -8   8 1446.18   25.01
  -6   8   7  431.89   13.90
   6  -8  -7  436.58   12.27
  -6  -8   7  463.21   10.33
  -6  -8   7  442.44   14.74
  -6   8   6  114.51    8.11
   6  -8  -6  121.69    6.61
  -6  -8   6  104.70    7.95
  -6  -8   6  110.80    4.92
  -6   8   5 2627.20   43.49
   6  -8  -5 2616.66   45.28
  -6  -8   5 2623.17   36.71
  -6  -8   5 2613.07   41.90
  -6   8   4  388.85   10.83
   6  -8  -4  390.09   11.59
  -6  -8   4  384.95   10.43
  -6  -8   4  378.73    6.76
  -6   8   3  595.99   11.17
   6   8  -3  582.12    9.25
   6  -8  -3  589.81   11.50
  -6  -8   3  580.20    8.61
  -6  -8   3  591.72   12.14
   6   8  -2   12.45    1.93
  -6   8   2   14.36    2.79
   6  -8  -2   12.32    2.68
  -6  -8   2   12.84    2.66
   6   8  -1  149.85    3.86
  -6   8   1  161.82    4.54
  -6   8   1  155.10    5.28
   6  -8  -1  148.98    6.75
  -6  -8   1  161.69    6.76
  -6   8   0  212.21    8.23
   6   8   0  225.89    7.67
  -6   8   0  216.96    4.22
  -6  -8   0  226.37    5.62
   6  -8   0  215.16    7.79
  -6   8  -1  178.51    3.45
   6   8   1  184.77    5.21
  -6   8  -1  173.90    5.79
   6  -8   1  183.68    7.73
  -6  -8  -1  184.35    6.56
   6   8   2   64.72    5.27
   6  -8   2   73.55    6.29
   6  -8   2   65.50    2.40
  -6  -8  -2   62.95    3.47
   6   8   3 5236.51   79.33
   6  -8   3 5145.51   83.85
   6  -8   3 5172.00   64.79
  -6  -8  -3 5127.01   79.03
   6   8   4  357.06    9.87
   6  -8   4  349.81    5.13
   6  -8   4  368.26   10.98
  -6  -8  -4  362.35   10.60
   6   8   5 1129.94   21.14
   6  -8   5 1130.50   22.34
  -6  -8  -5 1104.13   21.95
   6   8   6   34.43    3.72
   6  -8   6   35.99    4.26
  -6  -8  -6   35.46    4.22
   6   8   7    5.19    3.07
   6  -8   7    6.20    3.75
  -6  -8  -7    5.57    5.23
   6   8   8  101.63    8.10
   6  -8   8   84.71    9.17
  -6  -8  -8   89.20    8.84
   6   8   9   49.21    5.13
   6  -8   9   58.70    9.27
  -6  -8  -9   50.13    8.82
   6   8  10   33.38    8.09
  -6   8 -10   31.38    5.16
  -6  -8 -10   32.43    9.22
   6  -8  10   33.65    9.26
  -6   8 -11  119.57   11.20
   6   8  11  135.25    8.08
   6  -8  11  109.06   13.70
  -6  -8 -11  125.45   13.33
   6   8  12  574.31   16.92
  -6   8 -12  525.42   21.04
   6  -8  12  547.90   22.77
  -6  -8 -12  557.73   18.95
   6   8  13   44.81   10.27
  -6   8 -13   40.52    6.81
   6  -8  13   39.33    8.18
  -6  -8 -13   45.16    8.27
   6   8  14    5.39    7.20
  -6   8 -14   -0.48    4.76
  -6  -8 -14   -2.24    8.43
   6  -8  14    2.81    8.17
  -6   8 -15    1.01    4.98
   6   8  15   -4.91    7.55
   6  -8  15   -0.41    8.97
  -6  -8 -15    4.09    5.87
  -6   8 -16   -0.90    5.44
   6   8  16    0.52    8.64
   6  -8  16    5.01    6.35
  -6  -8 -16    1.44    6.49
   6   8  17    8.44   11.09
  -6   8 -17    9.62    7.28
   6  -8  17   19.60   13.58
  -6  -8 -17    1.45   12.86
   6  10 -17    8.43   10.19
  -6  10  17    0.46   11.21
   6 -10 -17    5.05   13.40
  -6 -10  17    7.78    8.07
  -6 -10  17    6.50   12.29
   6  10 -16   -6.72    8.28
  -6  10  16   -0.11    9.43
   6 -10 -16   -2.22    7.36
  -6 -10  16   -1.05    6.82
  -6 -10  16   15.80    6.91
  -6  10  15   76.87   13.71
   6  10 -15   65.27   12.88
   6 -10 -15   56.23   17.12
  -6 -10  15   47.52    9.76
  -6 -10  15   69.60   15.27
  -6  10  14   73.64   12.97
   6  10 -14   56.41   12.35
   6 -10 -14   72.53   16.03
  -6 -10  14   54.78    9.22
  -6 -10  14   64.99   14.17
  -6  10  13   27.38    9.76
   6  10 -13   19.33    9.27
   6 -10 -13   16.76    7.99
  -6 -10  13   13.46    7.26
  -6 -10  13   19.42    6.89
   6  10 -12   -0.18    4.00
  -6  10  12    3.66    4.38
   6 -10 -12    0.95    5.10
  -6 -10  12    1.79    4.84
  -6 -10  12   -1.38    4.48
  -6  10  11    8.93    4.81
   6 -10 -11    8.14    5.73
  -6 -10  11    2.84    8.49
  -6 -10  11    9.99    5.00
  -6  10  10    7.70    6.88
   6 -10 -10    7.16    8.15
  -6 -10  10    3.94    4.26
  -6 -10  10    2.84    7.30
  -6  10   9  226.56    9.40
   6 -10  -9  220.00   14.70
  -6 -10   9  239.15    8.24
  -6 -10   9  235.08   13.73
  -6  10   8   99.51    9.45
   6 -10  -8   80.89    7.52
  -6 -10   8   79.47    9.80
  -6 -10   8   90.08    5.35
  -6  10   7   27.89    7.21
   6 -10  -7   21.58    5.37
  -6 -10   7   29.79    3.52
  -6 -10   7   27.39    7.56
  -6  10   6  409.11   10.58
   6 -10  -6  390.36   15.02
  -6 -10   6  403.67   10.82
  -6 -10   6  395.03    7.83
  -6  10   5 1411.07   24.61
   6 -10  -5 1374.99   28.37
  -6 -10   5 1422.29   27.92
  -6 -10   5 1380.25   19.10
  -6  10   4    6.00    5.17
  -6 -10   4   10.27    1.79
   6 -10  -4    7.48    3.53
  -6 -10   4   -0.45    3.50
  -6 -10   4    3.51    2.91
   6  10  -3  499.96    8.95
  -6  10   3  500.05   13.74
   6 -10  -3  494.82   11.02
  -6 -10   3  505.26   11.36
   6  10  -2   26.22    2.76
  -6  10   2   20.82    5.60
   6 -10  -2   25.49    5.36
  -6 -10   2   21.73    5.32
   6  10  -1  410.23    7.69
  -6  10   1  413.88    7.72
  -6  10   1  409.88    9.77
   6 -10  -1  403.04   11.54
  -6 -10   1  440.90   11.61
   6  10   0    6.83    4.61
  -6  10   0    5.81    4.99
  -6  10   0    7.40    1.97
   6 -10   0    5.48    2.98
  -6 -10   0    7.41    4.01
   6  10   1  130.38    7.57
  -6  10  -1  127.26    2.72
   6 -10   1  123.51    5.53
  -6 -10  -1  124.22    6.57
   6  10   2  739.87   14.03
   6 -10   2  716.38   17.15
  -6 -10  -2  749.15   15.87
   6  10   3    0.61    2.38
   6 -10   3    2.56    2.82
  -6 -10  -3   -0.18    3.77
   6  10   4  187.46    8.65
   6 -10   4  184.01    9.89
   6 -10   4  176.25    2.74
  -6 -10  -4  171.29    8.46
   6  10   5  828.65   17.93
   6 -10   5  816.06   18.88
   6 -10   5  798.84    9.67
  -6 -10  -5  826.96   16.48
   6  10   6  134.63    6.27
   6 -10   6  128.71    9.90
  -6 -10  -6  124.26    9.01
   6  10   7   44.73    7.48
   6 -10   7   54.50    5.76
  -6 -10  -7   57.19    5.24
   6  10   8   17.38    6.52
   6 -10   8   18.76    5.24
  -6 -10  -8   18.55    5.03
   6  10   9  156.92    7.71
   6 -10   9  175.21   12.77
  -6 -10  -9  155.58    8.69
   6  10  10  602.12   19.78
   6 -10  10  629.32   23.02
  -6 -10 -10  593.45   17.83
   6  10  11 1402.70   29.87
   6 -10  11 1391.63   38.39
  -6 -10 -11 1393.37   33.10
   6  10  12  157.10   12.89
   6 -10  12  143.05   11.05
  -6 -10 -12  137.35   10.77
   6  10  13  101.33   12.67
   6 -10  13   92.43   10.45
  -6 -10 -13  121.29   15.12
   6  10  14   18.03    9.58
   6 -10  14    5.24   11.47
  -6 -10 -14    5.46   11.33
   6  10  15   19.71    6.65
   6 -10  15   -5.67   12.91
  -6 -10 -15    2.76    7.83
   6  10  16   38.25    8.36
   6 -10  16   40.06   10.39
  -6 -10 -16    6.14    9.83
   6  10  17   -5.77    7.03
   6 -10  17   -7.26    8.65
  -6 -10 -17    0.15   12.47
  -6  12  16    5.82   10.02
   6 -12 -16   13.36    8.08
  -6 -12  16   -1.33    7.59
  -6 -12  16    1.19    4.42
  -6  12  15   20.44   11.21
  -6 -12  15   21.53   12.65
  -6 -12  15   13.88    7.45
  -6  12  14    7.04    5.94
   6 -12 -14   -1.56   11.52
  -6 -12  14    2.06    5.91
  -6 -12  14    3.72   10.36
  -6  12  13   -2.51    5.00
   6 -12 -13   -0.81    5.71
  -6 -12  13    0.54    5.61
  -6 -12  13   -0.23    4.25
  -6  12  12   12.46    8.41
   6 -12 -12    6.49    6.90
  -6 -12  12    5.62    4.87
  -6 -12  12    9.82    6.27
  -6  12  11   -2.05    6.12
   6 -12 -11    4.70    7.69
  -6 -12  11    0.19    3.22
  -6 -12  11    1.77    6.87
  -6  12  10    1.29    4.25
   6 -12 -10    6.24    8.46
  -6 -12  10    3.80    3.37
  -6 -12  10    4.94    7.25
  -6  12   9  130.51   11.84
   6 -12  -9  141.81   14.38
  -6 -12   9  157.81    6.22
  -6 -12   9  155.69   12.59
  -6  12   8  575.50   15.45
   6 -12  -8  544.88   21.50
  -6 -12   8  568.00   10.91
  -6 -12   8  567.50   20.09
  -6  12   7  521.58   14.42
   6 -12  -7  503.52   14.94
  -6 -12   7  517.89   18.15
  -6 -12   7  520.47    9.46
  -6  12   6  283.93   14.14
   6 -12  -6  301.96   11.06
  -6 -12   6  296.06    6.95
  -6 -12   6  300.83    9.99
  -6  12   5  198.50   11.69
   6 -12  -5  203.02   12.13
  -6 -12   5  212.72    8.76
  -6 -12   5  200.84    8.08
  -6  12   4  466.96   15.74
   6 -12  -4  431.07   15.37
  -6 -12   4  467.76   13.98
  -6 -12   4  456.29   12.25
  -6  12   3  253.00    8.89
   6  12  -3  262.48    5.33
   6 -12  -3  258.22    8.63
  -6 -12   3  253.94   11.62
  -6  12   2   -2.79    4.43
   6  12  -2   -0.21    1.33
  -6  12   2   -0.38    1.45
   6 -12  -2    3.78    4.24
  -6 -12   2   -3.41    4.10
   6  12  -1  285.76    5.55
  -6  12   1  289.47    6.16
  -6  12   1  301.76   12.30
   6 -12  -1  269.52    8.54
  -6 -12   1  283.42   11.12
   6  12   0  394.97   10.68
  -6  12   0  381.99    6.06
  -6  12   0  409.77   13.99
   6 -12   0  374.11   13.36
  -6 -12   0  374.90    9.66
   6  12   1  686.05   17.67
  -6  12  -1  652.74    7.78
   6 -12   1  634.28   14.23
  -6 -12  -1  625.66   15.79
   6  12   2  397.66   10.58
   6 -12   2  371.11   13.88
  -6 -12  -2  406.28   12.32
   6  12   3   34.73    6.33
   6 -12   3   27.05    4.87
  -6 -12  -3   29.64    4.16
   6  12   4   71.88    5.26
   6 -12   4   67.96    6.07
  -6 -12  -4   68.87    7.46
   6  12   5    7.69    3.71
   6 -12   5    5.35    6.43
   6 -12   5    2.80    6.15
  -6 -12  -5    6.02    3.81
   6  12   6   41.97    5.11
   6 -12   6   51.72    6.19
   6 -12   6   41.95    1.44
   6 -12   6   50.50    5.70
  -6 -12  -6   47.60    7.95
   6  12   7   72.40    6.07
   6 -12   7   70.36    6.66
  -6 -12  -7   69.03    6.49
   6  12   8   32.17    5.25
   6 -12   8   29.91    9.28
  -6 -12  -8   44.69    6.14
   6  12   9    3.99    5.90
   6 -12   9    4.40    7.23
  -6 -12  -9    0.55    4.90
   6  12  10   60.64    6.51
   6 -12  10   44.60   11.56
  -6 -12 -10   41.09    7.51
   6  12  11   13.93    8.74
   6 -12  11   18.81   10.80
  -6 -12 -11   18.99    6.58
   6  12  12    0.95    6.60
   6 -12  12   -6.88    8.17
  -6 -12 -12    0.69    5.31
   6  12  13    1.62    5.25
   6 -12  13    9.65    6.52
  -6 -12 -13   -2.15    6.37
   6  12  14   39.43   11.52
   6 -12  14   50.30    9.97
  -6 -12 -14   -2.54   14.48
   6  12  15   41.00   12.16
   6 -12  15   31.72   14.94
  -6 -12 -15    6.60   14.71
   6  12  16    2.37    9.74
   6 -12  16    0.61   11.65
  -6 -12 -16    4.29    7.78
  -6  14  15   49.45    9.20
   6 -14 -15   47.37   10.84
  -6 -14  15   58.29   15.34
  -6 -14  15   32.41    6.53
  -6  14  14   51.28    9.26
   6 -14 -14   70.47   11.05
  -6 -14  14   67.82    9.71
  -6 -14  14   37.92    6.57
  -6  14  13   21.13   10.60
   6 -14 -13   18.27   13.40
  -6 -14  13   22.13    7.41
  -6 -14  13   11.47    4.64
  -6  14  12    1.56    7.94
   6 -14 -12    9.77   10.66
  -6 -14  12    4.72    9.23
  -6 -14  12    3.03    3.38
  -6  14  11   23.03    6.02
   6 -14 -11   13.93   11.82
  -6 -14  11   15.23    3.77
  -6 -14  11   16.13   10.78
  -6  14  10   -0.06    7.87
   6 -14 -10    7.80    9.72
  -6 -14  10    6.67    2.85
  -6 -14  10   10.41    8.95
  -6  14   9   95.91    8.07
   6 -14  -9   96.85   14.02
  -6 -14   9   84.72    4.09
  -6 -14   9   67.34   12.51
  -6  14   8  408.13   18.08
   6 -14  -8  403.54   19.23
  -6 -14   8  373.24    7.36
  -6 -14   8  403.60   18.33
  -6  14   7   10.08    7.94
   6 -14  -7   12.16    8.53
  -6 -14   7   14.37    7.67
  -6 -14   7    3.41    5.51
  -6  14   6  114.84    8.08
   6 -14  -6  122.03   11.76
  -6 -14   6  103.80   10.82
  -6 -14   6  134.90   12.31
  -6  14   5 1028.35   22.68
   6 -14  -5  955.63   21.98
  -6 -14   5  967.61   24.35
  -6 -14   5  964.12   26.57
  -6  14   4   53.79    6.88
   6 -14  -4   68.45    6.86
  -6 -14   4   74.18    9.78
  -6 -14   4   66.85    5.67
   6  14  -3  216.62    5.27
  -6  14   3  243.08    9.64
   6 -14  -3  214.50   12.83
  -6 -14   3  216.75   12.36
  -6  14   2   57.98   10.84
   6  14  -2   38.66    3.23
  -6  14   2   43.38    3.94
  -6 -14   2   47.71    5.43
   6 -14  -2   44.55    8.42
  -6  14   1  265.55   13.69
   6  14  -1  273.81    6.24
  -6  14   1  271.14    6.11
   6 -14  -1  243.01    9.40
  -6 -14   1  252.66    9.17
   6  14   0    2.58    2.10
   6  14   0    2.11    3.82
  -6  14   0   -0.09    4.06
  -6  14   0    2.23    1.60
   6 -14   0    4.12    5.81
  -6 -14   0    3.62    5.23
   6  14   1   15.17    6.75
   6 -14   1    9.61    7.19
  -6 -14  -1   13.25    4.05
   6  14   2  114.81    7.03
   6 -14   2  104.32    7.25
  -6 -14  -2  113.23    9.05
   6  14   3   83.72    9.43
   6 -14   3   85.27    6.76
  -6 -14  -3   77.79    5.87
   6  14   4   25.12    7.16
   6 -14   4   17.49    5.33
  -6 -14  -4   23.63    7.06
   6  14   5   64.72    8.46
   6 -14   5   54.89    6.77
   6 -14   5   64.20    9.61
  -6 -14  -5   53.96    9.12
   6  14   6  146.45   11.13
   6 -14   6  149.54    9.08
   6 -14   6  157.58   12.20
  -6 -14  -6  142.27    8.34
   6  14   7  135.16   10.90
   6 -14   7  130.25   12.98
   6 -14   7  114.96   13.20
  -6 -14  -7  128.25    8.43
   6  14   8   16.28    7.56
   6 -14   8   17.21    9.18
   6 -14   8    9.78    6.25
  -6 -14  -8   18.18    8.58
   6  14   9  111.58    7.76
   6 -14   9  111.78   13.92
  -6 -14  -9  113.31   12.60
   6  14  10   24.48    9.01
   6 -14  10   28.59   11.19
  -6 -14 -10   22.63   10.47
   6  14  11   10.76    5.04
   6 -14  11   -8.05   10.45
  -6 -14 -11    5.20    9.79
   6  14  12  115.20   13.56
   6 -14  12  121.56   16.72
  -6 -14 -12  122.71   16.51
   6  14  13  115.99   14.34
   6 -14  13  104.92   17.33
  -6 -14 -13  106.30   11.91
   6  14  14   -1.90    5.55
   6 -14  14   -3.37    7.00
  -6 -14 -14    2.30    6.65
   6  14  15   16.81    7.37
   6 -14  15    7.62    9.22
  -6 -14 -15    6.85   13.80
  -6  16  14   13.17   10.27
   6 -16 -14   -1.69   12.99
  -6 -16  14   -0.41   11.57
  -6  16  13   31.82   12.39
   6 -16 -13   45.73   15.21
  -6 -16  13   24.16   13.11
  -6  16  12   10.07    6.47
   6 -16 -12   23.65    8.55
  -6 -16  12   25.90   10.80
  -6 -16  12    8.86    2.65
  -6  16  11   -3.44    6.50
   6 -16 -11    4.44    5.07
  -6 -16  11    0.12    1.53
  -6 -16  11   -2.68    4.22
  -6  16  10   10.12    6.56
   6 -16 -10   10.79    7.56
  -6 -16  10   11.28    2.13
  -6 -16  10   26.21    6.59
  -6  16   9   90.11   12.58
   6 -16  -9   88.27    9.46
  -6 -16   9   82.24    9.89
  -6 -16   9   93.92    9.26
  -6  16   8   79.47    8.70
   6 -16  -8   90.07    9.28
  -6 -16   8   71.37    8.68
  -6 -16   8  113.67   13.47
  -6  16   7   41.34   11.04
   6 -16  -7   29.31    7.76
  -6 -16   7   41.29    7.48
  -6 -16   7   38.94    6.76
  -6  16   6  462.32   19.63
   6 -16  -6  452.07   15.83
  -6 -16   6  433.23   13.97
  -6 -16   6  475.32   19.79
  -6  16   5   30.70    6.77
   6 -16  -5   29.64    6.77
  -6 -16   5   26.55    5.75
  -6 -16   5   38.60    9.83
  -6  16   4 1044.29   24.67
   6 -16  -4  990.69   23.49
  -6 -16   4 1024.60   22.85
  -6 -16   4 1053.10   28.67
  -6  16   3   57.06    7.39
   6 -16  -3   50.69   10.28
  -6 -16   3   67.58    9.85
  -6  16   2   -0.23    5.20
   6  16  -2    6.09    2.16
  -6  16   2    9.21    3.82
   6 -16  -2   -1.78    7.51
  -6 -16   2   12.94    7.18
  -6  16   1    9.97    2.11
   6  16  -1    9.35    2.72
  -6  16   1   14.74    5.29
   6 -16  -1   17.60    7.32
  -6 -16   1   13.84    4.67
   6  16   0  207.97    5.33
  -6  16   0  195.80    3.88
  -6  16   0  204.43   10.28
   6 -16   0  190.77    9.12
  -6 -16   0  205.91    8.98
   6  16   1   14.49    5.11
   6 -16   1    9.41    4.94
  -6 -16  -1   10.07    6.82
   6  16   2    5.95    7.64
   6 -16   2   11.00    5.17
  -6 -16  -2   12.73    6.90
   6  16   3   20.19    8.52
   6 -16   3   29.79    5.96
  -6 -16  -3   21.26    5.21
   6  16   4    4.79    6.61
   6 -16   4    3.58    4.54
  -6 -16  -4    1.24    4.14
   6  16   5   18.06    8.25
   6 -16   5   17.18    5.69
   6 -16   5   18.55    6.01
  -6 -16  -5   22.43    7.92
   6  16   6   55.35   10.34
   6 -16   6   57.94   11.45
   6 -16   6   64.32    7.25
  -6 -16  -6   56.40   10.40
   6  16   7    3.00    4.56
   6 -16   7    7.75    8.47
   6 -16   7   -6.88    7.67
  -6 -16  -7   10.58    7.74
   6  16   8   27.01    6.28
   6 -16   8   46.18   10.82
   6 -16   8   29.54    7.90
  -6 -16  -8   43.06   10.44
   6  16   9    4.97    7.68
   6 -16   9    8.32    9.91
   6 -16   9    9.35    9.14
  -6 -16  -9   -3.70    9.13
   6  16  10    1.65    4.97
   6 -16  10    4.47    6.20
   6 -16  10    2.40    6.22
  -6 -16 -10   -0.76    9.18
   6  16  11   58.49   11.17
   6 -16  11   52.29    9.22
   6 -16  11    4.39    8.65
  -6 -16 -11   42.94   13.26
   6  16  12    6.65    6.23
   6 -16  12   11.20    7.82
  -6 -16 -12    9.53   11.79
   6  16  13    4.69    9.36
   6 -16  13    0.87    7.58
  -6 -16 -13    6.28   10.68
   6  16  14   22.77   11.81
   6 -16  14   16.91   15.25
  -6 -16 -14   18.74   14.70
  -6  18  13   12.97    7.67
   6 -18 -13   11.87   14.32
  -6 -18  13    5.15    9.05
  -6 -18  13   11.67    8.27
  -6  18  12    2.79    6.51
   6 -18 -12   10.48   11.77
  -6 -18  12    3.95    7.65
  -6 -18  12   -3.86   10.16
  -6  18  11   -9.80    8.07
   6 -18 -11   12.32    9.14
  -6 -18  11    2.61    5.85
  -6 -18  11   -3.17    7.89
  -6  18  10   52.45    8.88
   6 -18 -10   48.03   15.23
  -6 -18  10   46.56   12.87
  -6 -18  10   50.24   14.62
  -6  18   9  135.22   16.53
   6 -18  -9  140.14   12.07
  -6 -18   9  148.15   11.85
  -6 -18   9  133.53   15.76
  -6  18   8    9.35    6.51
   6 -18  -8   10.46    7.14
  -6 -18   8    4.70   10.33
  -6 -18   8    5.24    6.16
  -6  18   7  117.91   14.61
   6 -18  -7   99.67   10.52
  -6 -18   7   89.45    9.94
  -6 -18   7  112.42    9.09
  -6  18   6    7.55    8.25
   6 -18  -6    0.76    5.31
  -6 -18   6    1.11    4.62
  -6 -18   6   -0.50    4.98
  -6  18   5  304.20   13.74
   6 -18  -5  306.84   13.80
  -6 -18   5  260.71   17.41
  -6 -18   5  328.58   12.51
  -6  18   4  717.91   21.04
   6 -18  -4  710.02   20.29
  -6 -18   4  712.08   24.45
  -6 -18   4  754.95   19.32
  -6  18   3    1.03    5.08
  -6  18   3    0.85    3.10
   6 -18  -3    4.16    5.00
  -6 -18   3    4.96    7.64
  -6  18   2  112.52    5.01
   6  18  -2  114.80    2.82
  -6  18   2  135.88    9.54
   6 -18  -2  127.13   13.85
  -6 -18   2  144.65   12.74
  -6  18   1   74.52    8.85
   6  18  -1   77.72    2.98
  -6  18   1   76.62    3.54
   6 -18  -1  103.35   11.80
  -6 -18   1   85.93   10.86
   6  18   0   25.63    2.71
   6 -18   0   27.02    9.29
  -6 -18   0   29.59    9.02
   6  18   1   10.65    2.92
   6  18   1   12.24    6.16
   6 -18   1   31.96    8.61
  -6 -18  -1   35.98    8.12
   6  18   2   25.79    9.48
   6 -18   2   21.66    8.89
  -6 -18  -2   13.71    5.44
   6  18   3    5.39    9.07
   6 -18   3    7.13    9.14
  -6 -18  -3   20.46    5.22
   6  18   4   15.25    9.24
   6 -18   4   25.65    6.49
  -6 -18  -4   12.89    5.35
   6  18   5   11.11    9.76
   6 -18   5   31.36    6.69
   6 -18   5   21.80    7.04
  -6 -18  -5   21.96    9.28
   6  18   6    5.31    5.13
   6 -18   6    4.48    5.35
   6 -18   6    7.74    9.16
  -6 -18  -6    2.06    8.04
   6  18   7   54.05    7.94
   6 -18   7   44.80   13.44
   6 -18   7   83.26    8.48
  -6 -18  -7   46.96   12.07
   6  18   8    9.19    9.65
   6 -18   8   11.61    7.60
   6 -18   8   14.24    6.92
  -6 -18  -8   12.41   10.21
   6  18   9   18.36   10.66
   6 -18   9   16.56   12.67
   6 -18   9   23.19    8.14
  -6 -18  -9   12.71   11.54
   6  18  10   -4.91    9.88
   6 -18  10  -10.49    7.44
   6 -18  10   -0.24    7.48
  -6 -18 -10   -6.21   10.54
   6  18  11   -3.88    8.52
   6 -18  11    4.61   10.56
   6 -18  11    0.34    9.97
  -6 -18 -11    6.04    9.82
   6  18  12   15.12   12.25
   6 -18  12   16.73    9.39
   6 -18  12   34.47   15.42
  -6 -18 -12   30.05    9.23
   6  18  13    0.51    6.18
   6 -18  13    4.29    7.41
   6 -18  13   -9.37   12.29
  -6 -18 -13    4.69    7.42
  -6  20  11    3.74    9.87
   6 -20 -11    5.88   10.41
  -6 -20  11   -4.24    7.14
  -6 -20  11    2.13    6.06
  -6  20  10   22.25    8.53
   6 -20 -10   13.25   13.12
  -6 -20  10    9.26   11.74
  -6 -20  10   11.33   12.84
  -6  20   9   14.15   10.62
   6 -20  -9   -1.71   10.93
  -6 -20   9    2.09    9.38
  -6 -20   9    1.54    7.10
  -6  20   8    2.42    6.73
   6 -20  -8    1.26   11.07
  -6 -20   8    8.40    9.01
  -6 -20   8    5.42   10.00
  -6  20   7   -2.84    5.74
   6 -20  -7    0.82    5.94
  -6 -20   7   -1.16    7.69
  -6 -20   7    1.46    8.40
  -6  20   6   20.43   11.31
   6 -20  -6    9.90    7.73
  -6 -20   6   19.04    6.97
  -6 -20   6   18.10    6.52
  -6  20   5  111.90   10.79
   6 -20  -5  128.13   11.01
  -6 -20   5  120.08    9.46
  -6 -20   5  108.52   14.72
  -6  20   4   22.37    5.18
  -6  20   4   26.84    7.75
   6 -20  -4   25.48    7.72
  -6 -20   4   20.18   11.14
  -6 -20   4   36.66    6.64
  -6  20   3   14.34   10.96
  -6  20   3    8.04    3.48
   6 -20  -3   14.85    6.41
  -6 -20   3    7.86    9.50
  -6  20   2   78.18   15.13
  -6  20   2   66.77    4.35
   6 -20  -2   69.47    8.69
  -6 -20   2   70.84   12.25
  -6  20   1    9.08    1.55
   6  20  -1   12.25    1.88
  -6  20   1    4.39    8.04
   6 -20  -1   18.61    6.40
  -6 -20   1   12.29    5.89
   6  20   0    4.72    2.42
   6 -20   0    4.45    5.88
  -6 -20   0    0.90    5.20
   6  20   1   11.87    3.55
   6 -20   1   16.81   10.02
  -6 -20  -1   18.10    5.94
   6  20   2    7.27    5.86
   6 -20   2   -1.48    9.15
  -6 -20  -2    2.06    5.07
   6  20   3   31.79   11.48
   6 -20   3   38.65   11.99
  -6 -20  -3   31.66   10.51
   6  20   4   50.84   12.42
   6 -20   4   37.27   12.65
  -6 -20  -4   39.39   11.50
   6  20   5    7.34    7.42
   6 -20   5    1.87    5.08
   6 -20   5   -6.53    4.53
  -6 -20  -5    6.80    6.69
   6  20   6   -1.47    5.29
   6 -20   6    0.88    8.60
   6 -20   6   -1.28    5.28
  -6 -20  -6    0.04    7.88
   6  20   7   -6.87    6.17
   6 -20   7   -0.18    6.38
   6 -20   7   -7.39    9.94
  -6 -20  -7    2.02    9.29
   6  20   8   15.45   12.13
   6 -20   8   21.71    8.61
   6 -20   8   15.49    8.17
  -6 -20  -8   26.33    7.93
   6  20   9   -0.55    5.74
   6 -20   9   -5.98    9.16
   6 -20   9   13.05    9.74
  -6 -20  -9    0.86    6.11
   6  20  10   -4.53   10.32
   6 -20  10   -2.56   12.22
   6 -20  10    1.93    7.30
  -6 -20 -10    9.75    7.08
   6  20  11   10.85    7.09
   6 -20  11    8.40   12.99
   6 -20  11   -6.57   11.79
  -6 -20 -11   -2.51    7.78
  -6  22   9   19.46   15.04
   6 -22  -9   18.03   15.23
  -6 -22   9   27.10    8.98
  -6 -22   9   14.25   12.45
  -6  22   8   44.68   14.97
   6 -22  -8   44.54   16.39
  -6 -22   8   39.54   14.61
  -6 -22   8   37.67   13.44
  -6  22   7    7.84    7.57
  -6  22   7    2.83    4.66
   6 -22  -7   11.65    7.53
  -6 -22   7   -4.63    9.96
  -6 -22   7   14.84   10.97
  -6  22   6   10.75    4.27
  -6  22   6   29.03   12.34
   6 -22  -6   13.34    8.05
  -6 -22   6   14.51    6.79
  -6 -22   6   15.66    7.65
  -6  22   5   27.12    5.83
  -6  22   5   44.42    8.66
   6 -22  -5   33.26    8.89
  -6 -22   5   30.31    7.60
  -6 -22   5   43.10   12.73
  -6  22   4    6.69   11.02
  -6  22   4    2.24    3.13
   6 -22  -4    9.80    6.80
  -6 -22   4    1.79    5.50
  -6 -22   4    9.12    9.52
  -6  22   3   79.26   15.79
  -6  22   3   42.66    3.67
   6 -22  -3   57.28   13.70
  -6 -22   3   55.69    8.61
  -6  22   2   85.99   11.90
   6 -22  -2   87.21   15.91
  -6 -22   2   78.85    9.49
   6 -22  -1  238.85   19.02
  -6 -22   1  136.68   10.70
   6 -22   0  239.77   19.56
  -6 -22   0  237.73   18.89
   6 -22   1  126.32   12.04
  -6 -22  -1  265.67   17.60
   6 -22   2    4.57    7.70
  -6 -22  -2   46.00   11.52
   6  22   3   15.30    7.86
   6 -22   3   -1.18   10.96
  -6 -22  -3    9.83    9.78
   6  22   4    0.61    8.46
   6 -22   4   -0.88    8.30
  -6 -22  -4   -0.78    7.39
   6  22   5    9.60   11.41
   6 -22   5   -0.79   10.20
   6 -22   5   12.99    7.01
  -6 -22  -5    6.66   10.12
   6  22   6   -5.49    6.16
   6 -22   6   -4.75    8.84
   6 -22   6    5.68    5.88
  -6 -22  -6   -3.07    8.63
   6  22   7    0.24    8.87
   6 -22   7  -10.13    8.43
   6 -22   7    7.93    5.90
  -6 -22  -7   -4.58    8.54
   6  22   8    8.98   11.89
   6 -22   8   13.00    7.37
   6 -22   8   -0.07    8.31
  -6 -22  -8   11.73    7.68
  -6  24   5   -5.66    8.84
   6 -24  -5   14.43   12.26
  -6 -24   5   11.92    6.46
  -6 -24   5    8.65   10.57
  -6  24   4   19.47   15.46
   6 -24  -4   24.17   13.48
  -6 -24   4   20.56   11.11
  -6 -24   4   15.81   12.96
  -6  24   3   84.04   13.18
   6 -24  -3   90.32   16.54
  -6 -24   3   80.85   10.53
   6 -24  -2   94.47   10.76
  -6 -24   2   86.21   16.32
   6 -24  -1   20.81    7.70
  -6 -24   1    0.75   12.13
   6 -24   0    8.33   11.29
  -6 -24   0   12.97   10.50
   6 -24   1    7.98    9.60
  -6 -24  -1    1.26    6.18
   6 -24   2    1.28    8.22
  -6 -24  -2   -0.32    5.08
   6  24   3    2.04    9.96
   6 -24   3   31.51    9.00
  -6 -24  -3   55.89    8.69
   6  24   4    0.10    7.36
   6 -24   4   -1.05    9.55
  -6 -24  -4   -6.58    9.92
   6  24   5   11.78   12.73
   6 -24   5   13.47   11.30
   6 -24   5    3.11   11.66
  -6 -24  -5    4.33   11.71
   7   1 -18    3.70    7.57
  -7   1  18    4.06    7.15
  -7  -1  18    6.20   10.74
   7  -1 -18   10.56   11.43
   7   1 -17   11.61   11.36
  -7   1  17    9.05   10.35
   7  -1 -17    5.06   11.45
  -7  -1  17   -3.54   10.61
  -7   1  16  121.66   16.36
   7   1 -16  127.97   17.35
   7  -1 -16   90.08   11.13
  -7  -1  16  108.91   10.75
   7   1 -15  137.50   10.86
  -7   1  15  133.45   10.67
   7  -1 -15  131.77   16.42
  -7  -1  15  145.07   15.77
   7   1 -14  528.25   23.46
  -7   1  14  534.74   22.94
  -7  -1  14  543.40   17.93
   7  -1 -14  538.45   18.67
   7   1 -13   16.70   10.14
  -7   1  13   31.71    9.73
  -7  -1  13   24.29    6.62
   7  -1 -13   37.04   10.57
   7   1 -12   22.13    5.89
  -7   1  12   15.12    8.88
  -7  -1  12   20.87    8.66
   7  -1 -12   20.65    6.28
   7   1 -11   -2.86    6.35
  -7   1  11    5.96    4.03
  -7  -1  11    0.41    4.25
   7  -1 -11    5.33    6.72
   7   1 -10  184.06   11.36
  -7   1  10  166.75    7.86
   7  -1 -10  173.53   11.59
  -7  -1  10  158.43    7.91
   7   1  -9  100.12    6.23
  -7   1   9  100.08    5.81
  -7  -1   9  110.48    8.67
   7  -1  -9   94.41    6.36
   7   1  -8 1404.87   25.76
  -7   1   8 1404.90   27.35
  -7  -1   8 1409.01   25.37
   7  -1  -8 1386.44   28.49
   7   1  -7  591.33   14.78
  -7   1   7  591.31   14.37
  -7  -1   7  577.15   12.19
   7  -1  -7  571.11   15.17
   7   1  -6  662.15   14.91
  -7   1   6  665.29   12.61
   7  -1  -6  656.54   13.08
  -7  -1   6  648.45   14.45
   7   1  -5 1267.03   21.49
  -7   1   5 1265.60   21.20
  -7  -1   5 1267.50   21.81
   7  -1  -5 1242.74   22.08
   7   1  -4   98.90    5.23
  -7   1   4  109.06    5.01
   7  -1  -4  103.51    5.45
  -7  -1   4  108.92    3.91
  -7  -1   4  106.23    3.97
   7   1  -3  737.67   12.38
   7   1  -3  733.70   11.78
  -7   1   3  758.56   11.06
  -7   1   3  787.53   12.40
   7  -1  -3  731.59   11.26
  -7  -1   3  750.75   13.13
  -7  -1   3  746.30   12.42
   7   1  -2  563.68   10.45
   7   1  -2  568.57    8.92
  -7   1   2  588.57   11.00
  -7   1   2  562.37    8.78
   7  -1  -2  569.02    9.28
  -7  -1   2  575.73   10.45
  -7  -1   2  548.25    8.66
   7  -1  -2  561.84   10.92
   7   1  -1  605.68    8.85
   7   1  -1  601.01    7.76
  -7   1   1  604.31   10.27
  -7   1   1  605.59    7.78
   7  -1  -1  595.95    8.95
   7  -1  -1  599.56    7.85
  -7  -1   1  606.40   10.03
  -7  -1   1  603.55    7.84
  -7   1   0   12.09    1.67
   7   1   0   12.30    1.76
  -7   1   0   10.27    2.65
   7  -1   0   10.92    1.14
   7  -1   0    9.30    1.65
  -7  -1   0   12.32    2.75
   7   1   1  208.86    3.19
   7  -1   1  199.40    4.05
   7  -1   1  194.99    3.27
   7   1   2  363.17    5.82
  -7   1  -2  353.07    5.93
  -7  -1  -2  363.07    5.87
   7  -1   2  360.79    6.04
  -7   1  -3   55.63    3.75
   7   1   3   52.38    3.69
   7  -1   3   61.38    3.85
  -7  -1  -3   57.43    3.71
   7   1   4 3971.77   55.51
  -7   1  -4 3969.11   57.32
   7  -1   4 3986.75   57.84
  -7  -1  -4 3841.82   54.36
  -7   1  -5 3617.62   54.72
   7   1   5 3732.01   54.17
   7  -1   5 3692.97   56.25
  -7  -1  -5 3621.92   55.61
   7   1   6   16.87    2.90
  -7   1  -6   16.29    4.54
  -7  -1  -6   17.71    4.37
   7  -1   6   19.03    4.62
   7   1   7    1.71    2.58
  -7   1  -7    0.85    2.47
   7  -1   7    3.61    2.62
  -7  -1  -7    1.81    2.53
   7   1   8    5.40    4.38
  -7   1  -8    2.45    2.90
  -7  -1  -8   -0.95    4.34
   7  -1   8    3.46    4.63
   7   1   9   36.87    6.95
  -7   1  -9   43.76    4.64
   7  -1   9   41.61    4.96
  -7  -1  -9   43.88    7.01
   7   1  10  106.34    6.71
  -7   1 -10  111.84    6.78
  -7  -1 -10  114.97    6.84
   7  -1  10   99.31    9.84
   7   1  11   76.76    6.80
  -7   1 -11   76.33   10.14
   7  -1  11   69.75    7.01
  -7  -1 -11   79.71   10.05
   7   1  12   21.86    8.72
  -7   1 -12   20.96    8.54
  -7  -1 -12   14.87    8.52
   7  -1  12   15.98    8.96
  -7   1 -13  255.06   15.90
   7   1  13  292.87   16.08
   7  -1  13  266.37   12.43
  -7  -1 -13  273.44   12.19
  -7   1 -14  209.56   11.78
   7   1  14  219.17   12.04
   7  -1  14  218.61   16.98
  -7  -1 -14  211.26   16.84
  -7   1 -15  128.72   10.72
   7   1  15  113.15   15.26
   7  -1  15  126.27   10.77
  -7  -1 -15  111.80   15.49
   7   1  16   -0.19    9.42
  -7   1 -16   -0.76   10.02
   7  -1  16    7.65   10.02
  -7  -1 -16    9.41    6.69
   7   1  17   32.28    8.87
  -7   1 -17   32.54   13.02
   7  -1  17   27.70   13.37
  -7  -1 -17   26.72   13.92
  -7   1 -18   -0.71    6.82
   7   1  18    9.95   10.74
   7  -1  18   -8.21    7.12
  -7  -1 -18   -3.36    7.20
   7   3 -18    8.07    7.71
  -7   3  18    6.22    7.59
   7  -3 -18   15.12   12.10
  -7  -3  18    2.76   11.72
  -7   3  17   13.83    7.27
   7   3 -17   14.09    7.92
   7  -3 -17   12.53    8.41
  -7  -3  17    5.39    7.85
   7   3 -16    6.69   10.85
  -7   3  16    6.14   10.31
  -7  -3  16    7.68   10.78
   7  -3 -16   11.28   11.41
   7   3 -15  229.62   19.57
  -7   3  15  262.00   18.86
   7  -3 -15  249.85   14.80
  -7  -3  15  253.59   19.33
   7   3 -14   30.99   11.46
  -7   3  14   27.31   11.24
   7  -3 -14   32.85   11.98
  -7  -3  14   24.25   11.24
   7   3 -13   11.41    5.94
  -7   3  13   12.19    5.80
  -7  -3  13   12.81    9.17
   7  -3 -13   13.68    6.39
   7   3 -12  234.38   10.70
  -7   3  12  247.50   10.91
   7  -3 -12  251.85   15.68
  -7  -3  12  243.56   11.06
   7   3 -11   78.21   10.17
  -7   3  11   71.81    6.77
  -7  -3  11   82.69   10.61
   7  -3 -11   77.19    7.61
   7   3 -10   16.81    6.94
  -7   3  10   10.47    4.63
   7  -3 -10   13.88    7.42
  -7  -3  10   16.88    4.79
   7   3  -9  164.63    9.99
  -7   3   9  162.62    6.98
  -7  -3   9  180.69   10.19
   7  -3  -9  162.92   10.88
   7   3  -8    8.52    5.41
  -7   3   8   10.69    5.49
  -7  -3   8   13.09    5.44
   7  -3  -8    7.32    3.86
   7   3  -7  709.26   16.57
  -7   3   7  725.58   16.27
  -7  -3   7  724.69   14.66
   7  -3  -7  722.57   15.08
   7   3  -6 5110.06   79.38
  -7   3   6 5245.68   80.03
   7  -3  -6 5037.11   80.01
  -7  -3   6 5155.06   78.65
  -7  -3   6 5249.00   84.05
   7   3  -5  412.10   10.23
  -7   3   5  410.53    8.35
   7  -3  -5  414.79   11.14
  -7  -3   5  416.58   10.53
  -7  -3   5  442.13    8.53
   7   3  -4   33.21    4.12
  -7   3   4   29.06    2.67
  -7  -3   4   32.21    4.01
   7  -3  -4   33.78    4.28
  -7  -3   4   32.15    3.72
   7   3  -3    0.43    1.28
   7   3  -3   -1.31    1.45
  -7   3   3    0.18    1.41
  -7   3   3   -2.04    1.72
   7  -3  -3   -2.12    2.27
  -7  -3   3    1.03    2.12
  -7  -3   3    0.23    1.34
   7   3  -2  160.31    3.89
   7   3  -2  156.21    4.32
  -7   3   2  161.98    4.33
  -7   3   2  154.28    5.08
   7  -3  -2  153.40    5.00
  -7  -3   2  156.03    4.51
  -7  -3   2  154.61    4.89
   7   3  -1  154.69    3.77
  -7   3   1  158.24    3.86
  -7   3   1  155.59    4.69
   7  -3  -1  156.67    4.56
  -7  -3   1  149.99    3.62
  -7  -3   1  155.58    3.71
   7  -3  -1  156.52    5.39
   7   3   0 1277.42   18.19
  -7   3   0 1307.98   17.84
  -7   3   0 1294.11   17.99
   7  -3   0 1309.56   17.45
   7  -3   0 1326.25   18.11
  -7  -3   0 1332.82   15.97
   7   3   1 2340.23   28.24
   7  -3   1 2378.37   30.41
   7  -3   1 2327.45   31.20
  -7  -3  -1 2453.24   30.01
   7   3   2 2324.17   29.21
   7  -3   2 2319.83   31.05
  -7  -3  -2 2340.00   30.28
   7   3   3  330.76    6.77
   7  -3   3  320.68    7.46
  -7  -3  -3  318.75    7.12
   7   3   4 1073.49   17.03
  -7   3  -4 1018.00   16.62
  -7  -3  -4 1022.19   15.81
   7  -3   4 1052.77   16.37
   7   3   5  304.02    8.34
  -7   3  -5  298.32    8.58
  -7  -3  -5  296.52    8.72
   7  -3   5  304.61    9.05
   7   3   6  211.85    7.71
  -7   3  -6  204.99    7.88
  -7  -3  -6  218.85    8.39
   7  -3   6  232.62    6.69
   7   3   7   79.80    6.28
  -7   3  -7   84.20    4.43
   7  -3   7   88.42    4.83
  -7  -3  -7   85.97    4.98
   7   3   8    2.12    2.76
  -7   3  -8    1.58    4.09
  -7  -3  -8    3.17    4.44
   7  -3   8    1.93    3.00
   7   3   9   14.92    3.87
  -7   3  -9   11.28    6.16
   7  -3   9   17.24    4.09
  -7  -3  -9   13.77    6.12
   7   3  10    5.50    3.90
  -7   3 -10    7.31    6.22
  -7  -3 -10    6.03    4.03
   7  -3  10    6.69    6.43
   7   3  11  564.81   15.34
  -7   3 -11  562.01   19.47
  -7  -3 -11  563.35   19.76
   7  -3  11  589.33   20.52
   7   3  12    7.24    7.72
  -7   3 -12    3.80    7.84
  -7  -3 -12    6.63    5.40
   7  -3  12    9.01    5.49
   7   3  13  101.10   12.19
  -7   3 -13   75.17   12.44
  -7  -3 -13   87.65   13.07
   7  -3  13   81.69   13.26
   7   3  14    0.24    8.07
  -7   3 -14   -6.68    8.44
  -7  -3 -14   -6.57    5.66
   7  -3  14    1.07    5.67
   7   3  15  178.41   11.50
  -7   3 -15  193.32   16.53
  -7  -3 -15  204.92   17.56
   7  -3  15  191.41   17.93
   7   3  16   75.95    9.79
  -7   3 -16   79.95    9.97
  -7  -3 -16   88.95   10.30
   7  -3  16   85.77   10.44
   7   3  17   68.47   15.20
  -7   3 -17   66.20    9.93
  -7  -3 -17   63.09   15.44
   7  -3  17   57.46   16.17
   7   3  18   -1.55   10.65
  -7   3 -18    2.11   10.23
  -7  -3 -18    1.83   10.84
   7  -3  18   -8.57    7.57
   7   5 -18    9.14   11.97
  -7   5  18   16.58   11.73
  -7  -5  18   12.18   12.64
   7  -5 -18    3.28   13.19
   7   5 -17  100.93   16.29
  -7   5  17   94.29   10.74
   7  -5 -17   83.28   12.26
  -7  -5  17   85.78   11.05
  -7   5  16   30.53    7.87
   7   5 -16   32.07    8.36
   7  -5 -16   34.73   14.05
  -7  -5  16   25.39   12.77
   7   5 -15  313.44   14.60
  -7   5  15  308.58   14.33
  -7  -5  15  297.12   14.68
   7  -5 -15  272.56   15.63
   7   5 -14  240.19   12.61
  -7   5  14  238.88   12.12
  -7  -5  14  253.31   18.14
   7  -5 -14  234.09   19.36
   7   5 -13   10.22    8.73
  -7   5  13    7.03    5.38
  -7  -5  13   11.76    5.81
   7  -5 -13   15.11   10.05
   7   5 -12    0.70    7.53
  -7   5  12    5.76    4.85
  -7  -5  12    5.49    7.91
   7  -5 -12    8.22    5.64
   7   5 -11   19.91    8.07
  -7   5  11   19.31    5.49
  -7  -5  11   28.00    8.35
   7  -5 -11   26.43    9.53
   7   5 -10  108.53    9.74
  -7   5  10   86.20    6.53
  -7  -5  10   96.63    6.85
   7  -5 -10  105.87   11.39
   7   5  -9  106.47    6.57
  -7   5   9  113.26    9.27
  -7  -5   9  114.25    9.10
   7  -5  -9  127.59   10.50
  -7   5   8   29.99    6.49
   7   5  -8   32.73    6.56
   7  -5  -8   44.69    4.97
  -7  -5   8   32.95    3.83
  -7  -5   8   38.30    6.89
   7   5  -7  305.70   10.46
  -7   5   7  302.48   10.78
   7  -5  -7  294.14   11.85
  -7  -5   7  300.78   11.08
  -7  -5   7  310.13    9.81
   7   5  -6 1353.82   24.52
  -7   5   6 1368.66   22.48
   7  -5  -6 1364.23   26.67
  -7  -5   6 1352.92   23.01
  -7  -5   6 1392.40   26.21
   7   5  -5 7739.61  118.01
  -7   5   5 7771.86  118.20
   7  -5  -5 7572.26  119.68
  -7  -5   5 7467.90  119.89
  -7  -5   5 7677.18  113.79
  -7   5   4 1446.40   23.25
   7   5  -4 1416.08   22.47
   7  -5  -4 1404.62   24.05
  -7  -5   4 1458.64   23.73
  -7  -5   4 1421.80   19.94
   7   5  -3  575.69    9.99
  -7   5   3  603.96    9.89
  -7  -5   3  599.64    9.92
   7  -5  -3  581.60   11.64
  -7  -5   3  580.97   10.97
   7   5  -2  156.57    4.52
  -7   5   2  155.89    5.50
  -7   5   2  157.29    4.29
   7  -5  -2  163.24    5.78
  -7  -5   2  166.75    4.81
  -7  -5   2  157.47    4.34
   7   5  -1  336.76    5.45
  -7   5   1  345.52    7.93
  -7   5   1  339.64    6.89
   7  -5  -1  341.69    7.62
  -7  -5   1  353.28    7.49
   7   5   0    5.65    2.55
   7   5   0    5.47    2.16
  -7   5   0    6.03    1.94
  -7   5   0    3.05    3.07
   7  -5   0    7.25    2.86
   7  -5   0    3.64    1.19
  -7  -5   0    6.60    2.26
   7   5   1   16.05    2.80
  -7   5  -1   16.75    1.34
   7  -5   1   17.22    3.44
  -7  -5  -1   26.43    2.58
   7  -5   1   13.71    1.93
   7   5   2  196.99    5.29
   7  -5   2  198.14    6.75
   7  -5   2  197.26    3.98
  -7  -5  -2  200.15    5.38
   7   5   3 4614.69   64.72
   7  -5   3 4625.58   67.84
  -7  -5  -3 4656.81   67.28
   7   5   4 3791.03   54.87
   7  -5   4 3892.36   57.51
  -7  -5  -4 3867.56   56.33
   7   5   5   47.47    4.58
   7  -5   5   48.29    3.78
  -7  -5  -5   44.92    3.55
   7   5   6  622.45   11.70
  -7   5  -6  635.21   13.96
  -7  -5  -6  635.46   14.75
   7  -5   6  604.92   14.63
   7   5   7   15.84    4.61
  -7   5  -7    9.09    4.60
   7  -5   7   10.16    5.40
  -7  -5  -7    9.77    4.85
   7   5   8   39.80    4.04
  -7   5  -8   41.44    4.29
  -7  -5  -8   37.37    6.73
   7  -5   8   40.76    4.82
   7   5   9  318.91   11.95
  -7   5  -9  287.38   11.85
   7  -5   9  317.90   10.56
  -7  -5  -9  307.66   13.30
   7   5  10   78.65    8.87
  -7   5 -10   75.43    8.89
  -7  -5 -10   66.23    6.49
   7  -5  10   69.96    9.85
   7   5  11  750.60   21.64
  -7   5 -11  694.64   17.72
   7  -5  11  721.70   23.35
  -7  -5 -11  699.29   22.54
   7   5  12   32.64    9.44
  -7   5 -12   36.53    6.18
  -7  -5 -12   27.64   10.28
   7  -5  12   30.14   10.22
   7   5  13 1063.46   30.14
  -7   5 -13  987.15   24.56
  -7  -5 -13 1011.92   26.49
   7  -5  13 1059.43   27.73
   7   5  14    1.57    7.66
  -7   5 -14    1.71    4.94
  -7  -5 -14    9.84    8.36
   7  -5  14   -3.13    8.91
   7   5  15    0.45    7.45
  -7   5 -15    0.80    4.83
  -7  -5 -15    1.16    5.40
   7  -5  15    0.08    5.49
   7   5  16   20.64   11.56
  -7   5 -16   17.94    7.30
  -7  -5 -16    9.11   12.47
   7  -5  16   24.72   12.74
   7   5  17   11.35   10.88
  -7   5 -17    0.28   11.13
  -7  -5 -17   16.94    7.95
   7  -5  17    0.16   12.82
   7   5  18    5.81    7.87
  -7   5 -18    7.28   11.46
  -7  -5 -18    2.39   12.57
   7  -5  18   13.20    8.69
   7   7 -18    7.36   11.57
  -7   7  18   23.81   11.74
   7  -7 -18    9.48   14.47
  -7  -7  18   13.44   13.62
  -7  -7  18   11.76    6.87
   7   7 -17    2.63    9.07
  -7   7  17   -5.40    9.92
   7  -7 -17    4.71    7.69
  -7  -7  17    1.35    7.09
  -7  -7  17    5.81    5.34
   7   7 -16   63.32   14.08
  -7   7  16   72.49   14.03
  -7  -7  16   80.01   15.48
   7  -7 -16   69.71   17.23
   7   7 -15    9.03    9.37
  -7   7  15   25.12    9.01
   7  -7 -15    0.66   11.50
  -7  -7  15   -1.30    5.23
  -7  -7  15    4.70    7.04
   7   7 -14   15.28    9.42
  -7   7  14   20.19    9.78
   7  -7 -14    8.90    7.64
  -7  -7  14   28.96   10.59
  -7  -7  14    2.26    4.99
   7   7 -13    2.43    7.13
  -7   7  13   -5.37    7.21
   7  -7 -13   -5.52    8.60
  -7  -7  13   -1.79    3.87
  -7  -7  13    4.58    7.75
   7   7 -12   26.45    8.63
  -7   7  12   22.15    8.55
   7  -7 -12   10.60    9.81
  -7  -7  12   13.07    4.51
  -7  -7  12   18.07    6.23
   7   7 -11    2.24    5.34
  -7   7  11   -1.22    5.46
   7  -7 -11    1.30    4.17
  -7  -7  11    0.38    5.85
  -7  -7  11   -0.39    2.81
   7   7 -10   22.92    4.89
  -7   7  10   24.30    4.90
   7  -7 -10   16.95    5.95
  -7  -7  10   16.70    3.93
  -7  -7  10   22.18    7.92
   7   7  -9    0.79    3.11
  -7   7   9    2.38    5.07
  -7  -7   9   -1.75    5.19
   7  -7  -9    3.08    3.67
  -7  -7   9   -2.23    3.63
   7   7  -8  496.29   14.74
  -7   7   8  485.80   12.06
   7  -7  -8  483.93   13.40
  -7  -7   8  485.34   16.28
  -7  -7   8  510.13   13.05
   7   7  -7  892.78   17.32
  -7   7   7  870.54   19.96
   7  -7  -7  888.55   18.95
  -7  -7   7  935.38   17.75
  -7  -7   7  882.33   20.80
   7   7  -6   52.79    3.97
  -7   7   6   59.04    6.26
   7  -7  -6   48.53    7.19
  -7  -7   6   44.41    4.36
  -7  -7   6   57.13    6.25
  -7   7   5    6.21    4.20
   7  -7  -5    7.12    3.10
  -7  -7   5    5.62    2.68
  -7  -7   5    5.09    2.79
  -7   7   4  717.08   14.56
   7  -7  -4  693.87   15.43
  -7  -7   4  675.88   14.07
  -7  -7   4  739.00   11.59
   7   7  -3   95.43    3.75
  -7   7   3   92.11    5.78
   7  -7  -3   96.77    6.27
  -7  -7   3   88.80    5.02
  -7  -7   3   91.76    3.57
   7   7  -2  199.98    3.90
  -7   7   2  210.04    7.04
  -7   7   2  211.83    6.30
   7  -7  -2  213.59    7.34
  -7  -7   2  219.68    7.43
   7   7  -1   46.44    2.80
  -7   7   1   42.13    4.83
  -7   7   1   42.16    3.05
   7  -7  -1   47.42    3.06
  -7  -7   1   42.57    2.90
   7   7   0   87.12    2.69
   7   7   0   82.53    4.96
  -7   7   0   86.95    3.02
  -7   7   0   82.77    3.91
   7  -7   0   78.26    5.29
  -7  -7   0   82.97    3.36
   7   7   1   17.09    3.48
  -7   7  -1   16.06    1.64
  -7   7  -1   -0.02    2.73
   7  -7   1   16.54    2.61
   7  -7   1   15.73    1.79
  -7  -7  -1   15.59    2.08
   7   7   2    6.23    1.98
   7  -7   2    4.20    2.61
   7  -7   2    5.45    1.44
  -7  -7  -2    5.44    1.91
   7   7   312358.37  192.62
   7  -7   311952.63  194.11
   7  -7   311650.19  167.16
  -7  -7  -311817.86  187.62
   7   7   4  385.29    9.60
   7  -7   4  398.11   10.79
  -7  -7  -4  397.45   10.39
   7   7   5  624.06   11.32
   7  -7   5  621.90   12.62
  -7  -7  -5  601.82   13.99
   7   7   6    9.54    2.70
   7  -7   6    3.61    5.05
  -7  -7  -6    2.85    3.03
   7   7   7    8.31    2.97
   7  -7   7    9.41    3.53
  -7  -7  -7    4.92    5.12
   7   7   8    1.61    5.00
  -7   7  -8    3.55    3.27
   7  -7   8    7.47    3.80
  -7  -7  -8   11.63    5.52
   7   7   9   -2.69    2.81
  -7   7  -9   -0.75    4.37
  -7  -7  -9    1.97    4.84
   7  -7   9    2.04    3.24
   7   7  10   65.17    9.03
  -7   7 -10   67.83    9.02
  -7  -7 -10   70.79   10.12
   7  -7  10   62.30    6.69
   7   7  11  249.82   13.62
  -7   7 -11  214.06    9.72
  -7  -7 -11  218.65   10.86
   7  -7  11  249.04   11.05
   7   7  12  317.32   12.13
  -7   7 -12  281.97   15.69
   7  -7  12  298.97   13.60
  -7  -7 -12  297.97   13.30
   7   7  13   60.23    7.52
  -7   7 -13   49.54   11.02
  -7  -7 -13   59.99   12.29
   7  -7  13   54.32   12.91
   7   7  14   17.02    6.71
  -7   7 -14   34.92    9.69
  -7  -7 -14   21.09   11.57
   7  -7  14   28.54   11.67
   7   7  15    9.08    6.79
  -7   7 -15    8.85    9.48
  -7  -7 -15   21.35    7.63
   7  -7  15   15.60    7.78
   7   7  16   15.45    7.50
  -7   7 -16   16.77   10.34
  -7  -7 -16    2.93   12.17
   7  -7  16   21.44   13.27
   7   7  17   16.10    7.95
  -7   7 -17   28.99   11.25
  -7  -7 -17    4.03    8.92
   7  -7  17   16.66   13.63
   7   7  18   71.37   16.89
  -7   7 -18   68.73   15.66
   7  -7  18   73.39   12.65
  -7  -7 -18   78.55   17.82
   7   9 -17   38.89    8.58
  -7   9  17   37.37   13.84
   7  -9 -17   46.19   10.95
  -7  -9  17   43.05   10.64
  -7  -9  17   47.67   11.09
   7   9 -16   79.66   10.06
  -7   9  16   89.78   14.52
   7  -9 -16   94.66   18.44
  -7  -9  16   72.91   16.20
  -7  -9  16   57.31   12.01
   7   9 -15   41.92    7.98
  -7   9  15   37.83   12.21
   7  -9 -15   41.10   15.25
  -7  -9  15   35.69    9.44
  -7  -9  15   38.71    8.85
   7   9 -14  163.01   10.85
  -7   9  14  190.21   11.35
   7  -9 -14  188.07   13.38
  -7  -9  14  188.67   11.99
  -7  -9  14  174.88   12.04
   7   9 -13    7.72    5.27
  -7   9  13    2.75    5.51
   7  -9 -13    8.92    9.90
  -7  -9  13    4.74    6.23
  -7  -9  13    0.04    8.90
   7   9 -12    3.31    4.25
  -7   9  12   -0.12    4.46
   7  -9 -12    0.64    7.96
  -7  -9  12    0.34    7.05
  -7  -9  12    1.23    3.21
   7   9 -11    1.20    6.49
  -7   9  11    4.27    6.63
   7  -9 -11   10.99    7.97
  -7  -9  11    0.47    4.77
  -7  -9  11    2.32    4.71
  -7   9  10   23.35    7.88
   7   9 -10   23.64    7.50
   7  -9 -10   18.61    6.02
  -7  -9  10   21.76    5.31
  -7  -9  10   21.13    5.78
   7   9  -9   27.14    4.90
  -7   9   9   24.54    5.14
   7  -9  -9   34.41    6.04
  -7  -9   9   21.24    5.17
  -7  -9   9   25.87    5.44
  -7   9   8   66.44    5.77
   7  -9  -8   59.78   10.10
  -7  -9   8   70.69    5.46
  -7  -9   8   62.81    6.19
  -7   9   7   94.55    8.61
   7  -9  -7   82.37    9.95
  -7  -9   7   84.82    6.03
  -7  -9   7   92.08    5.08
  -7   9   6 1446.87   28.57
   7  -9  -6 1454.07   30.43
  -7  -9   6 1490.82   26.91
  -7  -9   6 1492.43   22.68
  -7   9   5  630.24   15.82
   7  -9  -5  622.50   14.06
  -7  -9   5  656.05   11.04
  -7  -9   5  636.50   15.70
   7   9  -4  289.96    5.66
  -7   9   4  318.63   10.97
   7  -9  -4  333.64   11.09
  -7  -9   4  325.82    6.35
  -7  -9   4  350.33    8.25
   7   9  -3  158.82    4.52
  -7   9   3  164.72    5.79
   7  -9  -3  159.24    8.29
  -7  -9   3  162.20    6.15
  -7  -9   3  162.28    5.09
   7   9  -2  757.94   11.42
  -7   9   2  764.45   16.41
  -7   9   2  776.10   13.49
   7  -9  -2  742.78   15.65
  -7  -9   2  764.11   14.16
   7   9  -1   13.89    2.25
  -7   9   1   17.71    2.39
  -7   9   1   15.48    4.77
   7  -9  -1   15.72    2.94
  -7  -9   1   12.51    2.82
   7   9   0   76.78    2.56
   7   9   0   77.76    4.19
  -7   9   0   84.01    6.61
  -7   9   0   75.73    3.48
   7  -9   0   81.04    4.21
  -7  -9   0   79.50    5.36
   7   9   1   25.05    4.74
  -7   9  -1   34.08    2.16
  -7  -9  -1   37.58    4.47
   7  -9   1   31.00    3.59
   7   9   2    4.77    3.67
   7  -9   2    4.43    1.34
   7  -9   2    3.27    2.77
  -7  -9  -2    4.73    2.34
   7   9   3  366.25   10.17
   7  -9   3  355.69   11.68
   7  -9   3  350.69    5.46
  -7  -9  -3  361.99    8.17
   7   9   4  846.78   14.87
   7  -9   4  859.73   15.96
   7  -9   4  825.15   16.89
   7  -9   4  819.45   10.43
  -7  -9  -4  838.93   15.47
   7   9   5 1561.16   27.76
   7  -9   5 1646.80   30.87
  -7  -9  -5 1544.07   29.47
   7   9   6  719.57   16.52
   7  -9   6  700.07   15.23
  -7  -9  -6  684.10   17.38
   7   9   7   -7.59    4.42
   7  -9   7    0.47    5.34
  -7  -9  -7    3.34    5.10
   7   9   8   76.55    7.80
   7  -9   8   81.52    9.47
  -7  -9  -8   64.93    6.23
   7   9   9   35.35    4.95
   7  -9   9   35.23    6.13
  -7  -9  -9   34.53    5.50
   7   9  10   38.58    8.21
   7  -9  10   44.25    6.85
  -7  -9 -10   32.23    6.65
   7   9  11   23.20    5.54
   7  -9  11   26.11    7.01
  -7  -9 -11   22.47    6.79
   7   9  12  243.47   11.01
   7  -9  12  254.21   18.60
  -7  -9 -12  263.92   17.68
   7   9  13   44.36   10.43
  -7   9 -13   41.10    7.01
  -7  -9 -13   43.93   12.59
   7  -9  13   44.83   12.77
   7   9  14   71.20   11.87
  -7   9 -14   57.05    7.94
  -7  -9 -14   50.91    9.43
   7  -9  14   45.66   14.19
   7   9  15   94.34   14.13
  -7   9 -15   98.54    9.21
  -7  -9 -15   83.07   10.99
   7  -9  15   83.98   11.18
   7   9  16    8.18   10.09
  -7   9 -16    5.69    6.21
  -7  -9 -16    0.06   11.10
   7  -9  16   -0.18   11.52
   7   9  17   18.32   11.80
  -7   9 -17   15.34    7.71
  -7  -9 -17   -0.75    8.61
   7  -9  17   20.62   13.62
  -7 -11  17    1.19    6.66
  -7  11  16   26.00    8.18
   7 -11 -16   18.68   14.84
  -7 -11  16   22.84   13.02
  -7 -11  16   15.59    8.83
  -7  11  15   27.21    7.71
   7 -11 -15   14.02    9.33
  -7 -11  15   12.76    7.57
  -7 -11  15   15.82    7.97
  -7  11  14   32.55   11.36
   7 -11 -14   23.65    8.82
  -7 -11  14   27.79   11.66
  -7 -11  14   19.81    5.00
  -7  11  13   62.85   12.24
   7 -11 -13   73.33   14.34
  -7 -11  13   43.85    7.98
  -7 -11  13   51.73   13.44
  -7  11  12   26.43    9.13
   7 -11 -12   18.53   11.04
  -7 -11  12   19.65    5.77
  -7 -11  12   11.55   10.37
  -7  11  11   13.42    5.46
   7 -11 -11   18.74    9.84
  -7 -11  11   16.45    6.06
  -7 -11  11   14.86    5.27
  -7  11  10   19.75    8.20
   7 -11 -10   27.91    7.08
  -7 -11  10   24.88    4.82
  -7 -11  10   24.09    6.00
  -7  11   9   -1.71    3.65
   7 -11  -9    0.98    4.30
  -7 -11   9    0.35    2.98
  -7 -11   9   -2.25    3.92
  -7  11   8  297.75   13.94
   7 -11  -8  302.72   16.49
  -7 -11   8  303.18   10.72
  -7 -11   8  305.81    8.27
  -7  11   7  166.13    7.94
   7 -11  -7  172.47   13.02
  -7 -11   7  172.15    5.91
  -7 -11   7  177.28    8.09
  -7  11   6   46.41    5.06
   7 -11  -6   43.56    8.64
  -7 -11   6   39.91    7.51
  -7 -11   6   33.41    3.18
  -7  11   5  176.00    7.45
  -7 -11   5  179.60    4.72
   7 -11  -5  180.50    7.93
  -7 -11   5  170.61    9.72
  -7  11   4   12.34    4.06
   7 -11  -4   10.29    6.28
  -7 -11   4   15.44    6.20
  -7 -11   4   16.18    3.42
   7  11  -3   59.33    3.17
  -7  11   3   66.97    7.42
  -7 -11   3   62.08    7.25
   7 -11  -3   58.25    4.83
   7  11  -2  191.75    4.66
  -7  11   2  197.23    6.24
  -7  11   2  192.44    6.95
   7 -11  -2  180.74    9.19
  -7 -11   2  204.81    9.37
   7  11  -1   48.76    3.02
  -7  11   1   50.99    3.14
  -7  11   1   57.00    7.00
   7 -11  -1   54.61    4.51
  -7 -11   1   51.84    4.18
   7  11   0   15.91    3.63
   7  11   0   14.81    2.60
  -7  11   0   15.74    2.33
  -7  11   0   17.95    3.91
   7 -11   0   17.01    3.73
  -7 -11   0   13.00    3.19
   7  11   1  889.28   19.28
  -7  11  -1  877.48   11.21
  -7 -11  -1  867.47   17.97
   7 -11   1  848.61   19.17
   7  11   2    8.71    4.67
   7 -11   2    6.14    3.42
  -7 -11  -2    3.32    4.40
   7  11   3  310.90    8.47
   7 -11   3  292.14   11.89
  -7 -11  -3  295.25   10.46
   7  11   4  147.46    8.49
   7 -11   4  141.29   10.18
   7 -11   4  145.78    2.58
  -7 -11  -4  154.01    6.24
   7  11   5   22.62    5.67
   7 -11   5   19.09    4.08
   7 -11   5   15.02    1.56
   7 -11   5   22.11    4.70
  -7 -11  -5   22.27    6.17
   7  11   6    9.10    3.50
   7 -11   6    7.33    1.81
   7 -11   6    5.33    6.17
  -7 -11  -6    8.01    3.90
   7  11   7   10.00    6.15
   7 -11   7   16.98    7.46
  -7 -11  -7   16.54    6.89
   7  11   8    9.28    6.03
   7 -11   8   10.34    7.32
  -7 -11  -8    2.30    6.99
   7  11   9   28.22    7.48
   7 -11   9   26.08    6.07
  -7 -11  -9   33.15    9.13
   7  11  10   79.14    9.47
   7 -11  10   62.35    7.59
  -7 -11 -10   59.70    7.69
   7  11  11    1.17    4.29
   7 -11  11    5.73    8.11
  -7 -11 -11    3.28    7.72
   7  11  12  169.90   13.51
   7 -11  12  152.48   16.04
  -7 -11 -12  150.58   16.44
   7  11  13    1.40    8.51
   7 -11  13   12.18   10.35
   7 -11  13    0.73   10.38
  -7 -11 -13   16.44    9.87
   7  11  14   85.21    8.69
   7 -11  14   70.57   16.43
  -7 -11 -14   51.05   10.71
   7  11  15    5.07    6.75
   7 -11  15   24.14    8.63
  -7 -11 -15   -1.07    7.82
   7  11  16   -2.39    6.21
   7 -11  16   -2.18    7.91
  -7 -11 -16   -4.75   11.45
  -7  13  16   32.25   13.97
   7 -13 -16   37.92   11.37
  -7 -13  16   42.38    9.38
  -7 -13  16   26.60    8.36
  -7  13  15    9.54    9.89
   7 -13 -15   -4.06    7.50
  -7 -13  15    4.00    6.71
  -7 -13  15    3.20    5.54
  -7  13  14  132.07   15.57
   7 -13 -14  139.67   18.82
  -7 -13  14  121.87    9.61
  -7 -13  14  115.29   16.38
  -7  13  13  245.17   12.71
   7 -13 -13  263.89   21.15
  -7 -13  13  241.72   18.40
  -7 -13  13  240.79   11.04
  -7  13  12   10.63    5.75
   7 -13 -12   -1.45   11.48
  -7 -13  12   12.26    4.81
  -7 -13  12   11.33    6.48
  -7  13  11   62.20   10.36
   7 -13 -11   41.62    9.13
  -7 -13  11   43.98    5.34
  -7 -13  11   39.85    7.72
  -7  13  10   -0.18    4.03
  -7 -13  10    0.86    4.62
   7 -13 -10    1.22    5.49
  -7 -13  10    1.54    2.78
  -7  13   9    1.97    6.06
   7 -13  -9   -0.69    5.02
  -7 -13   9    1.37    4.32
  -7 -13   9    0.95    2.45
  -7  13   8  297.35   11.28
  -7 -13   8  296.07   11.74
   7 -13  -8  285.36   12.87
  -7 -13   8  289.54    8.39
  -7  13   7  799.50   23.37
   7 -13  -7  771.41   20.58
  -7 -13   7  793.93   12.96
  -7 -13   7  803.41   19.97
  -7  13   6   18.34    8.07
   7 -13  -6    9.32    8.83
  -7 -13   6   23.05    5.58
  -7 -13   6   14.05    4.98
  -7  13   5  370.63   15.21
   7 -13  -5  352.69   15.52
  -7 -13   5  356.85   15.47
  -7 -13   5  372.68   14.60
  -7  13   4  144.32   11.10
   7 -13  -4  124.98    7.68
  -7 -13   4  134.86    9.46
  -7 -13   4  132.27   10.51
   7  13  -3  718.68   12.32
  -7  13   3  731.10   20.70
  -7 -13   3  715.37   16.41
   7 -13  -3  712.05   16.63
   7  13  -2  241.78    5.35
  -7  13   2  248.13    9.27
  -7  13   2  250.42    6.99
   7 -13  -2  231.70   11.90
  -7 -13   2  239.65   11.39
   7  13  -1  112.22    3.94
  -7  13   1  105.72    6.92
  -7  13   1  115.54    4.11
   7 -13  -1  110.41    6.31
  -7 -13   1  105.02    6.00
   7  13   0   12.03    2.68
  -7  13   0   11.11    1.69
   7  13   0    3.90    3.89
  -7  13   0   12.60    6.82
   7 -13   0    8.07    6.21
  -7 -13   0    9.05    5.65
   7  13   1   -2.95    3.14
  -7  13  -1    1.10    0.79
  -7 -13  -1    0.17    2.80
   7 -13   1   -0.79    5.06
   7  13   2   55.10    8.03
   7 -13   2   51.69    5.70
  -7 -13  -2   74.62    7.51
   7  13   3   -0.17    5.79
   7 -13   3    9.73    6.22
  -7 -13  -3    7.87    3.58
   7  13   4  181.87    7.54
   7 -13   4  150.72   11.33
  -7 -13  -4  164.23   10.29
   7  13   5    3.35    5.70
   7 -13   5   10.43    6.80
   7 -13   5    2.96    6.15
  -7 -13  -5    1.49    3.71
   7  13   6  529.15   16.76
   7 -13   6  539.88   18.80
   7 -13   6  491.08   18.85
  -7 -13  -6  506.31   17.53
   7  13   7  496.80   13.43
   7 -13   7  482.40    6.10
   7 -13   7  527.09   15.29
   7 -13   7  504.21   15.48
  -7 -13  -7  514.78   18.45
   7  13   8  154.20    7.84
   7 -13   8  163.38    9.52
   7 -13   8  145.09    3.30
  -7 -13  -8  144.63   12.91
   7  13   9    2.41    6.32
   7 -13   9    2.82    5.32
  -7 -13  -9    4.07    4.75
   7  13  10   21.10    5.40
   7 -13  10   24.05    7.07
  -7 -13 -10   22.00    6.64
   7  13  11    8.48    7.74
   7 -13  11    4.45    6.43
  -7 -13 -11    6.34    6.13
   7  13  12   35.86    6.84
   7 -13  12   42.68    8.79
  -7 -13 -12   29.45   12.55
   7  13  13    4.46    7.71
   7 -13  13    0.41   10.39
  -7 -13 -13   -1.24    9.66
   7  13  14   15.97   10.83
   7 -13  14   14.12   13.23
  -7 -13 -14   25.56   13.00
   7  13  15   21.05   11.17
   7 -13  15   41.38   13.85
  -7 -13 -15   -1.16    8.75
   7  13  16   -0.04    9.37
   7 -13  16   -2.54    7.68
  -7  15  15   39.18   13.95
   7 -15 -15   21.89   15.19
  -7 -15  15   48.22   14.61
  -7 -15  15   17.44    5.01
  -7  15  14  176.89   12.02
   7 -15 -14  153.23   21.42
  -7 -15  14  160.13   18.58
  -7 -15  14  136.22    7.56
  -7  15  13   14.88    6.75
   7 -15 -13   12.73    8.80
  -7 -15  13    7.02    3.79
  -7 -15  13    2.35    7.15
  -7  15  12   25.16    9.62
   7 -15 -12   20.39    8.56
  -7 -15  12    9.09    3.62
  -7 -15  12   14.23    7.04
  -7  15  11    2.32    8.40
   7 -15 -11    8.49   10.44
  -7 -15  11   12.44    9.35
  -7 -15  11    4.34    2.84
  -7  15  10   -0.51    6.80
   7 -15 -10   -2.65    8.03
  -7 -15  10    4.61    7.36
  -7 -15  10    0.74    2.14
  -7  15   9   31.15    9.78
  -7 -15   9   17.01    9.94
   7 -15  -9   28.54   10.77
  -7 -15   9   25.26    3.70
  -7  15   8   64.43   12.02
  -7 -15   8  103.82   12.00
   7 -15  -8   94.26   12.63
  -7 -15   8   95.92    8.95
  -7  15   7   29.62    6.75
   7 -15  -7   45.72   10.58
  -7 -15   7   36.35   10.81
  -7 -15   7   34.63    9.86
  -7  15   6  172.32   14.49
   7 -15  -6  198.07   14.43
  -7 -15   6  211.64   13.02
  -7 -15   6  194.07   10.34
  -7  15   5  385.52   17.85
   7 -15  -5  362.74   12.92
  -7 -15   5  363.16   13.04
  -7 -15   5  355.63   15.43
  -7  15   4  280.65   16.05
   7 -15  -4  269.76   10.70
  -7 -15   4  272.91   10.76
  -7 -15   4  268.51    9.92
   7  15  -3   50.64    3.75
  -7  15   3   54.93    3.74
  -7  15   3   65.48   10.36
   7 -15  -3   68.35    9.53
  -7 -15   3   51.73    6.21
   7  15  -2    7.39    2.73
  -7  15   2    7.96    7.84
  -7  15   2    8.17    3.07
   7 -15  -2   13.99    6.80
  -7 -15   2   12.91    6.89
   7  15  -1   85.40    3.68
  -7  15   1   86.08    4.56
  -7  15   1   92.48    7.62
   7 -15  -1   80.17   10.46
  -7 -15   1   79.39    9.17
  -7  15   0   18.92    5.41
   7  15   0   13.91    2.80
  -7  15   0   13.07    2.09
   7 -15   0   19.15    4.95
  -7 -15   0   15.10    4.47
   7  15   1    0.37    5.54
   7 -15   1   -2.45    3.46
  -7 -15  -1    7.15    4.98
   7  15   2   20.28    7.57
   7 -15   2   20.90    8.21
  -7 -15  -2   18.18    7.18
   7  15   3    8.63    7.12
   7 -15   3    7.87    7.56
  -7 -15  -3   12.21    4.32
   7  15   4   17.00    4.79
   7 -15   4   19.25    7.96
  -7 -15  -4   17.55    7.27
   7  15   5   28.38    5.40
   7 -15   5   25.90    5.61
   7 -15   5   29.32    9.28
  -7 -15  -5   26.08    8.10
   7  15   6   29.33    5.46
   7 -15   6   23.46    6.26
   7 -15   6   32.64    8.76
  -7 -15  -6   23.77    5.75
   7  15   7  130.93   11.00
   7 -15   7  106.51    9.02
   7 -15   7  124.32   12.07
  -7 -15  -7  111.91    8.27
   7  15   8    7.22    7.39
   7 -15   8    1.23    9.15
   7 -15   8   11.18    8.45
  -7 -15  -8    8.64    5.51
   7  15   9   40.96    6.60
   7 -15   9   46.78    8.70
   7 -15   9   70.47   11.87
  -7 -15  -9   49.62    7.66
   7  15  10  215.09   14.60
   7 -15  10  206.02   17.96
  -7 -15 -10  216.74   12.39
   7  15  11  123.38    9.08
   7 -15  11  119.57   16.37
  -7 -15 -11  110.35   10.79
   7  15  12  102.80   13.74
   7 -15  12  137.53   17.00
  -7 -15 -12  106.80   11.18
   7  15  13   10.61    6.22
   7 -15  13    0.16    7.94
  -7 -15 -13    6.41    7.64
   7  15  14   79.12   10.23
   7 -15  14   91.13   12.70
  -7 -15 -14  108.75   18.19
  -7  17  13   -0.24    8.91
  -7 -17  13   -0.30    9.20
   7 -17 -13    7.43   11.26
  -7  17  12    6.61   10.74
  -7 -17  12   16.73   11.22
   7 -17 -12   18.06   13.28
  -7  17  11    2.16    4.50
   7 -17 -11    4.20    5.44
  -7 -17  11   -4.69    5.29
  -7 -17  11   -1.54    4.57
  -7  17  10    4.47    9.56
   7 -17 -10    9.83    7.58
  -7 -17  10    4.46    7.43
  -7 -17  10   17.34    6.68
  -7  17   9   18.94    7.10
   7 -17  -9   16.57    7.92
  -7 -17   9   17.44   12.03
  -7 -17   9   24.34    7.22
  -7  17   8  173.18   16.17
   7 -17  -8  159.13   11.96
  -7 -17   8  171.64   10.47
  -7 -17   8  160.43   11.29
  -7  17   7  258.51   12.58
   7 -17  -7  253.75   13.09
  -7 -17   7  247.14   17.52
  -7 -17   7  246.75   11.78
  -7  17   6  376.06   14.64
   7 -17  -6  387.20   15.31
  -7 -17   6  387.50   20.13
  -7 -17   6  397.33   13.72
  -7  17   5   -2.54    6.20
   7 -17  -5   -3.87    4.07
  -7 -17   5    2.75    3.26
  -7 -17   5    0.72    3.79
  -7  17   4   11.65    6.63
  -7  17   4   -0.49    2.35
   7 -17  -4   -1.35    4.18
  -7 -17   4   -1.21    3.78
  -7 -17   4    0.91    3.60
  -7  17   3   26.06    9.81
  -7  17   3   16.96    4.08
   7 -17  -3   18.14    6.06
  -7 -17   3   23.42    5.79
   7  17  -2   79.37    3.15
  -7  17   2   81.35   12.14
  -7  17   2   88.85    4.46
   7 -17  -2  124.40   11.94
  -7 -17   2   87.85    7.52
   7  17  -1   46.80    3.02
  -7  17   1   51.77   10.93
  -7  17   1   44.47    2.77
   7 -17  -1   54.91   10.13
  -7 -17   1   42.35    9.30
   7  17   0    2.18    2.04
  -7  17   0    0.71    1.08
  -7  17   0   -7.24    4.69
   7 -17   0   -4.14    6.05
  -7 -17   0    2.11    5.74
   7  17   1  333.06    8.06
   7  17   1  318.77   12.19
   7 -17   1  291.65   15.74
  -7 -17  -1  308.15   14.62
   7  17   2  198.94   14.11
   7 -17   2  205.74   14.47
   7  17   3    1.28    4.68
   7 -17   3  -13.60    7.78
  -7 -17  -3   -6.08    4.27
   7  17   4    9.53    5.12
   7 -17   4    9.75    8.11
  -7 -17  -4    8.58    7.41
   7  17   5   23.26    9.10
   7 -17   5   27.57    9.76
   7 -17   5   31.61    6.46
  -7 -17  -5   25.78    8.83
   7  17   6   -6.76    6.96
   7 -17   6    8.70    5.31
   7 -17   6    4.05    4.99
  -7 -17  -6   -0.70    7.14
   7  17   7   -2.15    7.08
   7 -17   7   -3.49    5.11
   7 -17   7   -0.00    5.37
  -7 -17  -7   -0.18    7.49
   7  17   8  163.23   10.07
   7 -17   8  160.64   11.26
   7 -17   8  138.65   15.95
  -7 -17  -8  168.44   15.30
   7  17   9    5.74    8.46
   7 -17   9    1.60    6.93
   7 -17   9   11.38    6.54
  -7 -17  -9    9.46    9.75
   7  17  10   19.01    9.51
   7 -17  10    2.45   11.98
   7 -17  10   10.32    7.58
  -7 -17 -10   11.31   11.23
   7  17  11   -1.19    7.50
   7 -17  11    3.33    5.96
   7 -17  11   -4.20    6.23
  -7 -17 -11    5.68    8.93
   7  17  12   41.48    8.86
   7 -17  12   72.13   10.21
   7 -17  12   53.92   16.37
  -7 -17 -12   45.68   14.78
   7  17  13    2.12    9.18
   7 -17  13   -8.83   11.84
   7 -17  13   -3.30    6.97
  -7 -17 -13   -0.92   11.35
  -7  19  12   51.21    9.68
   7 -19 -12   43.00   16.80
  -7 -19  12   46.74   15.07
  -7 -19  12   48.26   11.49
  -7  19  11    9.78   11.17
   7 -19 -11   13.24   12.26
  -7 -19  11   13.03   12.35
  -7 -19  11    3.68   11.03
  -7  19  10   -3.08    8.39
   7 -19 -10    4.64    8.82
  -7 -19  10   -0.64    5.82
  -7 -19  10   -1.60    8.09
  -7  19   9   31.25    8.14
   7 -19  -9   29.82   13.75
  -7 -19   9   22.62   11.61
  -7 -19   9   10.27   12.11
  -7  19   8   12.09   11.24
   7 -19  -8   17.62    8.06
  -7 -19   8    7.61    7.33
  -7 -19   8   18.36    6.35
  -7  19   7   -4.19    9.25
   7 -19  -7    5.71    6.78
  -7 -19   7    5.64    5.55
  -7 -19   7    3.72    9.23
  -7  19   6   96.54    9.71
  -7 -19   6   95.12    8.81
   7 -19  -6  102.69   10.08
  -7 -19   6   80.08   14.18
  -7  19   5   83.49   14.51
  -7  19   5   91.86    5.85
   7 -19  -5   89.47    9.55
  -7 -19   5   85.38    8.23
  -7 -19   5   87.95   12.98
  -7  19   4    3.84   10.29
  -7  19   4   10.85    4.62
   7 -19  -4    9.32    6.61
  -7 -19   4   11.38    5.53
  -7 -19   4   11.13    6.09
  -7  19   3    9.93    5.07
  -7  19   3   58.07   10.98
   7 -19  -3   14.09    6.60
  -7 -19   3   14.51    6.15
   7  19  -2   71.21    2.55
  -7  19   2  102.87   13.36
  -7  19   2   69.02    4.93
   7 -19  -2   94.49    8.67
  -7 -19   2   81.05    7.75
   7  19  -1   13.74    2.23
  -7  19   1   17.02    1.78
  -7  19   1   26.10    7.03
   7 -19  -1   31.49    6.30
  -7 -19   1   18.91    5.88
   7  19   0   -0.01    2.41
   7 -19   0   -3.22    4.41
  -7 -19   0   -0.36    4.18
   7  19   1   -0.85    2.16
   7 -19   1   -3.03    4.40
  -7 -19  -1    3.26    3.88
   7  19   2   41.86    7.67
   7 -19   2   42.65    7.19
  -7 -19  -2   38.39    6.64
   7  19   3   14.74    6.59
   7 -19   3   17.79   10.28
  -7 -19  -3   21.06    9.15
   7  19   4   31.43    6.78
   7 -19   4   34.67   11.58
  -7 -19  -4   28.97   10.21
   7  19   5  141.90   14.32
   7 -19   5  127.64   14.82
   7 -19   5  146.86   10.20
  -7 -19  -5  156.44   13.85
   7  19   6   12.53    8.95
   7 -19   6   14.84    6.17
   7 -19   6    2.79    6.60
  -7 -19  -6    7.35    9.14
   7  19   7    2.71    9.13
   7 -19   7    7.28    6.23
   7 -19   7    6.02   10.16
  -7 -19  -7    8.44    9.16
   7  19   8   -4.50    4.94
   7 -19   8   -2.14    8.18
   7 -19   8    6.89    5.48
  -7 -19  -8    1.26    7.73
   7  19   9   16.07   11.61
   7 -19   9   26.88    8.73
   7 -19   9   19.05    8.39
  -7 -19  -9   14.20   11.83
   7  19  10   55.28    9.25
   7 -19  10   56.93   16.48
   7 -19  10   54.74   15.14
  -7 -19 -10   52.43   14.95
   7  19  11  147.86   17.52
   7 -19  11  151.79   13.45
   7 -19  11  154.35   21.27
  -7 -19 -11  169.04   13.89
   7  19  12  279.81   15.77
   7 -19  12  246.58   24.96
   7 -19  12  236.28   23.50
  -7 -19 -12  235.97   17.28
  -7  21  10   15.75   12.34
   7 -21 -10    3.47   12.84
  -7 -21  10    3.99    8.42
  -7 -21  10   12.75   10.80
  -7  21   9   26.36   13.98
   7 -21  -9   42.69   15.16
  -7 -21   9   32.92   13.06
  -7 -21   9   30.08   13.90
  -7  21   8    1.18    6.93
   7 -21  -8    5.07   10.48
  -7 -21   8    0.57   10.09
  -7 -21   8    4.63    9.06
  -7  21   7    2.39    5.01
  -7  21   7   21.30   12.35
   7 -21  -7   30.16    8.58
  -7 -21   7   26.22    7.85
  -7 -21   7   35.45    7.23
  -7  21   6    8.52    4.30
  -7  21   6   14.29    7.51
   7 -21  -6    5.38    7.72
  -7 -21   6   12.50    6.08
  -7 -21   6   11.63   10.51
  -7  21   5   69.08   13.97
  -7  21   5   33.29    6.72
   7 -21  -5   64.85    9.29
  -7 -21   5   42.73    7.74
  -7 -21   5   64.51   13.05
  -7  21   4    0.05    3.66
  -7  21   4    6.54   10.20
   7 -21  -4   10.79    6.31
  -7 -21   4    7.45    5.65
  -7 -21   4    4.63    5.45
  -7  21   3   32.29    8.51
  -7  21   3   32.25    3.85
   7 -21  -3   28.89    8.15
  -7 -21   3   24.84    7.58
  -7  21   2   41.50    3.37
  -7  21   2   70.48    9.65
   7 -21  -2   65.41   12.32
  -7 -21   2   42.32   11.77
   7  21  -1    6.17    1.68
   7 -21  -1   19.70    9.31
  -7 -21   1    5.88    9.44
   7  21   0    2.66    2.32
  -7 -21   0    1.67    8.61
   7  21   1   83.41    5.22
   7 -21   1  106.40   14.41
  -7 -21  -1   80.71   12.91
   7  21   2  100.21   11.31
  -7 -21  -2  122.73   14.08
   7  21   3  195.47   17.55
   7 -21   3  168.60   11.38
  -7 -21  -3  153.45   15.03
   7  21   4    5.37    6.89
   7 -21   4   20.22   11.39
  -7 -21  -4    7.19    9.56
   7  21   5   -2.89    6.18
   7 -21   5  -14.51   10.13
   7 -21   5   -2.97    5.90
  -7 -21  -5    0.48    8.60
   7  21   6   39.06   12.79
   7 -21   6   35.70    8.31
   7 -21   6   32.90    8.79
  -7 -21  -6   30.95   12.08
   7  21   7   57.28    9.76
   7 -21   7   59.92    9.68
   7 -21   7   39.32    9.44
  -7 -21  -7   55.24   13.31
   7  21   8   17.72    8.13
   7 -21   8   23.28    8.63
   7 -21   8   17.65   12.73
  -7 -21  -8   22.19   12.38
   7  21   9    0.07   11.03
   7 -21   9    3.21    7.09
   7 -21   9   15.01   11.87
  -7 -21  -9    4.84    7.45
   7  21  10    1.87    6.60
   7 -21  10   -5.10   12.33
   7 -21  10    6.04   10.40
  -7 -21 -10    3.79    7.37
  -7  23   7    0.03    4.91
  -7  23   7   -1.36   10.29
   7 -23  -7   -1.48    6.42
  -7 -23   7   -0.04    5.53
  -7 -23   7   -0.39    5.94
  -7  23   6   22.26    8.45
  -7  23   6    7.65    5.59
   7 -23  -6   15.58    8.52
  -7 -23   6   18.65    7.32
  -7 -23   6   27.64   12.46
  -7  23   5   17.72    4.93
  -7  23   5   38.41   13.92
   7 -23  -5   42.52    9.03
  -7 -23   5   28.25    8.21
  -7 -23   5   37.70    7.54
  -7  23   4    0.49    8.39
   7 -23  -4   12.15   11.21
  -7 -23   4   13.25    6.90
  -7 -23   4    7.43    9.37
  -7  23   3   21.69    9.68
  -7 -23   3   28.79   11.97
   7 -23  -3   26.93   11.83
  -7  23   2   -2.51    9.85
  -7 -23   2   49.93   12.43
   7 -23  -2   45.03   12.04
   7 -23  -1   10.10    6.73
  -7 -23   1    7.42    9.93
   7 -23   0   -3.19    4.33
  -7 -23   0    2.89    4.12
   7 -23   1   10.39   10.26
  -7 -23  -1    6.25    6.32
   7 -23   2    7.45    9.93
  -7 -23  -2    0.55    5.91
   7  23   3   43.05   10.72
   7  23   3   73.12    4.79
   7 -23   3   98.51   14.58
  -7 -23  -3   99.92   14.42
   7  23   4    0.94    8.93
   7 -23   4    6.09    5.11
  -7 -23  -4  -14.95    7.94
   7  23   5    5.28    7.57
   7 -23   5    1.26   10.46
   7 -23   5    8.88   10.40
  -7 -23  -5    8.33   10.68
   7  23   6    4.80   11.45
   7 -23   6    2.44   10.88
   7 -23   6    7.78    7.69
  -7 -23  -6    8.60   10.73
   7  23   7    2.39   11.43
   7 -23   7    6.23    7.30
   7 -23   7    1.83    7.66
  -7 -23  -7    5.33   11.02
   8   0 -18   20.19   13.75
  -8   0  18   25.27   13.33
   8   0 -17   -7.43    7.15
  -8   0  17   -1.23    6.67
   8   0 -16   28.50   13.13
  -8   0  16   38.21   12.17
   8   0 -15    6.61    8.61
  -8   0  15   -4.37    8.20
   8   0 -14  363.34   14.95
  -8   0  14  359.72   14.63
   8   0 -13    0.88    6.80
  -8   0  13   -0.74    4.24
   8   0 -12   87.02    8.27
  -8   0  12  101.37   11.38
   8   0 -11   -7.50    6.87
  -8   0  11   -0.16    6.54
   8   0 -10    9.84    6.45
  -8   0  10    5.47    4.03
   8   0  -9    2.74    3.11
  -8   0   9   -1.31    2.88
   8   0  -8  216.96   10.17
  -8   0   8  221.81    9.85
   8   0  -7    1.00    2.78
  -8   0   7    5.30    3.95
   8   0  -6   46.41    5.54
  -8   0   6   44.62    5.13
   8   0  -5    1.71    3.01
  -8   0   5   -0.34    2.05
  -8   0   5    1.03    2.79
   8   0  -4   66.48    3.26
  -8   0   4   72.08    3.03
  -8   0   4   77.81    3.61
   8   0  -3    3.15    2.25
   8   0  -3    1.57    1.85
  -8   0   3   -0.12    1.75
  -8   0   3    0.80    2.20
   8   0  -2  933.82   15.59
   8   0  -2  964.33   13.48
  -8   0   2  935.15   12.76
  -8   0   2  957.50   15.69
   8   0  -1   -5.56    1.97
   8   0  -1    1.03    1.07
  -8   0   1    0.43    1.25
  -8   0   1    0.25    1.04
   8   0   0  211.12    2.50
   8   0   0  196.99    4.28
  -8   0   0  214.91    2.37
  -8   0   0  210.67    5.88
   8   0   1    2.98    1.02
   8   0   1    3.82    2.69
   8   0   2 5955.24   77.57
  -8   0  -2 5756.27   74.28
   8   0   3    2.77    2.03
  -8   0  -3    0.66    2.07
   8   0   4 6882.30  101.26
  -8   0  -4 6746.27   99.22
   8   0   5    0.11    2.74
  -8   0  -5   -0.58    1.71
   8   0   6  107.04    6.39
  -8   0  -6  107.58    4.45
   8   0   7    1.83    3.10
  -8   0  -7   -0.66    1.97
   8   0   8   62.91    4.67
  -8   0  -8   58.28    4.53
   8   0   9    0.45    4.91
  -8   0  -9    2.59    2.96
   8   0  10   40.94    7.68
  -8   0 -10   39.86    7.67
   8   0  11    0.63    3.81
  -8   0 -11    2.45    5.76
   8   0  12  133.98   12.01
  -8   0 -12  105.62    8.49
   8   0  13   -4.09    4.83
  -8   0 -13   -1.94    4.88
   8   0  14 1178.81   35.36
  -8   0 -14 1123.84   34.98
   8   0  15   -0.27    8.67
  -8   0 -15   -3.78    8.63
   8   0  16    9.04    6.53
  -8   0 -16    2.95    6.67
   8   0  17   -5.93   10.47
  -8   0 -17   -4.56   10.73
   8   0  18   13.63   13.46
  -8   0 -18   26.64   12.89
   8   2 -18  -10.30    9.46
  -8   2  18    5.70    9.14
  -8  -2  18    0.38    6.10
   8  -2 -18   -1.44    6.79
   8   2 -17   21.04   13.08
  -8   2  17   17.61   12.67
   8  -2 -17   21.11   13.50
  -8  -2  17   23.74    8.21
   8   2 -16   47.78    9.68
  -8   2  16   53.69    8.87
  -8  -2  16   43.38   13.57
   8  -2 -16   57.97   14.64
   8   2 -15  111.32   15.71
  -8   2  15  126.19   10.46
  -8  -2  15  124.70   10.63
   8  -2 -15  108.27   11.33
   8   2 -14    9.84    9.14
  -8   2  14   -6.57    8.63
   8  -2 -14   -8.72    9.21
  -8  -2  14   -8.32    8.75
  -8   2  13   68.48   11.85
   8   2 -13   72.61    8.37
   8  -2 -13   66.95    8.33
  -8  -2  13   88.62   12.02
   8   2 -12    7.04    4.59
  -8   2  12    3.38    6.81
   8  -2 -12   -5.28    7.28
  -8  -2  12   -0.39    4.45
   8   2 -11  324.74   15.56
  -8   2  11  318.59   11.24
  -8  -2  11  332.11   15.38
   8  -2 -11  321.45   11.84
   8   2 -10  114.24   10.07
  -8   2  10  118.91    6.91
  -8  -2  10  112.44    7.09
   8  -2 -10  121.65   10.55
   8   2  -9  207.68   10.57
  -8   2   9  201.60    7.61
   8  -2  -9  181.68   10.78
  -8  -2   9  200.76   10.74
   8   2  -8  273.08   10.89
  -8   2   8  275.94   10.83
  -8  -2   8  281.66   11.33
   8  -2  -8  272.13    8.78
   8   2  -7  558.40   14.58
  -8   2   7  576.25   14.15
   8  -2  -7  560.88   15.03
  -8  -2   7  599.13   15.01
   8   2  -6   60.22    6.08
  -8   2   6   71.62    4.09
  -8  -2   6   65.44    6.05
  -8  -2   6   73.15    4.20
   8   2  -5 3528.37   54.66
  -8   2   5 3617.39   55.02
  -8  -2   5 3760.23   55.55
   8  -2  -5 3593.24   56.52
  -8  -2   5 3596.33   55.39
  -8   2   4  148.48    5.66
   8   2  -4  150.97    4.30
  -8   2   4  152.99    5.04
  -8  -2   4  146.79    4.26
  -8  -2   4  138.89    5.87
   8  -2  -4  143.91    6.22
   8   2  -3  157.74    4.33
   8   2  -3  164.12    3.80
  -8   2   3  163.11    6.25
  -8   2   3  159.19    3.93
   8  -2  -3  168.85    5.71
  -8  -2   3  167.19    5.11
  -8  -2   3  159.41    5.42
   8   2  -2   89.44    3.28
   8   2  -2   89.48    3.09
  -8   2   2   93.50    4.75
  -8   2   2   91.72    3.56
   8  -2  -2   92.95    2.83
  -8  -2   2   82.59    3.36
  -8  -2   2   85.96    3.18
   8  -2  -2   79.28    5.06
   8   2  -1  218.17    4.64
  -8   2   1  209.50    6.04
  -8   2   1  207.08    4.41
   8  -2  -1  212.67    6.42
  -8  -2   1  203.39    3.65
  -8  -2   1  203.37    4.59
   8  -2  -1  206.50    4.34
   8   2   0  406.84    8.10
  -8   2   0  406.73    6.68
  -8   2   0  403.10    6.39
   8  -2   0  416.26    6.20
   8  -2   0  413.80    6.70
   8   2   1  221.43    3.41
   8  -2   1  212.41    4.54
   8  -2   1  230.10    5.78
  -8  -2  -1  226.36    3.39
   8   2   2   78.68    2.61
   8  -2   2   76.10    3.15
  -8  -2  -2   75.10    2.66
   8   2   3 3097.12   41.16
  -8   2  -3 3087.29   41.55
  -8  -2  -3 3113.99   42.43
   8  -2   3 3081.96   41.48
   8   2   4 1696.33   23.67
  -8   2  -4 1711.89   25.62
  -8  -2  -4 1714.65   24.58
   8  -2   4 1687.23   24.48
   8   2   5  556.37   11.67
  -8   2  -5  559.07   10.17
  -8  -2  -5  548.50   11.91
   8  -2   5  580.68   12.58
   8   2   6 1415.73   22.65
  -8   2  -6 1457.52   25.45
   8  -2   6 1464.97   26.10
  -8  -2  -6 1415.33   25.25
   8   2   7   54.90    5.35
  -8   2  -7   41.43    3.88
   8  -2   7   48.27    6.05
  -8  -2  -7   50.11    5.84
   8   2   8   38.20    6.06
  -8   2  -8   35.46    6.08
  -8  -2  -8   31.18    6.19
   8  -2   8   49.05    6.67
   8   2   9   57.38    5.06
  -8   2  -9   59.50    7.63
  -8  -2  -9   60.13    7.76
   8  -2   9   64.72    5.37
   8   2  10   12.37    4.36
  -8   2 -10   19.05    6.90
  -8  -2 -10   15.53    4.53
   8  -2  10   17.61    7.17
   8   2  11  106.76    7.43
  -8   2 -11   93.38   10.45
  -8  -2 -11  117.66   10.92
   8  -2  11  108.88    7.69
   8   2  12 1496.96   36.09
  -8   2 -12 1354.15   34.75
  -8  -2 -12 1422.45   31.70
   8  -2  12 1473.73   36.37
   8   2  13   26.14    9.85
  -8   2 -13   29.27    9.54
  -8  -2 -13   20.23   10.28
   8  -2  13   29.98    6.88
  -8   2 -14  178.76   10.94
   8   2  14  178.83   10.93
   8  -2  14  178.11   16.09
  -8  -2 -14  194.72   11.36
   8   2  15  131.60   10.45
  -8   2 -15  113.80   10.49
  -8  -2 -15  123.30   15.60
   8  -2  15  114.89   10.59
   8   2  16    0.86    9.26
  -8   2 -16   -3.00    9.41
  -8  -2 -16  -13.32    9.77
   8  -2  16    2.76    9.71
   8   2  17   34.82   12.59
  -8   2 -17   11.81   11.86
  -8  -2 -17   23.95    8.66
   8  -2  17   18.45    8.79
   8   2  18   -6.54    7.01
  -8   2 -18   -1.16   10.49
  -8  -2 -18   -7.05   11.51
   8  -2  18    0.70   11.55
   8   4 -18   30.47    8.54
  -8   4  18   43.16   14.41
  -8  -4  18   44.86    9.90
   8  -4 -18   23.77   10.19
   8   4 -17  -10.29   10.04
  -8   4  17   -0.81    9.67
  -8  -4  17   -1.98   10.40
   8  -4 -17    1.02   11.12
   8   4 -16   87.47   15.02
  -8   4  16   87.64   14.84
  -8  -4  16   92.88   10.57
   8  -4 -16   84.69   11.47
   8   4 -15  308.92   14.87
  -8   4  15  286.08   19.40
  -8  -4  15  300.73   20.23
   8  -4 -15  336.37   22.01
   8   4 -14   78.41    9.44
  -8   4  14   91.74    9.05
  -8  -4  14   72.46   14.30
   8  -4 -14   93.01   10.18
   8   4 -13  226.21   11.41
  -8   4  13  222.42   10.90
   8  -4 -13  205.57   16.93
  -8  -4  13  222.31   15.97
   8   4 -12    7.14    7.57
  -8   4  12    4.26    4.69
  -8  -4  12    7.96    8.13
   8  -4 -12    2.57    8.13
   8   4 -11   78.15   10.10
  -8   4  11   64.30    6.66
  -8  -4  11   66.79   10.38
   8  -4 -11   68.95    7.39
   8   4 -10   10.56    6.94
  -8   4  10   11.48    6.88
  -8  -4  10   13.84    4.67
   8  -4 -10   13.64    7.72
   8   4  -9   42.22    7.24
  -8   4   9   31.65    6.87
  -8  -4   9   33.91    7.12
   8  -4  -9   27.02    8.12
   8   4  -8   -3.02    2.90
  -8   4   8   -2.88    4.31
   8  -4  -8   -1.03    3.27
  -8  -4   8    1.56    2.54
  -8  -4   8   -2.44    2.82
   8   4  -7 1170.47   23.59
  -8   4   7 1188.69   20.70
   8  -4  -7 1158.37   21.84
  -8  -4   7 1168.23   22.00
  -8  -4   7 1167.84   21.33
  -8   4   6 2364.74   36.90
   8   4  -6 2352.39   38.73
   8  -4  -6 2310.38   40.90
  -8  -4   6 2407.01   40.56
  -8  -4   6 2420.92   39.10
   8   4  -5 1426.26   24.61
  -8   4   5 1423.37   24.05
   8  -4  -5 1388.61   25.34
  -8  -4   5 1428.58   23.15
  -8  -4   5 1405.86   23.43
   8   4  -4  973.44   16.03
  -8   4   4  961.05   14.88
   8  -4  -4  975.52   17.83
  -8  -4   4  984.17   16.89
  -8  -4   4  962.90   15.85
   8   4  -3  316.71    6.10
   8   4  -3  329.65    7.01
  -8   4   3  323.96    6.15
  -8   4   3  329.29    8.63
   8  -4  -3  318.41    8.14
  -8  -4   3  307.77    7.04
  -8  -4   3  321.29    6.09
   8   4  -2   16.61    1.95
  -8   4   2   18.14    3.30
  -8   4   2   19.03    2.99
   8  -4  -2   17.60    2.09
  -8  -4   2   20.92    2.85
  -8  -4   2   18.07    2.60
   8   4  -1 1524.99   21.27
  -8   4   1 1537.16   21.94
  -8   4   1 1500.53   21.54
  -8  -4   1 1504.88   19.13
  -8  -4   1 1465.76   20.53
  -8  -4   1 1574.85   21.06
   8  -4  -1 1459.47   20.39
   8  -4  -1 1509.64   21.21
   8   4   0  131.46    4.45
  -8   4   0  129.12    4.11
  -8   4   0  134.59    4.90
   8  -4   0  123.67    3.97
   8  -4   0  125.24    3.13
  -8  -4   0  122.50    3.38
   8   4   1  181.99    4.10
  -8   4  -1  190.31    4.66
   8  -4   1  173.43    3.82
  -8  -4  -1  182.48    3.97
   8  -4   1  178.46    4.10
   8   4   2   10.08    2.10
   8  -4   2    7.41    1.75
   8  -4   2    8.58    1.86
  -8  -4  -2    8.55    2.20
   8   4   3   92.96    4.01
   8  -4   3   94.42    3.42
  -8  -4  -3  100.81    4.44
   8   4   4 3192.99   44.11
   8  -4   4 3160.69   47.84
  -8  -4  -4 3241.55   47.94
   8   4   5  418.10    9.45
  -8   4  -5  415.28    9.94
  -8  -4  -5  408.12    8.54
   8  -4   5  420.57    8.94
   8   4   6  161.56    7.14
  -8   4  -6  158.67    7.08
  -8  -4  -6  157.61    5.69
   8  -4   6  148.26    7.93
   8   4   7    4.17    2.59
  -8   4  -7    6.29    4.02
   8  -4   7    3.72    3.00
  -8  -4  -7    3.39    2.89
   8   4   8    9.28    4.97
  -8   4  -8    9.82    3.36
  -8  -4  -8   10.58    5.48
   8  -4   8   11.35    3.62
   8   4   9    7.45    5.16
  -8   4  -9    3.45    3.38
  -8  -4  -9    5.72    5.57
   8  -4   9    6.17    3.75
   8   4  10   42.48    7.78
  -8   4 -10   48.27    7.69
  -8  -4 -10   39.70    5.48
   8  -4  10   34.80    8.61
   8   4  11   40.10    8.62
  -8   4 -11   38.39    8.79
  -8  -4 -11   39.13    9.21
   8  -4  11   39.91    9.44
   8   4  12   87.78   10.89
  -8   4 -12   96.64   11.35
  -8  -4 -12   94.49   11.88
   8  -4  12   92.73    8.36
   8   4  13   18.73    9.08
  -8   4 -13   16.70    8.83
   8  -4  13   14.89    9.98
  -8  -4 -13    7.68    6.22
   8   4  14    3.28    6.71
  -8   4 -14   -1.64    7.15
  -8  -4 -14   -5.39    7.64
   8  -4  14    0.14    7.97
   8   4  15   83.85   13.07
  -8   4 -15   72.33   12.85
  -8  -4 -15   75.21    9.71
   8  -4  15   90.36   14.68
   8   4  16  223.28   13.18
  -8   4 -16  220.04   18.09
  -8  -4 -16  208.01   19.23
   8  -4  16  248.07   20.35
   8   4  17    5.66    7.37
  -8   4 -17   19.55    7.29
   8  -4  17   12.52    8.49
  -8  -4 -17   11.66    8.03
   8   4  18    1.13    9.84
  -8   4 -18    4.26    6.13
  -8  -4 -18   -2.35   10.01
   8  -4  18   -4.26   10.59
   8   6 -18   21.39    8.50
  -8   6  18   20.59    8.41
  -8  -6  18   16.13    7.19
   8  -6 -18   11.70    9.38
  -8  -6  18   18.15    9.00
   8   6 -17    1.95    6.34
  -8   6  17    2.46    6.28
   8  -6 -17    3.65   10.78
  -8  -6  17    1.07    9.64
  -8  -6  17    2.81    5.39
   8   6 -16   16.50   10.75
  -8   6  16   26.75   10.28
   8  -6 -16   11.56    8.11
  -8  -6  16   -4.37    5.77
  -8  -6  16   17.05    6.81
   8   6 -15  118.70   15.16
  -8   6  15  105.43   14.71
  -8  -6  15  114.90   15.34
   8  -6 -15  117.10   17.19
   8   6 -14   38.44   11.60
  -8   6  14   42.16   11.37
  -8  -6  14   51.30    8.12
   8  -6 -14   48.33   13.45
   8   6 -13   21.01    8.80
  -8   6  13   18.02    9.07
  -8  -6  13   -0.33    5.03
   8  -6 -13   27.65    7.06
  -8  -6  13   26.71    9.49
   8   6 -12  534.99   19.66
  -8   6  12  560.43   15.93
  -8  -6  12  547.50   17.13
   8  -6 -12  556.73   22.66
   8   6 -11    4.48    6.17
  -8   6  11   -1.53    4.23
   8  -6 -11    4.53    7.21
  -8  -6  11    1.73    3.36
  -8  -6  11    4.60    4.31
   8   6 -10   19.74    4.52
  -8   6  10   18.57    4.79
   8  -6 -10   10.57    5.48
  -8  -6  10    9.65    7.42
  -8  -6  10   17.47    3.99
   8   6  -9   37.86    4.84
  -8   6   9   26.93    7.29
  -8  -6   9   31.85    6.01
   8  -6  -9   32.93    5.67
  -8  -6   9   36.68    7.70
   8   6  -8  123.59    8.89
  -8   6   8  129.47    6.32
   8  -6  -8  135.47    7.21
  -8  -6   8  117.76    6.61
  -8  -6   8  139.02    7.43
   8   6  -7   94.79    5.03
  -8   6   7   96.69    7.37
  -8  -6   7   96.02    6.17
   8  -6  -7   98.45    5.94
  -8  -6   7   93.71    5.43
   8   6  -6    2.79    4.05
  -8   6   6    6.50    4.46
   8  -6  -6    3.40    4.97
  -8  -6   6    5.24    3.47
  -8  -6   6    4.38    4.54
   8   6  -5  464.51   11.11
  -8   6   5  481.98   12.02
  -8  -6   5  482.02   12.13
   8  -6  -5  460.78   10.42
  -8  -6   5  483.55   10.01
   8   6  -4  485.79    8.69
  -8   6   4  509.82    9.65
   8  -6  -4  493.63   12.53
  -8  -6   4  500.61    9.50
  -8  -6   4  496.65    9.65
   8   6  -3  172.85    5.25
  -8   6   3  178.90    5.29
  -8   6   3  167.27    6.46
   8  -6  -3  166.79    6.80
  -8  -6   3  188.13    5.09
  -8  -6   3  175.08    4.53
   8   6  -2   30.46    2.02
  -8   6   2   34.66    4.18
  -8   6   2   37.76    3.74
   8  -6  -2   34.32    2.81
  -8  -6   2   36.37    3.31
  -8  -6   2   40.19    2.92
   8   6  -1   72.85    3.66
  -8   6   1   84.79    3.89
  -8   6   1   77.28    3.49
   8  -6  -1   75.40    4.67
  -8  -6   1   77.85    4.24
   8   6   0  463.31    7.84
   8   6   0  439.91    8.16
  -8   6   0  440.27    8.29
  -8   6   0  454.55    7.55
   8  -6   0  451.38    7.67
   8  -6   0  436.17    9.47
  -8  -6   0  445.21    7.28
   8   6   1  481.80    9.14
  -8   6  -1  489.81    7.47
   8  -6   1  494.92    7.73
  -8  -6  -1  488.79    8.75
   8  -6   1  471.34    8.63
   8   6   2  113.67    4.58
   8  -6   2  118.23    6.01
   8  -6   2  117.60    3.33
  -8  -6  -2  118.68    3.37
   8   6   3  434.72    8.99
   8  -6   3  423.04    6.84
   8  -6   3  455.00    8.67
  -8  -6  -3  441.66    9.61
   8   6   4 1065.18   17.46
   8  -6   4 1020.90   16.85
  -8  -6  -4  996.63   16.26
   8   6   5   17.89    2.65
   8  -6   5   22.14    3.18
  -8  -6  -5   19.21    3.02
   8   6   6  266.08    8.60
   8  -6   6  274.77   10.25
  -8  -6  -6  267.01    9.61
   8   6   7   33.09    3.55
  -8   6  -7   24.62    3.69
   8  -6   7   33.73    6.40
  -8  -6  -7   29.74    5.95
   8   6   8    2.32    4.37
  -8   6  -8   -0.55    4.37
  -8  -6  -8    2.86    4.60
   8  -6   8    0.81    3.32
   8   6   9    9.02    3.86
  -8   6  -9   11.60    3.81
   8  -6   9   14.09    4.51
  -8  -6  -9   10.73    6.51
   8   6  10   23.56    7.19
  -8   6 -10   20.21    7.16
  -8  -6 -10   33.46    8.02
   8  -6  10   21.56    5.67
   8   6  11    0.87    6.40
  -8   6 -11    7.22    6.53
   8  -6  11    6.72    7.10
  -8  -6 -11    1.22    4.56
   8   6  12  112.44   11.97
  -8   6 -12  112.16    8.15
   8  -6  12  137.94   13.66
  -8  -6 -12  118.86   13.38
   8   6  13    0.59    3.94
  -8   6 -13    0.12    4.10
   8  -6  13   -0.46    7.00
  -8  -6 -13   -0.88    6.76
   8   6  14  123.11   10.01
  -8   6 -14  123.51    9.54
  -8  -6 -14  130.48   10.60
   8  -6  14  139.15   10.88
   8   6  15   -1.07    8.33
  -8   6 -15    3.09    5.29
   8  -6  15    0.00    9.69
  -8  -6 -15    3.50    8.96
   8   6  16   23.32   11.07
  -8   6 -16   22.31    7.07
   8  -6  16   28.93   13.13
  -8  -6 -16   -0.20    8.09
   8   6  17   20.77   12.89
  -8   6 -17   30.02    8.02
  -8  -6 -17   16.42   13.40
   8  -6  17   12.97   14.56
   8   6  18    9.70   12.87
  -8   6 -18   21.91   11.96
  -8  -6 -18   10.61   14.00
   8  -6  18   10.30   14.44
  -8   8  17    9.66    7.03
   8   8 -17   -1.57   10.16
   8  -8 -17   11.65   12.27
  -8  -8  17    2.62   11.03
  -8  -8  17    6.52    8.55
  -8   8  16    1.97    6.08
   8   8 -16    1.78    6.13
   8  -8 -16    5.95    7.57
  -8  -8  16    3.66    6.58
  -8  -8  16    5.64    7.64
   8   8 -15   14.00    6.79
  -8   8  15    4.68    6.36
  -8  -8  15   11.78   10.54
   8  -8 -15    9.11   11.90
  -8  -8  15    5.57    8.07
   8   8 -14   32.06    7.62
  -8   8  14   36.77    7.12
  -8  -8  14   36.57    8.19
   8  -8 -14   34.21   13.71
  -8  -8  14   24.22    8.84
   8   8 -13  565.49   17.37
  -8   8  13  567.06   21.59
   8  -8 -13  521.66   19.91
  -8  -8  13  556.41   18.39
  -8  -8  13  546.94   18.32
   8   8 -12   24.49    9.48
  -8   8  12   28.45    9.43
  -8  -8  12   37.45   10.06
   8  -8 -12   36.67    7.32
  -8  -8  12   36.50    7.42
   8   8 -11    8.53    6.20
  -8   8  11   -1.73    6.42
  -8  -8  11   -5.00    7.10
   8  -8 -11    4.77    7.93
  -8  -8  11    4.35    3.27
   8   8 -10    5.09    5.75
  -8   8  10    2.01    3.99
   8  -8 -10    3.28    7.14
  -8  -8  10    5.39    4.39
  -8  -8  10    3.20    4.65
   8   8  -9   23.28    4.50
  -8   8   9   22.50    7.33
   8  -8  -9   26.28    8.56
  -8  -8   9   28.21    5.11
  -8  -8   9   26.37    5.37
   8   8  -8  568.13   15.96
  -8   8   8  571.39   13.50
   8  -8  -8  553.88   18.41
  -8  -8   8  579.05   11.64
  -8  -8   8  594.55   14.41
  -8   8   7  485.06   14.52
  -8  -8   7  477.61   12.57
   8  -8  -7  483.23   16.13
  -8  -8   7  503.67   11.49
  -8   8   6   47.33    6.23
  -8  -8   6   39.19    4.06
   8  -8  -6   41.72    4.90
  -8  -8   6   38.55    4.14
  -8   8   5   50.91    6.53
   8  -8  -5   61.42    7.29
  -8  -8   5   62.59    4.04
  -8  -8   5   60.50    6.23
   8   8  -4 3486.33   50.83
  -8   8   4 3449.14   52.80
   8  -8  -4 3378.00   53.53
  -8  -8   4 3521.45   53.76
  -8  -8   4 3462.93   48.66
   8   8  -3  161.01    5.09
  -8   8   3  177.69    7.41
  -8   8   3  166.48    5.08
   8  -8  -3  167.95    5.61
  -8  -8   3  167.13    4.64
  -8  -8   3  157.70    4.86
   8   8  -2  135.09    4.23
  -8   8   2  141.91    5.43
  -8   8   2  142.88    7.00
   8  -8  -2  132.74    4.79
  -8  -8   2  130.06    6.62
   8   8  -1  112.42    4.00
  -8   8   1  109.90    6.48
  -8   8   1  117.04    4.25
   8  -8  -1  118.10    4.57
  -8  -8   1  125.98    5.82
   8   8   0   45.84    3.30
   8   8   0   51.59    3.27
  -8   8   0   46.58    2.71
  -8   8   0   57.43    5.56
   8  -8   0   53.52    3.37
  -8  -8   0   52.57    4.38
   8   8   1   -1.51    2.51
  -8   8  -1    0.38    1.16
  -8   8  -1    0.98    2.06
   8  -8   1   -0.62    1.35
   8  -8   1   -0.79    1.86
  -8  -8  -1   -0.04    1.49
   8   8   2  121.51    4.26
   8  -8   2  113.91    3.86
   8  -8   2  107.65    6.82
  -8  -8  -2  119.94    5.68
   8   8   3 2495.38   36.81
   8  -8   3 2451.58   31.07
   8  -8   3 2435.02   39.19
  -8  -8  -3 2548.40   37.70
   8   8   4   67.11    3.63
   8  -8   4   79.35    6.41
   8  -8   4   65.16    2.59
  -8  -8  -4   68.00    3.99
   8   8   5   -0.84    3.34
   8  -8   5   -3.80    4.19
  -8  -8  -5    0.31    3.78
   8   8   6   25.35    5.31
   8  -8   6   27.37    4.23
  -8  -8  -6   21.15    5.91
   8   8   7  108.83    7.74
   8  -8   7  109.94    6.50
  -8  -8  -7  107.14    8.56
   8   8   8   17.79    5.80
   8  -8   8   17.10    6.90
  -8  -8  -8   16.06    4.54
   8   8   9    9.77    3.60
   8  -8   9    6.16    6.95
  -8  -8  -9    1.58    4.23
   8   8  10   84.19    8.81
   8  -8  10   65.00   10.49
  -8  -8 -10   75.26    7.03
   8   8  11    4.95    7.12
  -8   8 -11    9.27    4.68
  -8  -8 -11    4.89    8.28
   8  -8  11   11.32    8.41
   8   8  12   92.85    7.35
  -8   8 -12   75.08   11.25
  -8  -8 -12   65.40   12.97
   8  -8  12   63.56   12.84
   8   8  13  101.51    8.78
  -8   8 -13  105.59   12.48
  -8  -8 -13  119.57    9.58
   8  -8  13  101.75   10.55
   8   8  14   85.92    8.42
  -8   8 -14   69.19   12.38
   8  -8  14   87.84   10.27
  -8  -8 -14   75.97    9.95
   8   8  15   20.18   10.48
  -8   8 -15   24.79   10.67
  -8  -8 -15   15.33   12.21
   8  -8  15   11.71   12.98
   8   8  16   -3.93    8.81
  -8   8 -16   -0.82    8.62
  -8  -8 -16   -0.92    6.52
   8  -8  16    9.76    6.91
   8   8  17   27.43    8.32
  -8   8 -17   25.78   12.56
  -8  -8 -17   -1.49   14.19
   8  -8  17   24.83   10.16
   8  10 -17   11.77    9.67
  -8  10  17    1.28   10.02
   8 -10 -17    9.73   12.37
  -8 -10  17   -6.77   10.69
  -8 -10  17   -0.06    7.62
   8  10 -16   20.93   11.06
  -8  10  16   18.37   11.61
   8 -10 -16   19.68    9.64
  -8 -10  16   20.14    9.16
  -8 -10  16   15.38    8.09
   8  10 -15   48.64   12.00
  -8  10  15   34.35   12.41
   8 -10 -15   54.96   15.93
  -8 -10  15   38.59    9.03
  -8 -10  15   36.38   13.13
   8  10 -14   52.03   11.91
  -8  10  14   75.68   12.60
   8 -10 -14   70.43   16.11
  -8 -10  14   63.75    9.47
  -8 -10  14   50.91    9.34
   8  10 -13   57.53   11.34
  -8  10  13   61.53   11.66
   8 -10 -13   56.82    9.90
  -8 -10  13   68.90    9.01
  -8 -10  13   56.73    5.85
   8  10 -12    1.83    4.66
  -8  10  12    9.06    4.92
   8 -10 -12    7.09    6.01
  -8 -10  12    2.49    8.48
  -8 -10  12    1.57    5.39
  -8  10  11   24.88    8.79
   8 -10 -11   23.38    6.89
  -8 -10  11   22.52    9.44
  -8 -10  11   23.32    5.84
  -8  10  10   15.20    7.59
  -8 -10  10   12.62    5.04
   8 -10 -10   13.18    8.81
  -8 -10  10   17.83    8.19
  -8  10   9   18.23    4.83
   8 -10  -9   17.20    8.49
  -8 -10   9   10.64    5.14
  -8 -10   9   16.79    4.48
  -8  10   8   24.08    7.82
   8 -10  -8   36.95    5.87
  -8 -10   8   31.26    4.55
  -8 -10   8   31.00    5.55
  -8  10   7  564.59   17.03
   8 -10  -7  537.30   14.76
  -8 -10   7  549.77   11.31
  -8 -10   7  545.55   17.23
  -8  10   6   42.50    7.07
   8 -10  -6   40.46    5.34
  -8 -10   6   38.69    3.75
  -8 -10   6   54.71    7.11
  -8  10   5  205.85    9.79
   8 -10  -5  195.56   10.67
  -8 -10   5  191.66    6.96
  -8 -10   5  195.00    5.34
   8  10  -4 1308.35   20.38
  -8  10   4 1282.65   25.30
  -8 -10   4 1283.13   23.68
   8 -10  -4 1304.29   23.74
  -8 -10   4 1293.46   25.06
  -8 -10   4 1284.55   18.55
   8  10  -3 1716.34   24.86
  -8  10   3 1737.99   27.16
  -8  10   3 1706.18   28.96
   8 -10  -3 1641.94   30.98
  -8 -10   3 1680.28   29.02
  -8 -10   3 1712.56   27.51
   8  10  -2   14.30    2.43
  -8  10   2   10.06    3.19
  -8  10   2    8.21    4.79
   8 -10  -2    9.56    4.93
  -8 -10   2    9.77    4.72
   8  10  -1  634.37   10.35
  -8  10   1  604.97   12.67
  -8  10   1  630.30   10.55
   8 -10  -1  589.75   12.17
  -8 -10   1  601.06   13.90
   8  10   0    8.00    2.99
   8  10   0    8.62    2.46
  -8  10   0   11.16    2.46
  -8  10   0   14.11    3.36
   8 -10   0    9.91    3.13
  -8 -10   0   11.17    4.09
   8  10   1  139.37    7.35
  -8  10  -1  147.37    3.18
  -8 -10  -1  140.17    4.97
   8 -10   1  139.92    7.99
   8  10   2   66.94    5.90
   8 -10   2   60.74    6.65
  -8 -10  -2   56.85    3.80
   8  10   3  571.41   13.69
   8 -10   3  518.08    7.78
   8 -10   3  514.25   14.93
  -8 -10  -3  524.63   10.90
   8  10   4 1215.90   21.00
   8 -10   4 1234.38   15.44
   8 -10   4 1180.12   22.98
  -8 -10  -4 1255.95   24.49
   8  10   5  139.52    8.03
   8 -10   5  138.06    7.07
   8 -10   5  145.55    8.74
   8 -10   5  139.98    3.20
  -8 -10  -5  129.21    8.33
   8  10   6  671.25   16.35
   8 -10   6  672.00   19.06
  -8 -10  -6  630.63   14.56
   8  10   7   65.24    7.49
   8 -10   7   58.78    5.90
  -8 -10  -7   61.64    8.15
   8  10   8  144.62    9.95
   8 -10   8  172.04   11.73
  -8 -10  -8  174.02   11.13
   8  10   9  122.32    6.99
   8 -10   9  138.50   11.70
  -8 -10  -9  133.95   11.66
   8  10  10   11.63    6.94
   8 -10  10    9.01    8.69
  -8 -10 -10   10.27    7.96
   8  10  11    3.24    4.22
   8 -10  11   -1.10    8.18
  -8 -10 -11    8.35    7.83
   8  10  12  428.87   17.90
   8 -10  12  420.55   16.54
  -8 -10 -12  416.62   21.38
   8  10  13   86.22   12.14
   8 -10  13   99.07   10.46
  -8 -10 -13  103.63   10.21
   8  10  14  102.45   13.02
   8 -10  14  105.00   11.27
  -8 -10 -14   83.86   15.63
   8  10  15   82.79   12.82
   8 -10  15   32.75   15.27
  -8 -10 -15    2.10   14.26
   8  10  16   -4.27    9.08
   8 -10  16   14.34   11.26
  -8 -10 -16    1.37    6.99
   8  10  17   11.55   10.79
   8 -10  17    5.80    8.91
  -8 -10 -17   -0.25   12.50
  -8  12  16   16.80   12.44
   8 -12 -16   25.36    9.95
  -8 -12  16   16.79    5.74
  -8 -12  16   20.12   12.88
  -8  12  15    5.75    6.11
  -8 -12  15   -0.00    9.87
  -8 -12  15    1.35    6.28
  -8  12  14   10.16    6.72
   8 -12 -14   -0.55   12.97
  -8 -12  14    3.36    6.65
  -8 -12  14   20.63    7.00
  -8  12  13   79.90    8.86
   8 -12 -13   98.93   11.11
  -8 -12  13   88.89    8.14
  -8 -12  13   89.04   14.66
  -8  12  12    3.96    8.18
  -8 -12  12    5.93    4.75
   8 -12 -12    6.68    6.72
  -8 -12  12    4.37    9.21
  -8  12  11   90.50    7.41
   8 -12 -11  103.50   13.50
  -8 -12  11   72.85   12.82
  -8 -12  11   92.39    6.84
  -8  12  10   -0.08    5.59
   8 -12 -10    0.58    6.59
  -8 -12  10   -1.64    6.07
  -8 -12  10    0.65    2.85
  -8  12   9   16.13    7.04
   8 -12  -9   10.23    8.58
  -8 -12   9    6.97    7.96
  -8 -12   9    5.23    3.52
  -8  12   8    9.62    7.33
   8 -12  -8    6.80    8.26
  -8 -12   8   11.47    7.52
  -8 -12   8    7.36    3.14
  -8  12   7  276.09   10.53
   8 -12  -7  284.53   11.81
  -8 -12   7  307.07   14.77
  -8 -12   7  299.94    7.48
  -8  12   6 1252.77   25.04
   8 -12  -6 1237.14   26.31
  -8 -12   6 1239.57   18.84
  -8 -12   6 1234.89   28.70
  -8  12   5  315.65   10.46
   8 -12  -5  330.00   14.70
  -8 -12   5  324.27   12.64
  -8 -12   5  309.53   10.76
   8  12  -4 1638.76   24.60
  -8  12   4 1678.18   30.45
   8 -12  -4 1641.13   34.00
  -8 -12   4 1647.43   30.95
  -8 -12   4 1582.28   28.49
   8  12  -3   48.40    4.23
  -8  12   3   61.74    5.50
  -8  12   3   49.26    3.68
   8 -12  -3   45.90    5.47
  -8 -12   3   58.66    7.78
   8  12  -2   80.91    3.68
  -8  12   2   74.27    4.62
  -8  12   2   81.99    8.42
   8 -12  -2   87.57    8.29
  -8 -12   2   79.70    5.35
   8  12  -1   26.43    2.89
  -8  12   1   25.24    3.60
  -8  12   1   19.66    4.64
   8 -12  -1   26.58    4.18
  -8 -12   1   25.17    5.91
   8  12   0   36.00    3.47
  -8  12   0   51.15    7.62
  -8  12   0   40.62    2.38
   8 -12   0   37.08    6.73
  -8 -12   0   38.20    6.20
   8  12   1  102.58    5.86
  -8  12  -1   99.79    3.02
   8 -12   1   98.64    5.91
  -8 -12  -1  102.38    5.26
   8  12   2  129.26    8.72
   8 -12   2  120.30    8.85
  -8 -12  -2  129.19    7.81
   8  12   3   70.38    4.99
   8 -12   3   71.24    8.52
  -8 -12  -3   63.60    6.91
   8  12   4  101.79    8.15
   8 -12   4   91.24    6.59
  -8 -12  -4   95.14    5.62
   8  12   5 1172.43   25.38
   8 -12   5 1161.24   14.08
   8 -12   5 1127.60   24.10
   8 -12   5 1276.40   28.27
  -8 -12  -5 1204.80   26.71
   8  12   6  106.84    6.32
   8 -12   6  114.18    7.42
   8 -12   6  105.75    7.58
   8 -12   6  105.43    2.99
  -8 -12  -6   99.85    6.65
   8  12   7  154.85   10.29
   8 -12   7  167.66    3.68
   8 -12   7  170.09    8.94
  -8 -12  -7  174.32   11.68
   8  12   8  103.24    9.96
   8 -12   8  121.50   11.88
  -8 -12  -8  119.90   10.96
   8  12   9    3.69    5.35
   8 -12   9    3.89    6.68
  -8 -12  -9   -5.67    6.24
   8  12  10   24.70    5.52
   8 -12  10   29.16   10.42
  -8 -12 -10   30.06    9.49
   8  12  11   15.32    8.25
   8 -12  11   13.70   10.57
  -8 -12 -11   16.14    9.74
   8  12  12    1.83    7.19
   8 -12  12    4.76    8.97
  -8 -12 -12    1.32    8.74
   8  12  13  224.29   11.50
   8 -12  13  249.56   13.90
  -8 -12 -13  216.65   13.97
   8  12  14   32.09    7.22
   8 -12  14   40.01    9.00
  -8 -12 -14    0.31    8.80
   8  12  15   13.33   10.11
   8 -12  15   12.80   12.59
  -8 -12 -15    2.46   12.27
   8  12  16   -4.82    8.70
   8 -12  16    4.29   11.30
  -8 -12 -16    0.14   10.52
  -8  14  15  114.94   11.96
   8 -14 -15  115.35   13.83
  -8 -14  15  117.68    8.48
  -8 -14  15  123.06   12.44
  -8  14  14   41.68   13.21
   8 -14 -14   45.52   10.34
  -8 -14  14   37.39   13.60
  -8 -14  14   34.36    6.23
  -8  14  13   27.75   11.34
   8 -14 -13   17.39   13.51
  -8 -14  13   19.92    5.17
  -8 -14  13   29.44   12.01
  -8  14  12    6.93    5.81
   8 -14 -12    9.62   10.90
  -8 -14  12    3.88    9.78
  -8 -14  12    6.33    3.95
  -8  14  11    0.31    4.38
   8 -14 -11   -2.34    8.69
  -8 -14  11    1.81    2.87
  -8 -14  11   -0.57    5.04
  -8  14  10   12.27    7.32
   8 -14 -10    5.80    9.15
  -8 -14  10    4.33    5.18
  -8 -14  10    1.10    2.78
  -8  14   9   21.19    5.50
   8 -14  -9   23.99   10.75
  -8 -14   9   16.77    3.20
  -8 -14   9   17.23    5.91
  -8  14   8   -4.01    6.07
   8 -14  -8    1.42    7.10
  -8 -14   8    1.38    4.08
  -8 -14   8    0.78    2.67
  -8  14   7  238.70   14.32
   8 -14  -7  245.19   15.78
  -8 -14   7  221.17    5.83
  -8 -14   7  230.36   11.13
  -8 -14   7  239.27   10.21
  -8  14   6   46.60    9.97
   8 -14  -6   51.21   10.43
  -8 -14   6   51.65   10.37
  -8 -14   6   48.09    6.09
  -8  14   5  582.92   16.13
   8 -14  -5  599.37   20.35
  -8 -14   5  629.17   19.45
  -8 -14   5  652.32   20.86
  -8  14   4  180.49    9.13
   8 -14  -4  174.29    8.95
  -8 -14   4  172.94   10.51
  -8 -14   4  181.95   12.34
   8  14  -3   89.14    3.89
  -8  14   3   91.08    5.85
  -8  14   3   82.35    7.14
   8 -14  -3   84.27    7.09
  -8 -14   3   83.08    9.44
   8  14  -2    1.21    2.08
  -8  14   2    5.70    2.75
  -8  14   2    1.08    6.39
   8 -14  -2   -1.74    6.20
  -8 -14   2    3.37    3.77
   8  14  -1  259.77    6.19
  -8  14   1  254.85    6.06
  -8  14   1  259.04   13.78
   8 -14  -1  241.15   12.65
  -8 -14   1  266.91   12.10
   8  14   0   47.28    3.74
  -8  14   0   55.54    6.08
  -8  14   0   47.02    3.12
   8 -14   0   50.38    5.71
  -8 -14   0   48.78    7.43
   8  14   1    9.68    6.48
   8 -14   1    8.90    6.45
  -8 -14  -1    5.14    5.72
   8  14   2   13.08    6.76
   8 -14   2   12.97    7.51
  -8 -14  -2   18.45    5.99
   8  14   3  197.64    8.66
   8 -14   3  206.57   13.18
  -8 -14  -3  212.63    8.13
   8  14   4   83.58    9.23
   8 -14   4   91.16   10.61
  -8 -14  -4   76.76    8.73
   8  14   5    5.08    6.40
   8 -14   5    8.45    7.47
   8 -14   5    8.36    6.66
  -8 -14  -5    4.60    4.11
   8  14   6   75.16    9.26
   8 -14   6   54.97   10.85
   8 -14   6   61.60    9.51
  -8 -14  -6   61.93    9.37
   8  14   7  412.82   16.26
   8 -14   7  449.34   18.14
   8 -14   7  362.19   18.61
  -8 -14  -7  407.02   17.06
   8  14   8   29.69    5.73
   8 -14   8   41.22    7.40
   8 -14   8   37.93   10.43
   8 -14   8   36.12    1.77
  -8 -14  -8   48.69    9.67
   8  14   9   13.87    6.60
   8 -14   9   -7.41    5.89
   8 -14   9    1.48    8.76
   8 -14   9    5.67    1.45
  -8 -14  -9    2.40    8.04
   8  14  10  151.85   12.65
   8 -14  10  155.93   16.02
  -8 -14 -10  167.71   14.87
   8  14  11   41.33   10.05
   8 -14  11   43.36   13.19
  -8 -14 -11   34.97   12.26
   8  14  12   18.35    6.31
   8 -14  12   18.11   12.49
  -8 -14 -12   21.68   11.45
   8  14  13   16.44    9.79
   8 -14  13    7.08   12.68
  -8 -14 -13    4.11   11.49
   8  14  14   14.68   10.76
   8 -14  14    1.14    9.34
  -8 -14 -14   22.12    8.23
   8  14  15   22.65    7.81
   8 -14  15   28.04   10.21
  -8 -14 -15   -0.78    9.25
  -8  16  14    8.42   10.87
   8 -16 -14    4.21   13.22
  -8 -16  14    5.62   11.91
  -8  16  13   17.91    7.41
   8 -16 -13   27.29   13.89
  -8 -16  13   12.45    3.56
  -8 -16  13   21.11    8.00
  -8  16  12   10.92    6.59
   8 -16 -12   18.82    8.60
  -8 -16  12    8.84    3.08
  -8 -16  12   14.60    6.98
  -8  16  11   44.97   11.34
   8 -16 -11   42.93    9.31
  -8 -16  11   33.17    3.59
  -8 -16  11   35.51   11.80
  -8  16  10   -1.04    4.15
   8 -16 -10   -0.56    5.18
  -8 -16  10   -0.28    1.71
  -8 -16  10    5.88    6.68
  -8  16   9   22.09    9.63
   8 -16  -9    7.08    7.38
  -8 -16   9   19.06    7.31
  -8 -16   9   29.73    9.86
  -8  16   8   16.51    5.86
  -8 -16   8    7.89    9.76
   8 -16  -8    5.91    9.79
  -8  16   7   47.98   10.88
  -8 -16   7   47.92    7.57
   8 -16  -7   47.54    7.68
  -8 -16   7   41.20   10.11
  -8  16   6  174.76   13.71
   8 -16  -6  164.80    9.99
  -8 -16   6  174.03   14.33
  -8 -16   6  170.93   12.80
  -8  16   5  220.34   14.82
   8 -16  -5  217.79   10.75
  -8 -16   5  224.66   14.60
  -8 -16   5  206.82   12.97
  -8  16   4   62.87    4.47
  -8  16   4   61.99    7.89
   8 -16  -4   64.43    7.28
  -8 -16   4   51.96    9.70
  -8 -16   4   57.23    9.27
   8  16  -3  303.63    6.66
  -8  16   3  327.83    9.81
  -8  16   3  318.41   12.52
   8 -16  -3  290.97   11.73
  -8 -16   3  312.54   15.56
   8  16  -2  197.71    5.22
  -8  16   2  200.51    7.75
  -8  16   2  185.11   10.56
   8 -16  -2  189.49   13.36
  -8 -16   2  201.92    9.06
   8  16  -1   11.70    2.66
  -8  16   1   13.76    2.39
  -8  16   1   17.84    9.10
   8 -16  -1    4.52    7.74
  -8 -16   1   16.43    4.76
   8  16   0   65.97    4.02
  -8  16   0   65.25    2.31
  -8  16   0   66.13    7.73
   8 -16   0   64.68   10.06
  -8 -16   0   73.14    8.87
   8  16   1   25.19    5.96
   8  16   1   22.04    3.97
   8 -16   1   85.02    9.39
  -8 -16  -1   29.35    7.73
   8  16   2  149.87    8.62
   8 -16   2  143.65    8.77
  -8 -16  -2  160.20    7.93
   8  16   3  163.73    8.73
   8 -16   3  157.18    8.92
  -8 -16  -3  145.26    7.94
   8  16   4    3.26    7.20
   8 -16   4    8.77    4.99
  -8 -16  -4    5.95    6.65
   8  16   5   66.63    6.97
   8 -16   5   72.31   11.29
   8 -16   5   80.78    7.41
  -8 -16  -5   77.23    9.94
   8  16   6   62.98    6.78
   8 -16   6   75.18   11.21
   8 -16   6   62.50    7.29
  -8 -16  -6   61.64    6.99
   8  16   7    7.08    5.08
   8 -16   7    9.52    9.30
   8 -16   7   20.88    8.98
  -8 -16  -7   17.03    5.55
   8  16   8    1.58    6.70
   8 -16   8   -2.02    8.10
   8 -16   8    2.66    5.37
  -8 -16  -8    4.70    4.95
   8  16   9   10.43    7.78
   8 -16   9    1.87    9.41
   8 -16   9    5.48    9.51
  -8 -16  -9    6.02    5.86
   8  16  10   -4.79    4.47
   8 -16  10    4.75    5.41
   8 -16  10   -0.40    8.83
  -8 -16 -10   -0.36    5.17
   8  16  11   11.23    9.35
   8 -16  11   12.38    7.88
   8 -16  11   14.00    7.61
  -8 -16 -11    7.03    7.26
   8  16  12   -0.63    9.16
   8 -16  12    5.73    8.08
  -8 -16 -12   10.60    6.97
   8  16  13   24.92    8.21
   8 -16  13   30.92   10.47
  -8 -16 -13   48.63   14.15
   8  16  14    7.06   10.90
   8 -16  14   19.73   14.47
  -8 -16 -14    9.07   12.95
  -8  18  12    7.55   11.19
   8 -18 -12   14.04   13.29
  -8 -18  12   15.37   11.13
  -8 -18  12   18.25    8.84
  -8  18  11    3.70    9.63
   8 -18 -11    0.56   11.02
  -8 -18  11   10.94    7.11
  -8 -18  11   -6.09    9.89
  -8  18  10   30.50    7.70
   8 -18 -10   28.87   13.58
  -8 -18  10   21.52    7.61
  -8 -18  10   21.03   13.09
  -8  18   9   34.25   12.07
   8 -18  -9   43.40    9.14
  -8 -18   9   26.19    8.88
  -8 -18   9   49.99    8.31
  -8  18   8  205.53   12.04
   8 -18  -8  197.95   13.03
  -8 -18   8  198.72   17.36
  -8 -18   8  201.51   11.82
  -8  18   7    1.99    6.04
   8 -18  -7    4.39    6.08
  -8 -18   7    8.65    5.45
  -8 -18   7    3.68    6.01
  -8  18   6  240.66   17.93
   8 -18  -6  245.35   12.77
  -8 -18   6  256.23   12.31
  -8 -18   6  242.31   15.46
  -8  18   5  126.86   14.58
  -8  18   5  135.03    6.77
   8 -18  -5  139.65    9.99
  -8 -18   5  117.80    8.57
  -8 -18   5  134.47   13.34
  -8  18   4    1.86    3.86
  -8  18   4   -3.46    5.16
   8 -18  -4    3.72    5.04
  -8 -18   4   -6.44    7.12
  -8 -18   4    5.68    4.20
  -8  18   3  370.56    9.91
  -8  18   3  355.60   14.56
   8 -18  -3  389.29   14.03
  -8 -18   3  358.57   17.11
   8  18  -2   49.22    2.91
  -8  18   2   48.24    7.67
  -8  18   2   45.52    3.95
   8 -18  -2   49.94    7.54
  -8 -18   2   19.16   10.74
   8  18  -1   38.14    3.03
  -8  18   1   40.18    3.20
  -8  18   1   35.66    7.65
   8 -18  -1   47.32    6.82
  -8 -18   1   34.95    9.66
   8  18   0    5.81    2.48
  -8  18   0    3.36    1.01
  -8 -18   0    6.41    7.24
   8 -18   0    6.23    4.83
   8  18   1    1.80    2.44
   8  18   1    1.16    4.30
   8 -18   1   -3.35    4.12
  -8 -18  -1    0.04    3.68
   8  18   2   -5.59    6.99
   8 -18   2    5.15    4.26
  -8 -18  -2   -0.74    3.79
   8  18   3   24.71   10.28
   8 -18   3   32.76    6.98
  -8 -18  -3   36.44    9.10
   8  18   4   49.13   11.05
   8 -18   4   64.04    8.05
  -8 -18  -4   64.52   10.24
   8  18   5   15.87    6.07
   8 -18   5   18.58   10.24
   8 -18   5   20.77    6.38
  -8 -18  -5   23.15    8.57
   8  18   6  108.09    8.78
   8 -18   6  117.12   14.04
   8 -18   6  114.18    9.87
  -8 -18  -6  141.88   12.97
   8  18   7    7.41    7.46
   8 -18   7   -1.07    5.55
   8 -18   7    2.54    5.60
  -8 -18  -7    3.05    8.09
   8  18   8   94.38   12.84
   8 -18   8   80.92    9.98
   8 -18   8   80.35    9.89
  -8 -18  -8   57.42   13.51
   8  18   9  301.94   13.96
   8 -18   9  283.53   21.65
   8 -18   9  337.41   16.42
  -8 -18  -9  315.97   20.40
   8  18  10   45.01   12.15
   8 -18  10   42.32    9.72
   8 -18  10   34.62    9.64
  -8 -18 -10   39.10   13.41
   8  18  11    6.47    6.16
   8 -18  11   -2.51   10.67
   8 -18  11   -0.45   11.49
  -8 -18 -11    2.01   10.03
   8  18  12    1.05    9.61
   8 -18  12   -3.94   12.13
   8 -18  12    2.76   11.22
  -8 -18 -12    9.42   10.83
  -8  20  11   19.36    8.59
   8 -20 -11   17.82   13.66
  -8 -20  11   10.95   12.28
  -8 -20  11   15.33    9.26
  -8  20  10   17.60   11.95
   8 -20 -10    0.94   12.21
  -8 -20  10   13.12   11.02
  -8 -20  10   10.58   12.45
  -8  20   9   18.78   12.91
   8 -20  -9   16.74   13.32
  -8 -20   9   20.64   11.61
  -8 -20   9   28.45    8.60
  -8  20   8    6.18    8.73
   8 -20  -8    2.47    9.67
  -8 -20   8   -0.79    8.52
  -8 -20   8   -4.11    5.15
  -8  20   7   -2.09    4.09
  -8  20   7   -0.49    5.52
   8 -20  -7   -1.05    5.90
  -8 -20   7   -3.49    8.12
  -8 -20   7    7.12    4.63
  -8  20   6   22.42    5.01
  -8  20   6   11.27   12.57
   8 -20  -6   27.02    8.32
  -8 -20   6   21.70    7.42
  -8 -20   6   25.61    7.05
  -8  20   5    0.75    8.35
  -8  20   5    1.55    4.33
   8 -20  -5    2.57    5.69
  -8 -20   5    5.82    5.02
  -8 -20   5   -5.48    4.64
  -8  20   4   10.55    4.59
  -8  20   4   17.11    7.54
   8 -20  -4    9.65    7.16
  -8 -20   4   25.51    9.82
  -8 -20   4   12.74    8.73
  -8  20   3   18.13    6.97
  -8  20   3    5.85    3.41
   8 -20  -3   16.80    6.66
  -8 -20   3   16.99    9.32
   8  20  -2    0.80    1.58
  -8  20   2    1.29    1.83
  -8  20   2  -11.19    8.48
   8 -20  -2   -0.00    5.03
  -8 -20   2    4.90    7.07
   8  20  -1    7.75    2.62
  -8  20   1   20.38    6.70
  -8  20   1    6.48    1.33
   8 -20  -1   13.72    8.86
  -8 -20   1   10.92    8.29
   8  20   0    2.41    3.05
   8 -20   0   20.57    8.39
  -8 -20   0   -1.84    7.67
   8  20   1    0.90    2.66
   8 -20   1    0.68    9.46
  -8 -20  -1   45.00    8.24
   8  20   2   90.08    5.67
   8  20   2  101.57    9.95
   8 -20   2  109.12   14.12
  -8 -20  -2  121.77   12.88
   8  20   3   40.32   13.94
   8 -20   3   66.29   13.28
  -8 -20  -3   90.04   11.92
   8  20   4   21.80   10.68
   8 -20   4   15.14    6.83
  -8 -20  -4    8.83    9.55
   8  20   5   -0.16    4.95
   8 -20   5    0.75    5.16
   8 -20   5    1.21    5.07
  -8 -20  -5   -0.34    6.82
   8  20   6    3.38    5.36
   8 -20   6   -6.02    5.63
   8 -20   6    1.36    8.70
  -8 -20  -6   -7.09    7.96
   8  20   7   42.16   12.30
   8 -20   7   51.14    9.04
   8 -20   7   49.70    9.09
  -8 -20  -7   34.11   12.43
   8  20   8   19.71   12.11
   8 -20   8   33.27   13.11
   8 -20   8   27.07    8.53
  -8 -20  -8   18.29   11.63
   8  20   9   -4.16    5.54
   8 -20   9    7.33    8.67
   8 -20   9    1.29    8.96
  -8 -20  -9    4.00    8.51
   8  20  10   29.04   13.21
   8 -20  10   28.42   15.20
   8 -20  10   24.30   14.25
  -8 -20 -10   30.10   13.99
  -8  22   8   27.27    6.98
  -8  22   8   37.99   14.71
   8 -22  -8   36.71   15.72
  -8 -22   8   31.48   13.60
  -8 -22   8   49.27    8.42
  -8  22   7    7.36    7.46
  -8  22   7   17.06    8.15
   8 -22  -7   13.10    8.27
  -8 -22   7    0.58   11.42
  -8 -22   7    9.04    6.93
  -8  22   6    4.64    4.77
  -8  22   6   -4.51    9.92
   8 -22  -6    1.02    6.53
  -8 -22   6   -0.66    5.30
  -8 -22   6    4.36    5.96
  -8  22   5   12.64    4.99
  -8  22   5   17.81    8.45
   8 -22  -5   13.97    7.58
  -8 -22   5   22.72    9.72
  -8 -22   5   22.67   11.24
  -8  22   4    6.44    7.53
  -8  22   4    5.25    3.53
   8 -22  -4    5.94   10.85
  -8 -22   4   11.31    8.49
  -8 -22   4   14.22   10.08
  -8  22   3   -5.47   11.62
  -8  22   3    5.42    2.44
   8 -22  -3    0.48   10.23
  -8 -22   3   10.09    9.69
  -8  22   2   78.66   11.03
  -8 -22   2   82.36    8.64
   8 -22  -2   57.05   14.72
   8 -22  -1   11.50   11.30
  -8 -22   1   19.75    6.67
   8  22   0    0.49    2.18
   8 -22   0    1.91    5.76
  -8 -22   0    8.08    5.13
   8  22   1    9.52    3.33
   8 -22   1   10.20    7.01
  -8 -22  -1   19.50    9.45
   8  22   2  104.93    5.25
   8 -22   2  122.92   16.02
  -8 -22  -2  127.39   14.10
   8  22   3    3.87    5.96
   8  22   3   -1.18    2.95
   8 -22   3   16.17    9.35
  -8 -22  -3   -2.37    8.31
   8  22   4    2.18    9.12
   8 -22   4   -0.44    9.21
  -8 -22  -4   -5.45    8.31
   8  22   5    0.01   10.23
   8 -22   5    9.75    6.51
   8 -22   5    7.15    9.54
  -8 -22  -5   -3.30    9.76
   8  22   6    5.25    7.41
   8 -22   6    7.82   11.26
   8 -22   6   11.73    7.01
  -8 -22  -6    8.66   10.95
   8  22   7    2.27   10.19
   8 -22   7   -4.18    6.69
   8 -22   7   -4.29    6.84
  -8 -22  -7   -0.63    9.63
   8  22   8   -5.79    6.81
   8 -22   8   -3.93    7.03
   8 -22   8   -0.06   10.10
  -8 -22  -8    5.45   10.35
  -8  24   4   13.83   12.33
   8 -24  -4   -3.39   10.52
  -8 -24   4   -0.57    9.71
  -8 -24   4    2.47    8.96
  -8  24   3    8.70   10.32
  -8 -24   3   19.23    7.86
   8 -24  -3   36.59   13.24
   8 -24  -2   35.65    8.77
  -8 -24   2   34.20    8.74
   8 -24  -1   53.10    9.42
  -8 -24   1   48.99   14.74
   8 -24   0   11.55   12.75
  -8 -24   0   30.90   12.75
   8 -24   1   64.01   13.87
  -8 -24  -1   60.62   14.21
   8 -24   2    8.44    7.28
  -8 -24  -2    4.20    6.60
   8 -24   3   18.24    8.22
  -8 -24  -3   19.44    7.91
   8  24   4    2.07    5.23
   8 -24   4    1.98    7.18
  -8 -24  -4   -2.54    4.72
   9   1 -18   -1.58    5.76
  -9   1  18   -3.38    5.82
  -9  -1  18    1.95    6.07
   9  -1 -18    3.50    9.56
   9   1 -17    4.20   10.85
  -9   1  17    7.81    6.44
  -9  -1  17    6.10   10.25
   9  -1 -17   -1.57   11.20
   9   1 -16   48.25   14.05
  -9   1  16   46.97   12.60
  -9  -1  16   44.79    8.46
   9  -1 -16   44.70    9.36
   9   1 -15  380.71   17.17
  -9   1  15  414.58   21.78
  -9  -1  15  417.40   16.07
   9  -1 -15  407.92   22.74
   9   1 -14    2.61    9.19
  -9   1  14    0.51    5.64
   9  -1 -14    6.06    6.01
  -9  -1  14   12.87    8.52
  -9   1  13   13.81    6.00
   9   1 -13   10.36    9.82
   9  -1 -13    9.91    9.79
  -9  -1  13   16.96    6.17
   9   1 -12  259.01   11.60
  -9   1  12  266.46   15.23
  -9  -1  12  284.99   11.34
   9  -1 -12  287.64   15.75
   9   1 -11   56.68    9.71
  -9   1  11   48.60    9.27
  -9  -1  11   47.69    9.02
   9  -1 -11   39.22    9.45
   9   1 -10    6.42    6.82
  -9   1  10    9.97    6.27
  -9  -1  10    7.02    6.23
   9  -1 -10    9.83    6.59
   9   1  -9   20.43    6.17
  -9   1   9   10.12    6.11
   9  -1  -9   14.44    4.31
  -9  -1   9   18.54    4.06
   9   1  -8  887.14   17.92
  -9   1   8  946.38   20.37
   9  -1  -8  901.59   20.91
  -9  -1   8  904.15   20.16
   9   1  -7   37.75    5.95
  -9   1   7   49.87    5.88
   9  -1  -7   44.81    6.19
  -9  -1   7   44.31    5.90
  -9  -1   7   34.58    4.08
   9   1  -6  469.03   11.81
  -9   1   6  456.99   11.16
  -9  -1   6  482.18   11.99
   9  -1  -6  454.79   10.18
  -9  -1   6  471.77   12.35
   9   1  -5  101.24    5.80
  -9   1   5  106.64    7.11
  -9   1   5   95.60    4.04
   9  -1  -5   94.57    6.11
  -9  -1   5  101.63    3.98
  -9  -1   5  107.92    6.50
   9   1  -4  153.97    5.93
  -9   1   4  159.72    6.97
  -9   1   4  163.67    5.50
  -9  -1   4  169.35    6.44
  -9  -1   4  157.83    4.24
   9   1  -3  216.20    5.51
   9   1  -3  218.83    5.59
  -9   1   3  218.89    4.41
  -9   1   3  219.82    5.56
  -9  -1   3  230.31    4.52
   9  -1  -3  221.81    5.72
  -9  -1   3  225.20    6.64
   9  -1  -3  215.20    5.91
  -9   1   2  223.18    4.71
  -9   1   2  234.64    6.94
   9   1  -2  231.48    4.64
   9   1  -2  224.90    6.62
  -9  -1   2  228.28    4.99
   9  -1  -2  222.54    5.07
   9  -1  -2  230.54    5.47
  -9  -1   2  233.83    4.64
   9   1  -1 2255.33   25.88
   9   1  -1 2203.50   31.18
  -9   1   1 2186.26   29.51
  -9   1   1 2248.95   26.38
   9  -1  -1 2188.80   26.83
   9  -1  -1 2126.98   29.03
  -9  -1   1 2221.85   25.60
  -9  -1   1 2162.01   30.47
   9   1   0  734.84   12.38
  -9   1   0  764.96    9.48
  -9   1   0  759.08   11.16
   9  -1   0  767.34    9.09
   9  -1   0  738.77   10.92
  -9  -1   0  777.77   13.09
   9   1   1  465.80    4.71
   9   1   1  472.62    9.21
   9  -1   1  471.28    5.98
   9  -1   1  459.80    6.09
   9  -1   1  443.70    7.17
   9   1   2 3161.12   39.02
   9  -1   2 3092.92   39.19
  -9  -1  -2 3226.52   39.42
   9   1   3   -0.25    1.70
  -9   1  -3    0.81    1.74
   9  -1   3    2.35    1.15
  -9  -1  -3   -0.88    1.72
   9   1   4  173.69    5.43
  -9   1  -4  177.18    5.47
  -9  -1  -4  180.05    5.59
   9  -1   4  174.60    5.90
   9   1   5   27.94    2.69
  -9   1  -5   22.79    4.06
   9  -1   5   28.96    4.29
  -9  -1  -5   25.28    4.07
   9   1   6  208.09    5.97
  -9   1  -6  213.14    6.09
   9  -1   6  222.41    8.37
  -9  -1  -6  212.74    7.97
   9   1   7   96.83    6.49
  -9   1  -7   78.65    4.54
   9  -1   7   89.09    4.85
  -9  -1  -7   84.39    6.51
  -9   1  -8   18.56    5.56
   9   1   8   23.65    5.76
   9  -1   8   30.51    5.92
  -9  -1  -8   22.22    3.89
   9   1   9   25.27    6.55
  -9   1  -9   28.46    6.33
  -9  -1  -9   27.24    6.37
   9  -1   9   26.58    6.75
   9   1  10  125.38    6.79
  -9   1 -10  113.79    9.18
  -9  -1 -10  101.58    9.34
   9  -1  10  116.25    9.98
   9   1  11  181.29    8.87
  -9   1 -11  161.69   11.62
   9  -1  11  176.88    8.89
  -9  -1 -11  166.43    8.60
   9   1  12  112.20   11.54
  -9   1 -12   96.25    7.86
  -9  -1 -12   92.78    7.78
   9  -1  12   99.48   11.83
   9   1  13   63.11   11.20
  -9   1 -13   69.26    7.60
   9  -1  13   69.76    7.95
  -9  -1 -13   71.59   11.69
   9   1  14   12.04    6.38
  -9   1 -14   12.82    9.59
  -9  -1 -14    9.43    6.50
   9  -1  14   13.60    9.73
   9   1  15  306.15   19.05
  -9   1 -15  272.75   18.70
   9  -1  15  272.18   14.28
  -9  -1 -15  266.29   14.48
   9   1  16    1.07    8.21
  -9   1 -16    1.03    5.43
  -9  -1 -16    1.57    8.30
   9  -1  16   -1.63    8.48
   9   1  17   -3.64    6.39
  -9   1 -17   -6.35    6.33
  -9  -1 -17    4.22    6.31
   9  -1  17   -6.01   10.12
   9   1  18    0.01   10.69
  -9   1 -18   -3.34   10.30
   9  -1  18    5.20    6.95
  -9  -1 -18    1.54    6.75
   9   3 -18    5.71    7.98
  -9   3  18   18.55   11.17
  -9  -3  18    0.13   10.97
   9  -3 -18   12.76   12.20
   9   3 -17   11.53    7.51
  -9   3  17   12.04    7.20
   9  -3 -17    6.71    8.08
  -9  -3  17   -2.69   10.10
   9   3 -16    2.43    9.06
  -9   3  16    6.68    5.56
  -9  -3  16   -3.06    5.77
   9  -3 -16   -2.30    9.72
   9   3 -15   87.17   15.25
  -9   3  15   86.52   14.32
  -9  -3  15  107.55   14.99
   9  -3 -15   98.80   10.86
   9   3 -14   83.85   13.49
  -9   3  14   76.12   12.94
  -9  -3  14   79.92    9.15
   9  -3 -14   73.92   14.55
   9   3 -13  259.39   12.12
  -9   3  13  238.26   16.32
  -9  -3  13  274.75   16.61
   9  -3 -13  260.74   13.15
   9   3 -12  587.88   16.92
  -9   3  12  606.46   21.19
  -9  -3  12  599.43   22.19
   9  -3 -12  579.30   22.88
   9   3 -11  531.33   19.05
  -9   3  11  563.74   19.28
  -9  -3  11  557.61   19.70
   9  -3 -11  546.50   16.36
   9   3 -10   13.58    6.76
  -9   3  10    8.93    6.72
  -9  -3  10   16.58    6.84
   9  -3 -10    7.84    7.49
   9   3  -9   10.56    5.64
  -9   3   9    9.81    5.20
   9  -3  -9    5.54    6.35
  -9  -3   9    3.79    3.40
  -9  -3   9    8.95    3.82
   9   3  -8  202.08    9.81
  -9   3   8  200.85    9.51
  -9  -3   8  198.34    7.06
   9  -3  -8  215.53    8.10
  -9  -3   8  211.97   10.16
   9   3  -7  489.25   10.95
  -9   3   7  509.47   10.81
   9  -3  -7  486.01   11.51
  -9  -3   7  481.11   12.69
  -9  -3   7  497.79   13.36
   9   3  -6  100.16    4.57
  -9   3   6   95.50    6.38
   9  -3  -6   97.82    4.85
  -9  -3   6   91.04    4.78
[truncated: 913,383 more chars]
