# Supplementary material for: Encapsulated di­chloro­ethane-mediated inter­locked supra­molecular polymeric assembly of A1/A2-dihydroxy-oct­yloxy pillar[5]arene 1,2-di­chloro­ethane monosolvate
Source: Acta Crystallogr E Crystallogr Commun. 2018 Sep 25;74(Pt 10):1471–4. doi: 10.1107/S2056989018013415 (PMC6176442; doi:10.1107/S2056989018013415)
Supplement: Supplementary file 2 [file e-74-01471-Isup4.mol]

pil_OctOH.cdx
  ChemDraw07311812523D

113118  0  0  0  0  0  0  0  0999 V2000
   -1.0543   -3.0579   -2.6188 O   0  0  0  0  0  0  0  0  0  0  0  0
   -4.1034   -2.0233    0.7068 O   0  0  0  0  0  0  0  0  0  0  0  0
   -3.0086    2.6419    1.5523 O   0  0  0  0  0  0  0  0  0  0  0  0
    2.9553   -1.4027    3.0457 O   0  0  0  0  0  0  0  0  0  0  0  0
    3.6152    1.9080   -0.4678 O   0  0  0  0  0  0  0  0  0  0  0  0
    2.9981   -2.6162   -1.1561 O   0  0  0  0  0  0  0  0  0  0  0  0
    1.1629    0.8881   -3.9986 O   0  0  0  0  0  0  0  0  0  0  0  0
   -1.1674   -1.1131   -3.2990 C   0  0  0  0  0  0  0  0  0  0  0  0
   -1.6345   -1.9795   -2.6068 C   0  0  0  0  0  0  0  0  0  0  0  0
   -2.6521   -1.7800   -1.9537 C   0  0  0  0  0  0  0  0  0  0  0  0
   -3.2116   -0.6952   -1.9602 C   0  0  0  0  0  0  0  0  0  0  0  0
   -2.7273    0.1945   -2.6534 C   0  0  0  0  0  0  0  0  0  0  0  0
   -1.7174   -0.0261   -3.3073 C   0  0  0  0  0  0  0  0  0  0  0  0
   -4.2928   -0.4767   -1.2028 C   0  0  0  0  0  0  0  0  0  0  0  0
   -3.9503   -0.0677    0.0104 C   0  0  0  0  0  0  0  0  0  0  0  0
   -3.8338   -0.8603    0.9595 C   0  0  0  0  0  0  0  0  0  0  0  0
   -3.4723   -0.4681    2.0553 C   0  0  0  0  0  0  0  0  0  0  0  0
   -3.1891    0.6985    2.2689 C   0  0  0  0  0  0  0  0  0  0  0  0
   -3.3014    1.4943    1.3279 C   0  0  0  0  0  0  0  0  0  0  0  0
   -3.6979    1.0891    0.2302 C   0  0  0  0  0  0  0  0  0  0  0  0
   -2.7450    1.0914    3.4532 C   0  0  0  0  0  0  0  0  0  0  0  0
   -1.4075    1.0577    3.5478 C   0  0  0  0  0  0  0  0  0  0  0  0
   -0.8305    0.0702    3.9732 C   0  0  0  0  0  0  0  0  0  0  0  0
    0.3989    0.0735    4.0087 C   0  0  0  0  0  0  0  0  0  0  0  0
    1.0761    0.9907    3.6270 C   0  0  0  0  0  0  0  0  0  0  0  0
    0.4745    2.0013    3.2169 C   0  0  0  0  0  0  0  0  0  0  0  0
   -0.7285    2.0108    3.1891 C   0  0  0  0  0  0  0  0  0  0  0  0
    2.4130    0.9287    3.6220 C   0  0  0  0  0  0  0  0  0  0  0  0
    2.9078    0.5755    2.4234 C   0  0  0  0  0  0  0  0  0  0  0  0
    3.1710   -0.5894    2.1592 C   0  0  0  0  0  0  0  0  0  0  0  0
    3.5579   -0.8896    1.0547 C   0  0  0  0  0  0  0  0  0  0  0  0
    3.7302   -0.0667    0.1495 C   0  0  0  0  0  0  0  0  0  0  0  0
    3.4556    1.0981    0.4188 C   0  0  0  0  0  0  0  0  0  0  0  0
    3.0686    1.4145    1.5379 C   0  0  0  0  0  0  0  0  0  0  0  0
    4.1085   -0.4150   -1.0622 C   0  0  0  0  0  0  0  0  0  0  0  0
    3.0751   -0.6655   -1.8797 C   0  0  0  0  0  0  0  0  0  0  0  0
    2.5041   -1.7610   -1.8760 C   0  0  0  0  0  0  0  0  0  0  0  0
    1.5263   -1.9665   -2.5884 C   0  0  0  0  0  0  0  0  0  0  0  0
    1.0564   -1.0767   -3.2862 C   0  0  0  0  0  0  0  0  0  0  0  0
    1.6238    0.0114   -3.3019 C   0  0  0  0  0  0  0  0  0  0  0  0
    2.6076    0.1881   -2.5946 C   0  0  0  0  0  0  0  0  0  0  0  0
   -0.0501   -1.3025   -4.0087 C   0  0  0  0  0  0  0  0  0  0  0  0
   -1.5363   -4.0114   -1.9538 H   0  0  0  0  0  0  0  0  0  0  0  0
   -3.7472   -2.8973    1.4853 C   0  0  0  0  0  0  0  0  0  0  0  0
   -3.1928    3.4642    0.6547 C   0  0  0  0  0  0  0  0  0  0  0  0
    3.3396   -2.5810    2.8616 C   0  0  0  0  0  0  0  0  0  0  0  0
    2.9278    2.9387   -0.4406 C   0  0  0  0  0  0  0  0  0  0  0  0
    2.4982   -3.7530   -1.1459 C   0  0  0  0  0  0  0  0  0  0  0  0
   -1.1035    2.7457    3.1891 O   0  0  0  0  0  0  0  0  0  0  0  0
   -0.6547    3.4379    3.1891 C   0  0  0  0  0  0  0  0  0  0  0  0
   -2.9409    0.9913   -3.6500 O   0  0  0  0  0  0  0  0  0  0  0  0
   -2.3575    1.5747   -3.6500 H   0  0  0  0  0  0  0  0  0  0  0  0
    0.6124   -0.7234   -3.6500 O   0  0  0  0  0  0  0  0  0  0  0  0
    0.3989   -1.5203   -3.6500 C   0  0  0  0  0  0  0  0  0  0  0  0
    1.6034    1.5857   -3.9986 C   0  0  0  0  0  0  0  0  0  0  0  0
   -2.5857    4.0229    0.6547 C   0  0  0  0  0  0  0  0  0  0  0  0
   -2.7660    4.8279    0.6547 C   0  0  0  0  0  0  0  0  0  0  0  0
   -2.1589    5.3866    0.6547 C   0  0  0  0  0  0  0  0  0  0  0  0
   -2.3391    6.1916    0.6547 C   0  0  0  0  0  0  0  0  0  0  0  0
   -1.7321    6.7503    0.6547 C   0  0  0  0  0  0  0  0  0  0  0  0
   -1.9123    7.5553    0.6547 C   0  0  0  0  0  0  0  0  0  0  0  0
   -1.3052    8.1140    0.6547 C   0  0  0  0  0  0  0  0  0  0  0  0
   -1.0297    4.1727    3.1891 C   0  0  0  0  0  0  0  0  0  0  0  0
   -0.5809    4.8649    3.1891 C   0  0  0  0  0  0  0  0  0  0  0  0
   -0.9559    5.5997    3.1891 C   0  0  0  0  0  0  0  0  0  0  0  0
   -0.5071    6.2919    3.1891 C   0  0  0  0  0  0  0  0  0  0  0  0
   -0.8821    7.0268    3.1891 C   0  0  0  0  0  0  0  0  0  0  0  0
   -0.4333    7.7190    3.1891 C   0  0  0  0  0  0  0  0  0  0  0  0
   -0.8083    8.4538    3.1891 C   0  0  0  0  0  0  0  0  0  0  0  0
    1.2196    2.3160   -3.9986 C   0  0  0  0  0  0  0  0  0  0  0  0
    1.6601    3.0135   -3.9986 C   0  0  0  0  0  0  0  0  0  0  0  0
    1.2762    3.7438   -3.9986 C   0  0  0  0  0  0  0  0  0  0  0  0
    1.7167    4.4413   -3.9986 C   0  0  0  0  0  0  0  0  0  0  0  0
    1.3329    5.1716   -3.9986 C   0  0  0  0  0  0  0  0  0  0  0  0
    1.7734    5.8692   -3.9986 C   0  0  0  0  0  0  0  0  0  0  0  0
    1.3895    6.5994   -3.9986 C   0  0  0  0  0  0  0  0  0  0  0  0
    3.2933    3.6783   -0.4406 C   0  0  0  0  0  0  0  0  0  0  0  0
    2.8356    4.3647   -0.4406 C   0  0  0  0  0  0  0  0  0  0  0  0
    3.2011    5.1043   -0.4406 C   0  0  0  0  0  0  0  0  0  0  0  0
    2.7434    5.7907   -0.4406 C   0  0  0  0  0  0  0  0  0  0  0  0
    3.1089    6.5303   -0.4406 C   0  0  0  0  0  0  0  0  0  0  0  0
    2.6512    7.2166   -0.4406 C   0  0  0  0  0  0  0  0  0  0  0  0
    3.0167    7.9562   -0.4406 C   0  0  0  0  0  0  0  0  0  0  0  0
   -4.2532   -3.5489    1.4853 C   0  0  0  0  0  0  0  0  0  0  0  0
   -3.9419   -4.3129    1.4853 C   0  0  0  0  0  0  0  0  0  0  0  0
   -4.1554   -5.1098   -3.6500 C   0  0  0  0  0  0  0  0  0  0  0  0
   -3.4410   -5.5223   -3.6500 C   0  0  0  0  0  0  0  0  0  0  0  0
   -3.6545   -6.3192   -3.6500 C   0  0  0  0  0  0  0  0  0  0  0  0
   -2.9400   -6.7317   -3.6500 C   0  0  0  0  0  0  0  0  0  0  0  0
   -3.1535   -7.5286   -3.6500 C   0  0  0  0  0  0  0  0  0  0  0  0
    2.9107   -4.4674   -3.6500 C   0  0  0  0  0  0  0  0  0  0  0  0
    2.4982   -5.1819   -3.6500 C   0  0  0  0  0  0  0  0  0  0  0  0
    2.7117   -5.9788   -3.6500 C   0  0  0  0  0  0  0  0  0  0  0  0
    1.9972   -6.3913   -3.6500 C   0  0  0  0  0  0  0  0  0  0  0  0
    1.9972   -7.2163   -3.6500 C   0  0  0  0  0  0  0  0  0  0  0  0
    1.2828   -7.6288   -3.6500 C   0  0  0  0  0  0  0  0  0  0  0  0
    1.2828   -8.4538   -3.6500 C   0  0  0  0  0  0  0  0  0  0  0  0
    0.9823   -2.1036   -3.6500 C   0  0  0  0  0  0  0  0  0  0  0  0
    0.7687   -2.9005   -3.6500 C   0  0  0  0  0  0  0  0  0  0  0  0
    1.1812   -3.6150   -3.6500 C   0  0  0  0  0  0  0  0  0  0  0  0
    0.7687   -4.3295   -3.6500 C   0  0  0  0  0  0  0  0  0  0  0  0
    1.3521   -4.9128   -3.6500 C   0  0  0  0  0  0  0  0  0  0  0  0
    1.1386   -5.7097   -3.6500 C   0  0  0  0  0  0  0  0  0  0  0  0
    1.3521   -6.5066   -3.6500 C   0  0  0  0  0  0  0  0  0  0  0  0
    0.7687   -7.0900   -3.6500 C   0  0  0  0  0  0  0  0  0  0  0  0
    3.9230   -3.1643   -3.6500 C   0  0  0  0  0  0  0  0  0  0  0  0
    3.7095   -3.9612   -3.6500 C   0  0  0  0  0  0  0  0  0  0  0  0
    4.2928   -4.5446   -3.6500 C   0  0  0  0  0  0  0  0  0  0  0  0
    3.8803   -5.2591   -3.6500 C   0  0  0  0  0  0  0  0  0  0  0  0
    4.0939   -6.0560   -3.6500 C   0  0  0  0  0  0  0  0  0  0  0  0
    3.5105   -6.6393   -3.6500 C   0  0  0  0  0  0  0  0  0  0  0  0
    4.0939   -7.2227   -3.6500 C   0  0  0  0  0  0  0  0  0  0  0  0
    3.6814   -7.9372   -3.6500 C   0  0  0  0  0  0  0  0  0  0  0  0
  1  9  1  1      
  1 43  1  1      
  2 16  1  0      
  2 44  1  0      
  3 19  1  0      
  3 45  1  0      
  4 30  1  0      
  4 46  1  0      
  5 33  1  0      
  5 47  1  0      
  6 37  1  1      
  6 48  1  1      
  7 40  1  1      
  8  9  2  0      
  8 13  1  1      
  8 42  1  1      
  9 10  1  1      
 10 11  2  0      
 11 12  1  1      
 11 14  1  1      
 12 13  2  0      
 14 15  1  0      
 15 16  2  0      
 15 20  1  0      
 16 17  1  0      
 17 18  2  0      
 18 19  1  0      
 18 21  1  0      
 19 20  2  0      
 21 22  1  0      
 22 23  2  0      
 22 27  1  0      
 23 24  1  0      
 24 25  2  0      
 25 26  1  0      
 25 28  1  0      
 26 27  2  0      
 28 29  1  0      
 29 30  1  0      
 29 34  2  0      
 30 31  2  0      
 31 32  1  0      
 32 33  2  0      
 32 35  1  0      
 33 34  1  0      
 35 36  1  1      
 36 37  2  0      
 36 41  1  1      
 37 38  1  1      
 38 39  2  0      
 39 40  1  1      
 40 41  2  0      
 39 42  1  1      
 27 49  1  0      
 49 50  1  0      
 12 51  1  1      
 51 52  1  1      
 24 53  1  0      
 53 54  1  0      
  7 55  1  1      
 45 56  1  0      
 56 57  1  0      
 57 58  1  0      
 58 59  1  0      
 59 60  1  0      
 60 61  1  0      
 61 62  1  0      
 50 63  1  0      
 63 64  1  0      
 64 65  1  0      
 65 66  1  0      
 66 67  1  0      
 67 68  1  0      
 68 69  1  0      
 55 70  1  1      
 70 71  1  1      
 71 72  1  1      
 72 73  1  1      
 73 74  1  1      
 74 75  1  1      
 75 76  1  1      
 47 77  1  0      
 77 78  1  0      
 78 79  1  0      
 79 80  1  0      
 80 81  1  0      
 81 82  1  0      
 82 83  1  0      
 44 84  1  0      
 84 85  1  0      
 85 86  1  0      
 86 87  1  0      
 87 88  1  0      
 88 89  1  0      
 89 90  1  0      
 48 91  1  1      
 91 92  1  1      
 92 93  1  1      
 93 94  1  1      
 94 95  1  1      
 95 96  1  1      
 96 97  1  1      
 54 98  1  0      
 98 99  1  0      
 99100  1  0      
100101  1  0      
101102  1  0      
102103  1  0      
103104  1  0      
104105  1  0      
 46106  1  0      
106107  1  0      
107108  1  0      
108109  1  0      
109110  1  0      
110111  1  0      
111112  1  0      
112113  1  0      
M  END
