# Supplementary material for: Encapsulated di­chloro­ethane-mediated inter­locked supra­molecular polymeric assembly of A1/A2-dihydroxy-oct­yloxy pillar[5]arene 1,2-di­chloro­ethane monosolvate
Source: Acta Crystallogr E Crystallogr Commun. 2018 Sep 25;74(Pt 10):1471–4. doi: 10.1107/S2056989018013415 (PMC6176442; doi:10.1107/S2056989018013415)
Supplement: Supplementary file 3 [file e-74-01471-Isup5.hkl]

data_I                                                                          
_shelx_title ' User-defined'                                                    
_shelx_refln_list_code          4                                               
_shelx_F_calc_maximum      957.60                                               
_exptl_crystal_F_000      3528.00                                               
_reflns_d_resolution_high  0.8010                                               
                                                                                
loop_                                                                           
 _space_group_symop_operation_xyz                                               
 'x, y, z'                                                                      
 '-x, y, -z+1/2'                                                                
 'x+1/2, y+1/2, z'                                                              
 '-x+1/2, y+1/2, -z+1/2'                                                        
 '-x, -y, -z'                                                                   
 'x, -y, z-1/2'                                                                 
 '-x+1/2, -y+1/2, -z'                                                           
 'x+1/2, -y+1/2, z-1/2'                                                         
                                                                                
_cell_length_a    31.4629                                                       
_cell_length_b    20.2692                                                       
_cell_length_c    15.3703                                                       
_cell_angle_alpha  90.000                                                       
_cell_angle_beta   91.275                                                       
_cell_angle_gamma  90.000                                                       
                                                                                
_shelx_F_squared_multiplier     1.000                                           
                                                                                
loop_                                                                           
 _refln_index_h                                                                 
 _refln_index_k                                                                 
 _refln_index_l                                                                 
 _refln_F_squared_calc                                                          
 _refln_F_squared_meas                                                          
 _refln_F_squared_sigma                                                         
 _refln_observed_status                                                         
   6   0   0        593.09        412.41        11.67 o                         
   8   0   0       1809.49       2047.95        25.73 o                         
  10   0   0       2156.56       2115.23        20.11 o                         
  12   0   0       2698.76       2298.96        21.21 o                         
  14   0   0        487.77        454.43        25.29 o                         
  16   0   0       7951.96       8969.04       202.94 o                         
  18   0   0        366.73        509.34        58.52 o                         
  20   0   0       8789.73       9203.08       172.17 o                         
  22   0   0         14.43         33.19        48.43 o                         
  24   0   0        632.06        662.30        81.72 o                         
  26   0   0        549.47        657.06        57.46 o                         
  28   0   0          7.51          9.80        53.09 o                         
  30   0   0        744.45        922.70       103.95 o                         
  32   0   0        107.20         86.48        51.24 o                         
  34   0   0       3228.43       3555.00       185.76 o                         
  36   0   0        210.66        269.52        73.96 o                         
  38   0   0        172.66         82.88        67.26 o                         
   5   1   0       6271.17       5274.09        36.89 o                         
   7   1   0         68.88        108.64         6.71 o                         
   9   1   0       7238.87       7359.70        57.09 o                         
  11   1   0      10703.63      10509.03       122.22 o                         
  13   1   0       9502.04       9131.98        60.94 o                         
  15   1   0        302.99        297.07        20.95 o                         
  17   1   0       1135.07       1347.24        18.89 o                         
  19   1   0        354.45        362.46        27.99 o                         
  21   1   0        420.33        408.84        36.39 o                         
  23   1   0       1370.79       1389.47        53.25 o                         
  25   1   0        345.36        331.34        52.74 o                         
  27   1   0        364.46        347.70        45.26 o                         
  29   1   0        229.92        204.70        43.45 o                         
  31   1   0         55.24         77.50        41.06 o                         
  33   1   0         28.32         31.25        61.87 o                         
  35   1   0         45.56        -12.16        43.01 o                         
  37   1   0        126.57        170.16        59.35 o                         
  39   1   0          8.32          0.36        47.72 o                         
   4   2   0      28022.52      26095.09       154.36 o                         
   6   2   0       3918.32       3347.07        21.35 o                         
   8   2   0       4755.12       3976.07        29.21 o                         
  10   2   0      11049.67      10657.84        84.13 o                         
  12   2   0       2228.46       2373.26        22.36 o                         
  14   2   0          4.27          4.17         9.30 o                         
  16   2   0        863.59        797.20        27.89 o                         
  18   2   0      11295.43      12278.01        98.18 o                         
  20   2   0      38752.96      41410.93       694.74 o                         
  22   2   0         24.22         10.74         7.44 o                         
  24   2   0       1179.15       1199.36        54.02 o                         
  26   2   0        498.93        552.47        59.77 o                         
  28   2   0        119.78        104.40        31.80 o                         
  30   2   0          2.45          7.85        41.76 o                         
  32   2   0       2199.92       2106.90       106.52 o                         
  34   2   0        261.64        352.04        53.66 o                         
  36   2   0         32.99         88.07        68.66 o                         
  38   2   0         88.56         77.98        58.31 o                         
   1   3   0      23197.11      22290.50       141.91 o                         
   3   3   0       2199.05       1886.74        14.93 o                         
   5   3   0       6036.46       5235.82        27.89 o                         
   7   3   0      14304.27      12708.59        69.49 o                         
   9   3   0         25.65          9.28         5.89 o                         
  11   3   0       3037.90       2812.12        18.29 o                         
  13   3   0       1671.00       1588.19        14.69 o                         
  15   3   0       2967.27       2808.76        33.20 o                         
  17   3   0      33173.68      34360.87       280.37 o                         
  19   3   0       7566.98       7359.60       121.86 o                         
  21   3   0       3347.29       3487.45        44.54 o                         
  23   3   0         96.66         37.76        17.72 o                         
  25   3   0        730.31        768.80        23.11 o                         
  27   3   0        110.66         99.02        47.21 o                         
  29   3   0         38.90         23.30        34.74 o                         
  31   3   0        203.67        254.10        48.56 o                         
  33   3   0       1814.90       1677.83        81.39 o                         
  35   3   0        628.23        724.14        70.17 o                         
  37   3   0        298.65        274.98        65.99 o                         
   0   4   0       3080.78       3162.91        43.12 o                         
   2   4   0     119446.55     106502.55       802.05 o                         
   4   4   0      13665.92      12594.01       117.91 o                         
   6   4   0        866.82        812.84        13.84 o                         
   8   4   0       1579.45       1230.98        17.19 o                         
  10   4   0       6133.86       5726.52        37.18 o                         
  12   4   0        655.09        741.92        12.12 o                         
  14   4   0       7366.69       7609.83        55.06 o                         
  16   4   0       3208.21       3242.90        24.76 o                         
  18   4   0      12770.95      12993.42       106.72 o                         
  20   4   0       2443.34       2402.54        37.58 o                         
  22   4   0       3151.42       3209.33        57.88 o                         
  24   4   0          3.33          9.93        15.08 o                         
  26   4   0        109.05        143.05        13.66 o                         
  28   4   0        420.65        440.46        32.62 o                         
  30   4   0         85.16         87.67        38.53 o                         
  32   4   0         91.10        122.50        58.53 o                         
  34   4   0        466.52        588.48        84.75 o                         
  36   4   0         41.93         59.86        44.46 o                         
  38   4   0         11.78         42.19        67.71 o                         
   1   5   0      57753.00      56832.13       402.05 o                         
   3   5   0      11218.85      10968.80        71.85 o                         
   5   5   0        517.29        625.62        13.96 o                         
   7   5   0         60.00         50.60         7.31 o                         
   9   5   0       2287.19       2126.08        21.67 o                         
  11   5   0       1256.43       1082.30        17.35 o                         
  13   5   0         17.40         30.35         7.69 o                         
  15   5   0        522.33        550.17        11.36 o                         
  17   5   0          2.58          4.98         5.94 o                         
  19   5   0       1418.31       1482.94        31.78 o                         
  21   5   0         29.13         46.18        16.98 o                         
  23   5   0        945.17        975.87        33.75 o                         
  25   5   0         24.92          9.42        16.26 o                         
  27   5   0         99.68         92.55        16.02 o                         
  29   5   0        136.96         81.83        19.51 o                         
  31   5   0        433.51        422.80        23.60 o                         
  33   5   0         60.66         74.43        44.23 o                         
  35   5   0        111.47        105.73        52.53 o                         
  37   5   0         79.63        104.26        58.55 o                         
   0   6   0       3747.29       3618.46       122.05 o                         
   2   6   0      37163.22      38830.77       378.83 o                         
   4   6   0       5322.83       4965.34        43.41 o                         
   6   6   0       1367.52       1103.54        19.49 o                         
   8   6   0       4391.58       4349.92        31.63 o                         
  10   6   0      14175.12      13747.83       122.78 o                         
  12   6   0       2116.80       2122.07        23.10 o                         
  14   6   0        507.96        510.41        13.49 o                         
  16   6   0        794.85        779.02        14.15 o                         
  18   6   0        672.13        819.46        15.27 o                         
  20   6   0       2855.32       3124.77        28.66 o                         
  22   6   0         88.54        113.58        20.50 o                         
  24   6   0         23.62         22.83        17.35 o                         
  26   6   0         51.36         47.77        21.03 o                         
  28   6   0        170.32        151.06        19.44 o                         
  30   6   0          2.05         -0.93        13.70 o                         
  32   6   0        130.38        119.49        16.93 o                         
  34   6   0        158.89        223.11        71.49 o                         
  36   6   0         18.83         51.87        57.21 o                         
  38   6   0       1308.23       1425.46        95.08 o                         
   1   7   0       3337.76       3412.95        40.87 o                         
   3   7   0       2273.59       2426.83        28.41 o                         
   5   7   0       1370.44       1203.82        18.91 o                         
   7   7   0       1036.65        822.56        14.03 o                         
   9   7   0        329.88        365.74        10.70 o                         
  11   7   0       1936.78       1776.86        25.37 o                         
  13   7   0        531.16        573.63        19.89 o                         
  15   7   0        378.22        325.03        19.51 o                         
  17   7   0       3387.66       3309.06        28.18 o                         
  19   7   0       6284.65       6451.07        48.33 o                         
  21   7   0       1331.19       1198.11        20.09 o                         
  23   7   0         67.76         56.22        16.95 o                         
  25   7   0          5.49         -6.60        23.88 o                         
  27   7   0         47.32         42.91        21.32 o                         
  29   7   0        452.47        348.79        40.81 o                         
  31   7   0         16.37         15.48        16.55 o                         
  33   7   0        334.88        345.94        58.53 o                         
  35   7   0        225.76        267.75        60.46 o                         
  37   7   0         22.35         62.03        67.99 o                         
   0   8   0       1566.50       1370.55        39.91 o                         
   2   8   0       4486.73       5388.55        56.00 o                         
   4   8   0       4073.45       4823.06        53.81 o                         
   6   8   0       2211.46       2131.84        26.77 o                         
   8   8   0        448.37        487.59        16.07 o                         
  10   8   0        329.39        444.07        18.82 o                         
  12   8   0        270.70        317.91        12.77 o                         
  14   8   0        183.98        241.39        15.94 o                         
  16   8   0         28.21         81.61        11.40 o                         
  18   8   0       1725.53       1718.03        24.95 o                         
  20   8   0       2859.23       2821.87        30.67 o                         
  22   8   0         57.88         80.56        16.35 o                         
  24   8   0        478.81        466.18        14.14 o                         
  26   8   0         28.00         65.54        27.65 o                         
  28   8   0        511.26        585.75        37.59 o                         
  30   8   0        636.79        697.71        40.80 o                         
  32   8   0        237.98        198.09        29.52 o                         
  34   8   0       1061.00       1268.66        94.67 o                         
  36   8   0         99.99        129.66        70.10 o                         
   1   9   0      44214.72      45034.58       527.54 o                         
   3   9   0      25558.06      23760.55       188.79 o                         
   5   9   0       2584.00       2456.99        28.67 o                         
   7   9   0        632.99        757.04        15.23 o                         
   9   9   0       2448.17       2262.42        34.81 o                         
  11   9   0       3138.65       3327.46        38.61 o                         
  13   9   0       1374.38       1373.66        23.25 o                         
  15   9   0         27.97         31.39        11.26 o                         
  17   9   0        115.96         69.38        14.53 o                         
  19   9   0       1537.28       1494.15        27.07 o                         
  21   9   0       5731.25       5578.31        79.39 o                         
  23   9   0         20.42         17.46        11.09 o                         
  25   9   0        815.08        827.01        17.49 o                         
  27   9   0        105.23         87.69        27.57 o                         
  29   9   0        215.92        206.06        37.28 o                         
  31   9   0        181.43        137.50        71.08 o                         
  33   9   0        203.19        232.76        46.20 o                         
  35   9   0         47.52         83.85        74.83 o                         
   0  10   0      61217.11      60907.83      1402.63 o                         
   2  10   0      12623.71      14188.76       165.69 o                         
   4  10   0        244.11        133.52        14.56 o                         
   6  10   0         34.86         65.40        13.46 o                         
   8  10   0         81.57        102.49        11.66 o                         
  10  10   0        425.36        441.13        24.38 o                         
  12  10   0        151.66        155.44        14.00 o                         
  14  10   0        998.34        846.46        26.01 o                         
  16  10   0       3170.63       2979.31        34.06 o                         
  18  10   0       7985.70       7924.15        75.28 o                         
  20  10   0         27.71         20.17        13.60 o                         
  22  10   0         17.99         32.07        13.37 o                         
  24  10   0        535.39        479.37        21.09 o                         
  26  10   0         15.16         20.56        10.41 o                         
  28  10   0         20.41          3.22        18.66 o                         
  30  10   0          2.24        -12.26        25.52 o                         
  32  10   0          0.02          0.93        16.02 o                         
  34  10   0         14.03          9.61        63.13 o                         
  36  10   0        106.38        147.63        68.45 o                         
   1  11   0       2605.65       2934.00        46.41 o                         
   3  11   0        310.67        527.47        16.56 o                         
   5  11   0         71.99         48.67        10.46 o                         
   7  11   0        121.70        151.61        12.10 o                         
   9  11   0         74.20         85.46        12.07 o                         
  11  11   0       1542.22       1443.01        26.91 o                         
  13  11   0       3478.64       3263.35        53.84 o                         
  15  11   0       1064.34       1173.08        25.66 o                         
  17  11   0         19.30         30.99        14.15 o                         
  19  11   0        676.81        614.79        21.01 o                         
  21  11   0       7908.51       8051.19        92.01 o                         
  23  11   0        662.96        705.55        23.30 o                         
  25  11   0        525.18        601.21        24.86 o                         
  27  11   0        214.55        146.21        14.11 o                         
  29  11   0        147.43        138.43        39.19 o                         
  31  11   0       1234.88       1222.21        60.24 o                         
  33  11   0        128.34         86.00        26.74 o                         
  35  11   0         38.67        -19.62        41.54 o                         
   0  12   0       3210.82       2859.64        68.14 o                         
   2  12   0        111.58        116.88        21.32 o                         
   4  12   0       4664.60       5337.09        49.19 o                         
   6  12   0       4432.29       3732.93        56.64 o                         
   8  12   0        337.90        386.81        19.75 o                         
  10  12   0         92.28        109.19        15.20 o                         
  12  12   0        750.39        684.64        22.65 o                         
  14  12   0       3283.76       3477.63        43.41 o                         
  16  12   0        798.90        798.09        33.96 o                         
  18  12   0       2153.82       2086.09        41.82 o                         
  20  12   0       6251.38       6454.42        80.95 o                         
  22  12   0       4906.69       4939.56        55.99 o                         
  24  12   0          0.02          0.45        12.88 o                         
  26  12   0         29.33         16.43        14.43 o                         
  28  12   0        111.71         79.70        22.24 o                         
  30  12   0        296.18        274.36        38.87 o                         
  32  12   0          9.14        -14.74        25.79 o                         
  34  12   0          1.15         24.97        24.43 o                         
   1  13   0       3244.53       3581.32        84.56 o                         
   3  13   0        925.94       1030.95        23.32 o                         
   5  13   0       1957.86       2235.48        52.38 o                         
   7  13   0         98.56        100.44        12.19 o                         
   9  13   0         48.43         56.47        17.41 o                         
  11  13   0       1367.49       1329.18        26.90 o                         
  13  13   0        251.35        228.25        20.66 o                         
  15  13   0       6033.14       5696.52        58.71 o                         
  17  13   0       3638.14       3589.15        57.14 o                         
  19  13   0         75.66         95.18        22.37 o                         
  21  13   0      10268.16      10535.67       115.64 o                         
  23  13   0        113.51         91.27        20.89 o                         
  25  13   0          0.29         17.93        18.06 o                         
  27  13   0        270.97        244.15        29.32 o                         
  29  13   0         77.07         44.07        45.38 o                         
  31  13   0        197.08        168.10        42.79 o                         
  33  13   0          0.06         19.90        41.90 o                         
   0  14   0          1.17         37.43        33.27 o                         
   2  14   0        508.70        633.49        35.42 o                         
   4  14   0        124.14         99.28        12.22 o                         
   6  14   0         23.30         22.41        10.77 o                         
   8  14   0        463.32        472.68        19.41 o                         
  10  14   0         73.43         58.25        14.32 o                         
  12  14   0       1737.28       1682.04        38.92 o                         
  14  14   0       2896.69       2871.61        44.13 o                         
  16  14   0        342.08        367.99        27.92 o                         
  18  14   0       1453.23       1492.31        36.13 o                         
  20  14   0        862.69       1138.48        45.32 o                         
  22  14   0        191.47        217.63        24.27 o                         
  24  14   0          0.30          0.01        19.80 o                         
  26  14   0         23.03         23.17        18.75 o                         
  28  14   0         11.70         35.60        19.85 o                         
  30  14   0        200.13        216.65        44.40 o                         
  32  14   0          0.01         28.48        37.55 o                         
   1  15   0      10648.84      11751.91       294.21 o                         
   3  15   0       2140.05       2139.08        30.31 o                         
   5  15   0         66.09         48.04        10.80 o                         
   7  15   0        168.38        142.99        13.99 o                         
   9  15   0        762.08        769.12        24.43 o                         
  11  15   0       2806.36       2865.00        45.39 o                         
  13  15   0       2136.59       2057.41        40.22 o                         
  15  15   0       1544.28       1592.41        50.12 o                         
  17  15   0       1049.01       1234.71       185.15 o                         
  19  15   0       2241.67       2502.27       139.47 o                         
  21  15   0        123.62        285.39       129.86 o                         
  23  15   0        587.32        693.59        38.17 o                         
  25  15   0         28.80         28.28        19.43 o                         
  27  15   0        135.56        103.86        24.60 o                         
  29  15   0        396.95        365.47        65.03 o                         
  31  15   0        330.23        353.38       101.96 o                         
   0  16   0         40.99         26.55        29.86 o                         
   2  16   0       1182.99       1172.22        27.23 o                         
   4  16   0       3542.33       3671.10        35.87 o                         
   6  16   0       2003.49       1943.31        30.58 o                         
   8  16   0        619.48        638.84        18.07 o                         
  10  16   0         49.39         69.16        14.44 o                         
  12  16   0        257.98        285.25        31.52 o                         
  14  16   0       1143.87       1225.09        35.51 o                         
  16  16   0         32.58         43.97        21.27 o                         
  18  16   0        713.87        649.61        31.39 o                         
  20  16   0       2826.35       3408.25       201.63 o                         
  22  16   0       1464.66       1534.75        46.49 o                         
  24  16   0         18.71         18.39        23.24 o                         
  26  16   0        209.40        124.66        30.72 o                         
  28  16   0          1.75          0.84        31.20 o                         
  30  16   0        147.82        111.42        84.05 o                         
   1  17   0       3676.23       3597.30        52.46 o                         
   3  17   0        159.26        170.30        26.20 o                         
   5  17   0        865.46        942.68       174.24 o                         
   7  17   0         44.84         -0.66        15.96 o                         
   9  17   0          0.18         30.18        23.53 o                         
  11  17   0        158.93        128.84        21.06 o                         
  13  17   0       2462.79       2474.50        55.39 o                         
  15  17   0       1607.58       1682.88        38.97 o                         
  17  17   0        569.78        846.77       190.60 o                         
  19  17   0         61.62         75.26        39.63 o                         
  21  17   0         41.43         43.43        30.04 o                         
  23  17   0         72.79         24.39        23.61 o                         
  25  17   0          1.64         -2.07        19.92 o                         
  27  17   0         35.12         57.79        25.62 o                         
  29  17   0        223.87        286.68        62.07 o                         
   0  18   0       1586.43       1324.79        18.56 o                         
   2  18   0       2139.63       2054.15       180.81 o                         
   4  18   0       1451.30       1551.02        40.91 o                         
   6  18   0        209.51        253.14        24.26 o                         
   8  18   0         21.54         43.14         8.84 o                         
  10  18   0         19.53         19.14         9.79 o                         
  12  18   0         48.45        273.56       151.57 o                         
  14  18   0         55.28         20.31        37.69 o                         
  16  18   0          1.46          1.64        18.94 o                         
  18  18   0       1115.23       1207.13        56.68 o                         
  20  18   0        448.50        450.42        47.94 o                         
  22  18   0         10.45         18.11        19.80 o                         
  24  18   0        295.38        307.69        75.70 o                         
  26  18   0          0.77        -19.30        26.20 o                         
   1  19   0         86.78         48.89        47.70 o                         
   3  19   0        446.73        386.92        30.51 o                         
   5  19   0         75.62         37.85        18.34 o                         
   7  19   0          0.24         -9.04        18.31 o                         
   9  19   0         62.30         68.39        21.86 o                         
  11  19   0        312.78        385.33        38.37 o                         
  13  19   0        731.37        806.92        60.14 o                         
  15  19   0        884.11        968.32        42.60 o                         
  17  19   0        560.69        650.24       106.32 o                         
  19  19   0         86.39        101.45        44.18 o                         
  21  19   0       1049.05       1042.75        65.68 o                         
  23  19   0        779.27        634.21        46.55 o                         
  25  19   0         10.43         11.71        27.09 o                         
   0  20   0        347.94        337.55        66.39 o                         
   2  20   0        751.74        687.89        56.47 o                         
   4  20   0        183.09         97.75        17.25 o                         
   6  20   0         92.24         36.04        19.95 o                         
   8  20   0         72.20         50.46        57.64 o                         
  10  20   0          7.07         10.67        22.61 o                         
  12  20   0         22.24         -7.24        21.96 o                         
  14  20   0        440.01        414.06        34.23 o                         
  16  20   0          0.55        -12.41        29.11 o                         
  18  20   0        280.42        224.73        63.45 o                         
  20  20   0         16.11         32.68        31.60 o                         
  22  20   0         12.29         38.57        27.66 o                         
  24  20   0        326.66        295.85        43.43 o                         
   1  21   0        165.67        284.56       175.09 o                         
   3  21   0        100.92        405.88        82.87 o                         
   5  21   0        698.08        624.22        43.46 o                         
   7  21   0         84.38         23.78        21.74 o                         
   9  21   0        293.50        316.12        80.99 o                         
  11  21   0        202.94         98.71        24.96 o                         
  13  21   0        143.35        151.91        47.34 o                         
  15  21   0        146.87        151.74        37.09 o                         
  17  21   0         37.32         55.41        30.26 o                         
  19  21   0        869.92        813.03        50.88 o                         
  21  21   0         53.73         56.05        32.42 o                         
   0  22   0         33.05        312.81       122.29 o                         
   2  22   0        286.60        291.06        77.24 o                         
   4  22   0       1612.77       1844.22       117.39 o                         
   6  22   0       1230.60       2316.87       131.88 o                         
   8  22   0         49.56         25.01        18.89 o                         
  10  22   0        111.36         94.74        48.66 o                         
  12  22   0        125.89        115.53        31.95 o                         
  14  22   0        366.52        392.44        38.14 o                         
  16  22   0         16.75         -5.95        22.42 o                         
  18  22   0        117.24         55.49        22.84 o                         
   1  23   0         73.29        123.72        49.72 o                         
   3  23   0        235.38        384.15        99.72 o                         
   5  23   0          8.91        -30.06        74.59 o                         
   7  23   0          0.47         -0.72        29.50 o                         
   9  23   0        152.24        295.86        68.18 o                         
  11  23   0         82.86         77.27        67.20 o                         
  13  23   0         38.77        112.00       115.79 o                         
  15  23   0          6.83          7.06        35.14 o                         
   0  24   0       1232.70       1066.82       107.63 o                         
   2  24   0        428.08        473.73        62.76 o                         
   4  24   0         35.75        -12.54        41.40 o                         
   6  24   0         14.35        104.18        74.62 o                         
   8  24   0        208.70        206.00        93.90 o                         
  10  24   0        948.77       1210.65       496.82 o                         
  12  24   0          0.51        102.38        56.25 o                         
   1  25   0         34.46         10.24        63.14 o                         
   3  25   0        293.64        252.03        93.15 o                         
   5  25   0          6.48        -23.94        74.09 o                         
 -39   1   1          0.09          6.95        45.20 o                         
 -37   1   1         41.74        -11.64        46.26 o                         
 -35   1   1         40.82         12.03        55.35 o                         
 -33   1   1         15.34          8.34        40.83 o                         
 -31   1   1        340.77        400.62        54.26 o                         
 -29   1   1        484.58        447.64        50.86 o                         
 -27   1   1        504.82        622.17        57.12 o                         
 -25   1   1        590.84        612.98        40.80 o                         
 -23   1   1          0.34         -3.05        16.24 o                         
 -21   1   1       2945.68       3037.13        35.94 o                         
 -19   1   1       2551.01       2571.02        34.89 o                         
 -17   1   1       4963.28       5290.94        40.93 o                         
 -15   1   1       7695.59       7921.27        39.01 o                         
 -13   1   1        439.22        432.29         7.72 o                         
 -11   1   1       3158.27       2627.67        16.84 o                         
  -9   1   1      22370.08      21388.44       122.02 o                         
  -7   1   1       6294.38       5848.62        29.22 o                         
  -5   1   1        153.36        122.33         5.97 o                         
   5   1   1        821.31        654.63        11.46 o                         
   7   1   1       2030.50       1956.94        36.84 o                         
   9   1   1       4614.35       4496.05        41.68 o                         
  11   1   1       3614.77       3467.68        29.48 o                         
  13   1   1       4773.70       4934.49        37.86 o                         
  15   1   1       1943.23       2082.78        19.70 o                         
  17   1   1        397.22        308.31         9.51 o                         
  19   1   1        479.31        574.86        33.87 o                         
  21   1   1       1216.94       1178.22        77.59 o                         
  23   1   1        326.28        348.06        37.51 o                         
  25   1   1        100.57        118.39        35.08 o                         
  27   1   1        845.06        783.18        53.65 o                         
  29   1   1          4.44        -33.25        33.94 o                         
  31   1   1        158.43        219.70        47.34 o                         
  33   1   1        570.52        596.14        79.69 o                         
  35   1   1        506.24        726.50        71.86 o                         
  37   1   1        712.12        594.31        73.19 o                         
  39   1   1        103.58         90.49        57.99 o                         
 -38   2   1        157.46        158.66        80.00 o                         
 -36   2   1        344.27        335.97        56.10 o                         
 -34   2   1       3627.67       3576.30       103.18 o                         
 -32   2   1        456.98        498.59        77.52 o                         
 -30   2   1        172.64        143.04        45.34 o                         
 -28   2   1        175.65        170.27        49.26 o                         
 -26   2   1          0.02         -9.44        21.71 o                         
 -24   2   1        916.28        989.44        31.01 o                         
 -22   2   1       1745.92       1890.61        48.36 o                         
 -20   2   1        302.78        313.40        13.61 o                         
 -18   2   1          1.06         -5.14         8.67 o                         
 -16   2   1      35486.09      39016.27       231.18 o                         
 -14   2   1       8965.98       9995.09        55.05 o                         
 -12   2   1       8368.79       8080.49        44.72 o                         
 -10   2   1      10655.05       9848.44        69.55 o                         
  -8   2   1       2284.80       2017.93        17.02 o                         
  -6   2   1       3410.23       2777.70        19.13 o                         
  -4   2   1       8499.77       8047.12        38.34 o                         
   4   2   1        243.07        301.70        13.51 o                         
   6   2   1        391.74        339.78        12.07 o                         
   8   2   1       2054.88       2160.16        31.69 o                         
  10   2   1       8520.37       7906.13        55.49 o                         
  12   2   1        363.85        332.84        14.25 o                         
  14   2   1       2404.18       2737.83        34.30 o                         
  16   2   1        298.03        313.62        10.94 o                         
  18   2   1        562.53        619.77        15.87 o                         
  20   2   1        689.42        738.98        15.09 o                         
  22   2   1       3120.11       3014.50        47.35 o                         
  24   2   1         19.43          5.98        29.94 o                         
  26   2   1        710.20        771.27        62.27 o                         
  28   2   1        694.92        739.35        45.71 o                         
  30   2   1        128.36        144.51        52.80 o                         
  32   2   1         11.24         31.18        33.89 o                         
  34   2   1        111.05        229.47        70.02 o                         
  36   2   1        231.40        286.49        80.27 o                         
  38   2   1        104.02        177.33        52.79 o                         
 -37   3   1       1086.20       1254.67        90.99 o                         
 -35   3   1       1426.65       1552.01        85.86 o                         
 -33   3   1         85.11         80.90        47.53 o                         
 -31   3   1       4059.52       3815.59       104.97 o                         
 -29   3   1        152.38        170.43        61.10 o                         
 -27   3   1        473.64        534.39        22.91 o                         
 -25   3   1        499.77        513.84        21.11 o                         
 -23   3   1         48.92         30.63        14.61 o                         
 -21   3   1       1909.60       2241.94        62.90 o                         
 -19   3   1       3543.46       3676.70        34.95 o                         
 -17   3   1       3740.67       3504.55        35.24 o                         
 -15   3   1        304.17        152.43         7.01 o                         
 -13   3   1        483.50        400.86         8.75 o                         
 -11   3   1        195.31        298.19        10.26 o                         
  -9   3   1         50.23         52.07         7.22 o                         
  -7   3   1       1754.08       1505.13        15.08 o                         
  -5   3   1       3292.10       3179.14        25.83 o                         
  -3   3   1      26840.62      26444.36       160.97 o                         
  -1   3   1       2639.00       2511.54        17.51 o                         
   1   3   1        106.04         27.58        10.70 o                         
   3   3   1      15592.25      14750.14        87.73 o                         
   5   3   1       2464.24       2764.92        32.11 o                         
   7   3   1      21802.38      23055.95       229.64 o                         
   9   3   1       8100.97       6697.96        53.20 o                         
  11   3   1       6963.90       6625.30        57.67 o                         
  13   3   1         93.79        123.73         6.76 o                         
  15   3   1        125.17        168.59        13.30 o                         
  17   3   1       9396.31      10245.89        94.36 o                         
  19   3   1        840.62       1166.84        23.90 o                         
  21   3   1       7801.49       8252.28        69.91 o                         
  23   3   1        468.73        411.46        16.68 o                         
  25   3   1        278.27        318.56        14.86 o                         
  27   3   1        149.63        178.22        49.41 o                         
  29   3   1         21.46         30.63        50.90 o                         
  31   3   1          0.05          4.21        31.75 o                         
  33   3   1         10.84          3.40        35.50 o                         
  35   3   1       1068.34       1255.40        98.17 o                         
  37   3   1        111.98        142.50        57.93 o                         
 -38   4   1         18.74         11.58        48.81 o                         
 -36   4   1         55.27         53.42        53.85 o                         
 -34   4   1       1014.89       1089.16        98.67 o                         
 -32   4   1        125.29         73.10        45.47 o                         
 -30   4   1         91.27        106.51        36.36 o                         
 -28   4   1        289.23        272.14        23.49 o                         
 -26   4   1         38.59         56.15        17.51 o                         
 -24   4   1         72.29         82.71        17.20 o                         
 -22   4   1         10.24          9.30        11.24 o                         
 -20   4   1          9.49         -1.36         9.68 o                         
 -18   4   1        604.99        433.84        15.65 o                         
 -16   4   1        514.60        401.77        13.84 o                         
 -14   4   1       1085.82       1369.64        21.38 o                         
 -12   4   1      21668.67      22148.08       119.22 o                         
 -10   4   1      16656.44      15416.21        76.44 o                         
  -8   4   1      15213.98      14649.41        99.04 o                         
  -6   4   1       1064.03        911.98        16.12 o                         
  -4   4   1         33.22         33.38         6.54 o                         
  -2   4   1      35963.56      33028.41       286.27 o                         
   0   4   1        645.33        677.40        48.72 o                         
   2   4   1      72523.14      68446.99       546.10 o                         
   4   4   1     596823.56     514474.03      4774.86 o                         
   6   4   1      11003.22      10185.27       106.03 o                         
   8   4   1       1846.05       1755.33        21.38 o                         
  10   4   1       1052.23        990.79        23.64 o                         
  12   4   1        446.37        425.47        10.86 o                         
  14   4   1       1012.16        959.26        15.49 o                         
  16   4   1         97.72        116.20         8.08 o                         
  18   4   1        201.29        280.64        19.71 o                         
  20   4   1       2458.80       2465.77        44.07 o                         
  22   4   1       2258.67       2379.68        36.59 o                         
  24   4   1       2751.25       2921.05        74.32 o                         
  26   4   1        214.86        217.40        19.26 o                         
  28   4   1        280.89        268.97        15.12 o                         
  30   4   1          4.03        -30.75        30.75 o                         
  32   4   1         27.67         50.44        53.53 o                         
  34   4   1         38.51         63.97        39.08 o                         
  36   4   1        289.90        360.18        82.86 o                         
  38   4   1          1.74        -19.77        65.62 o                         
 -37   5   1          1.06        -19.37        41.17 o                         
 -35   5   1       5711.52       6232.25       239.34 o                         
 -33   5   1        532.60        695.65        67.65 o                         
 -31   5   1        141.29        120.41        28.16 o                         
 -29   5   1        333.18        288.43        33.75 o                         
 -27   5   1        469.85        533.15        27.21 o                         
 -25   5   1         13.29         25.41        16.70 o                         
 -23   5   1         35.95         31.67        15.24 o                         
 -21   5   1        129.13        122.37        14.86 o                         
 -19   5   1       1999.33       2156.20        20.26 o                         
 -17   5   1       1436.22       1127.15        16.92 o                         
 -15   5   1       8011.67       8400.21        58.49 o                         
 -13   5   1        268.58        183.00         8.93 o                         
 -11   5   1      24137.81      24258.58       161.61 o                         
  -9   5   1       7108.29       6808.21        47.34 o                         
  -7   5   1       3445.18       3322.55        29.85 o                         
  -5   5   1        142.20        176.33        10.78 o                         
  -3   5   1      13432.65      12911.51        87.17 o                         
  -1   5   1     250368.02     235182.64      1894.50 o                         
   1   5   1     417265.97     374799.03      3860.58 o                         
   3   5   1        460.92        220.40        17.12 o                         
   5   5   1      24505.86      23370.74       287.75 o                         
   7   5   1        277.45        175.12        16.34 o                         
   9   5   1        249.94        259.13        10.29 o                         
  11   5   1          7.28         -0.10         6.03 o                         
  13   5   1       1427.24       1328.40        19.89 o                         
  15   5   1          5.29          3.06         7.99 o                         
  17   5   1        346.63        342.90        16.00 o                         
  19   5   1        605.28        515.69        26.64 o                         
  21   5   1         83.58         59.08        20.95 o                         
  23   5   1        409.95        455.69        30.26 o                         
  25   5   1        646.37        696.66        30.82 o                         
  27   5   1          0.58        -10.02        12.74 o                         
  29   5   1        365.30        381.49        18.22 o                         
  31   5   1        120.64         69.14        37.58 o                         
  33   5   1          0.48         -4.47        31.52 o                         
  35   5   1        273.46        310.46        59.26 o                         
  37   5   1       2156.22       2437.84       129.77 o                         
 -38   6   1         22.28        -47.53        56.14 o                         
 -36   6   1         28.55         26.24        60.75 o                         
 -34   6   1          2.41         22.93        61.58 o                         
 -32   6   1       1243.59       1066.72        33.72 o                         
 -30   6   1          0.32        -21.01        21.01 o                         
 -28   6   1       1082.57       1067.96        40.25 o                         
 -26   6   1        258.23        216.55        25.66 o                         
 -24   6   1        237.45        229.48        24.68 o                         
 -22   6   1         25.71         17.45        12.92 o                         
 -20   6   1        104.91         77.51        10.04 o                         
 -18   6   1      17420.30      18154.59       106.68 o                         
 -16   6   1      17120.15      17393.47       100.69 o                         
 -14   6   1      30558.80      31419.66       286.40 o                         
 -12   6   1         51.13         45.96         8.50 o                         
 -10   6   1       2689.21       2626.02        24.66 o                         
  -8   6   1        833.48        755.42        17.04 o                         
  -6   6   1         17.43         17.54         7.05 o                         
  -4   6   1      10051.81       9044.43        68.64 o                         
  -2   6   1         80.30        177.28        11.62 o                         
   0   6   1       2540.34       2497.00        45.86 o                         
   2   6   1       4765.90       4419.79        88.83 o                         
   4   6   1       3808.68       3611.39        48.15 o                         
   6   6   1       3128.69       2476.39        22.37 o                         
   8   6   1       5313.42       4719.06        35.89 o                         
  10   6   1       6319.59       6088.62        68.12 o                         
  12   6   1        379.13        394.59        13.26 o                         
  14   6   1        157.80        180.60        12.24 o                         
  16   6   1        606.22        725.34        16.52 o                         
  18   6   1         19.44         35.31        12.60 o                         
  20   6   1       7385.67       7230.39        83.31 o                         
  22   6   1        236.97        200.60        25.54 o                         
  24   6   1        723.10        717.93        35.80 o                         
  26   6   1          0.82         -4.28        11.27 o                         
  28   6   1        207.74        218.51        20.99 o                         
  30   6   1        227.36        215.42        18.80 o                         
  32   6   1        174.84        122.49        35.47 o                         
  34   6   1        731.92        971.89       107.05 o                         
  36   6   1        163.36        145.72        48.95 o                         
  38   6   1         66.10         71.30        72.81 o                         
 -37   7   1          4.73         18.79        44.78 o                         
 -35   7   1         53.93          1.98        67.65 o                         
 -33   7   1        133.62         91.56        21.48 o                         
 -31   7   1          1.77          8.21        23.90 o                         
 -29   7   1        785.21        742.19        35.42 o                         
 -27   7   1        103.47         99.45        22.21 o                         
 -25   7   1         33.29         29.35        18.32 o                         
 -23   7   1         66.67         57.56         8.52 o                         
 -21   7   1        258.71        264.13        11.69 o                         
 -19   7   1      12585.34      13253.36        86.65 o                         
 -17   7   1      16645.43      17412.34       105.10 o                         
 -15   7   1          0.09          1.81         7.76 o                         
 -13   7   1      11857.25      11947.21        81.98 o                         
 -11   7   1       1968.57       2133.75        25.75 o                         
  -9   7   1         31.06         55.00         9.98 o                         
  -7   7   1        471.40        432.60        13.68 o                         
  -5   7   1        638.78        622.03        15.46 o                         
  -3   7   1        500.24        554.88        31.07 o                         
  -1   7   1       4785.73       5068.42        51.27 o                         
   1   7   1      37578.36      38605.58       569.93 o                         
   3   7   1       6879.34       6069.28        95.05 o                         
   5   7   1       7287.20       7188.89        57.25 o                         
   7   7   1        195.08        146.69        14.88 o                         
   9   7   1       4102.96       3837.91        50.54 o                         
  11   7   1        376.97        308.27        13.77 o                         
  13   7   1        384.39        349.64        17.46 o                         
  15   7   1       5402.95       5240.90        70.29 o                         
  17   7   1         82.15        107.64        15.60 o                         
  19   7   1        406.05        323.50        20.74 o                         
  21   7   1      10848.65      11127.55        82.04 o                         
  23   7   1         53.21         89.70        24.68 o                         
  25   7   1         19.22         12.19        19.51 o                         
  27   7   1         10.75          0.60        14.73 o                         
  29   7   1          0.53        -10.37        15.97 o                         
  31   7   1        125.20         73.23        20.45 o                         
  33   7   1         11.04        -10.66        35.73 o                         
  35   7   1        550.67        664.42        69.19 o                         
  37   7   1         75.29         87.25        86.91 o                         
 -36   8   1          3.30          4.39        52.63 o                         
 -34   8   1         14.17        -47.17        54.84 o                         
 -32   8   1       1475.11       1326.79        51.71 o                         
 -30   8   1        214.62        250.86        38.15 o                         
 -28   8   1          6.03          3.40        18.30 o                         
 -26   8   1          2.35          6.50        21.44 o                         
 -24   8   1        150.08        117.61        15.46 o                         
 -22   8   1         53.96         44.68        11.23 o                         
 -20   8   1       1067.86       1014.28        22.72 o                         
 -18   8   1       4179.96       3893.53        44.12 o                         
 -16   8   1       1186.85       1162.05        19.48 o                         
 -14   8   1       4786.27       4883.07        51.55 o                         
 -12   8   1       5116.75       5190.39        45.75 o                         
 -10   8   1        380.87        398.24        16.05 o                         
  -8   8   1       1219.09       1131.39        21.57 o                         
  -6   8   1       1593.60       1506.36        24.06 o                         
  -4   8   1        181.99        268.40        13.64 o                         
  -2   8   1       1850.10       1328.15        22.50 o                         
   0   8   1      35764.49      35090.98       407.70 o                         
   2   8   1      13547.10      14571.98       266.61 o                         
   4   8   1         26.13         53.10         7.25 o                         
   6   8   1       1790.74       1749.36        22.23 o                         
   8   8   1          2.40         -1.86         6.23 o                         
  10   8   1        759.36        604.45        16.17 o                         
  12   8   1       1719.05       1613.32        20.46 o                         
  14   8   1        494.65        461.73        14.14 o                         
  16   8   1       6490.06       6629.00        80.22 o                         
  18   8   1        393.70        447.46        21.96 o                         
  20   8   1       9892.48      10509.02       197.66 o                         
  22   8   1       6246.86       6315.54        59.37 o                         
  24   8   1        117.77        155.35        27.23 o                         
  26   8   1         35.83         13.93        32.47 o                         
  28   8   1        420.64        428.85        26.14 o                         
  30   8   1          4.21         10.68        16.88 o                         
  32   8   1        314.15        245.73        27.09 o                         
  34   8   1         41.54        107.07        63.85 o                         
  36   8   1         23.75         36.74        46.37 o                         
 -35   9   1         81.43        161.31        69.46 o                         
 -33   9   1        949.75       1022.34        49.13 o                         
 -31   9   1          0.75         -8.34        29.37 o                         
 -29   9   1         28.21         17.44        24.15 o                         
 -27   9   1        555.85        565.15        34.10 o                         
 -25   9   1         65.94         58.97        12.00 o                         
 -23   9   1        165.20        119.01        13.69 o                         
 -21   9   1        608.40        527.14        21.55 o                         
 -19   9   1        487.11        422.45        16.40 o                         
 -17   9   1       2956.73       3012.56        33.56 o                         
 -15   9   1        548.79        708.88        23.76 o                         
 -13   9   1       7917.86       7770.23        98.38 o                         
 -11   9   1        381.75        406.39        16.48 o                         
  -9   9   1        472.78        360.94        15.39 o                         
  -7   9   1        107.63        148.59        11.96 o                         
  -5   9   1        388.07        342.64        11.89 o                         
  -3   9   1        229.41        254.80        14.60 o                         
  -1   9   1       1851.37       1559.67        21.32 o                         
   1   9   1       8165.77       7390.75       220.83 o                         
   3   9   1       3888.24       3942.17       133.54 o                         
   5   9   1       5027.94       5095.89        41.44 o                         
   7   9   1        487.57        322.44        21.87 o                         
   9   9   1        826.37        739.74        26.24 o                         
  11   9   1        943.69        986.25        18.64 o                         
  13   9   1         15.87         32.10        11.53 o                         
  15   9   1       5453.35       5221.23        49.76 o                         
  17   9   1        245.88        289.43        20.16 o                         
  19   9   1        889.81        883.74        29.31 o                         
  21   9   1       7283.36       7476.83       114.25 o                         
  23   9   1        892.80        855.64        21.00 o                         
  25   9   1        951.94        905.30        22.55 o                         
  27   9   1         57.29         65.86        25.88 o                         
  29   9   1         50.73         63.35        24.37 o                         
  31   9   1        266.17        226.70        26.79 o                         
  33   9   1         23.08         23.37        18.30 o                         
  35   9   1         40.32         30.08        42.77 o                         
 -36  10   1          0.79         36.50        45.43 o                         
 -34  10   1          3.84        -22.88        61.87 o                         
 -32  10   1         35.37          9.68        28.12 o                         
 -30  10   1        130.80        114.09        33.74 o                         
 -28  10   1          0.72        -12.56        18.95 o                         
 -26  10   1        126.83        107.18        13.93 o                         
 -24  10   1        101.54         73.93        15.37 o                         
 -22  10   1         32.99         17.70        12.16 o                         
 -20  10   1        482.41        439.52        23.18 o                         
 -18  10   1       1296.99       1342.23        27.94 o                         
 -16  10   1        182.93        174.77        17.06 o                         
 -14  10   1       3589.56       3788.14        41.59 o                         
 -12  10   1       5589.39       5438.01        55.65 o                         
 -10  10   1       3237.85       3538.65        57.86 o                         
  -8  10   1       6041.48       5977.33        82.27 o                         
  -6  10   1       4048.10       4022.07        45.73 o                         
  -4  10   1       1503.72       1218.34        22.37 o                         
  -2  10   1       8912.80       8231.83        68.85 o                         
   0  10   1      23994.83      25828.63       186.36 o                         
   2  10   1      26786.37      26900.10       251.76 o                         
   4  10   1         21.47        155.09        21.64 o                         
   6  10   1       1360.01       1228.94        21.26 o                         
   8  10   1       1346.72       1400.10        23.30 o                         
  10  10   1       3401.77       3184.55        59.41 o                         
  12  10   1       2577.66       2473.88        30.10 o                         
  14  10   1          8.81         12.95         9.88 o                         
  16  10   1       4522.47       4097.11        88.83 o                         
  18  10   1        210.17        232.82        23.44 o                         
  20  10   1         21.29          2.61        11.92 o                         
  22  10   1       3990.26       4197.77        46.82 o                         
  24  10   1        798.68        792.01        21.01 o                         
  26  10   1         41.30         24.32        11.47 o                         
  28  10   1         25.30         25.72        22.19 o                         
  30  10   1          3.57         13.57        22.69 o                         
  32  10   1        194.74        187.28        32.04 o                         
  34  10   1         14.25         24.94        52.17 o                         
 -35  11   1        114.18         63.21       130.97 o                         
 -33  11   1          6.86         -3.78        23.62 o                         
 -31  11   1         73.26         57.61        32.93 o                         
 -29  11   1        692.56        626.64        44.74 o                         
 -27  11   1        166.35        140.34        15.38 o                         
 -25  11   1          1.16          6.79        12.23 o                         
 -23  11   1        415.63        457.78        20.96 o                         
 -21  11   1         23.49         12.36        13.35 o                         
 -19  11   1        559.59        664.74        27.56 o                         
 -17  11   1       2181.32       2038.36        35.91 o                         
 -15  11   1      15313.51      15499.51       127.31 o                         
 -13  11   1       1298.73       1303.65        28.56 o                         
 -11  11   1        241.22        196.36        16.22 o                         
  -9  11   1       1747.67       2114.39        30.80 o                         
  -7  11   1        462.02        498.97        16.70 o                         
  -5  11   1        268.39        326.42        19.04 o                         
  -3  11   1      10076.90       9643.69        81.61 o                         
  -1  11   1       6606.43       7438.42        63.09 o                         
   1  11   1         12.93         18.13        17.13 o                         
   3  11   1          0.66         32.94        17.69 o                         
   5  11   1       5523.41       4541.51        56.23 o                         
   7  11   1       8943.07       8472.20        75.64 o                         
   9  11   1       1662.34       1814.77        26.17 o                         
  11  11   1         38.48         45.54        15.35 o                         
  13  11   1        149.82        158.94        15.61 o                         
  15  11   1        928.34        899.66        24.12 o                         
  17  11   1       1898.92       2000.73        36.43 o                         
  19  11   1        949.55        880.03        34.32 o                         
  21  11   1        454.43        462.56        30.46 o                         
  23  11   1         37.85         82.81        17.51 o                         
  25  11   1        414.57        394.43        19.76 o                         
  27  11   1        351.72        288.47        22.59 o                         
  29  11   1        642.28        550.40        47.80 o                         
  31  11   1         71.10         77.12        24.61 o                         
  33  11   1        102.47         81.64        25.65 o                         
  35  11   1        138.23        141.21        64.99 o                         
 -34  12   1         18.76         30.85        35.38 o                         
 -32  12   1         35.18         51.79        37.72 o                         
 -30  12   1          4.31         39.04        45.01 o                         
 -28  12   1        305.72        293.70        51.05 o                         
 -26  12   1         14.84         11.87        15.11 o                         
 -24  12   1         42.69         19.52        14.60 o                         
 -22  12   1        822.04        849.96        25.64 o                         
 -20  12   1       1440.36       1519.15        33.36 o                         
 -18  12   1       6010.61       6400.49        59.81 o                         
 -16  12   1       5637.04       5737.40        62.36 o                         
 -14  12   1       2003.61       2199.41        38.33 o                         
 -12  12   1       2807.63       3022.75        43.15 o                         
 -10  12   1         43.71         41.75        11.74 o                         
  -8  12   1        289.44        245.74        16.92 o                         
  -6  12   1       2580.49       2771.41        37.36 o                         
  -4  12   1       7090.87       6653.51        69.04 o                         
  -2  12   1       6767.19       7157.58        67.55 o                         
   0  12   1       4379.84       5137.93        45.40 o                         
   2  12   1       3949.98       4357.35        72.03 o                         
   4  12   1       2512.89       2837.31        65.39 o                         
   6  12   1       5160.42       6307.72       110.46 o                         
   8  12   1       1162.46        975.47        21.51 o                         
  10  12   1       1599.79       1520.94        40.36 o                         
  12  12   1       3766.08       3791.73        45.10 o                         
  14  12   1         42.06         57.77        19.64 o                         
  16  12   1        699.39        650.95        26.76 o                         
  18  12   1      11220.28      11066.76       188.26 o                         
  20  12   1       4163.15       4358.16       110.40 o                         
  22  12   1        333.11        410.45        31.63 o                         
  24  12   1       3884.08       3855.43        60.84 o                         
  26  12   1       1119.59       1270.45        32.46 o                         
  28  12   1          0.21          1.83        10.82 o                         
  30  12   1         62.12         90.26        25.48 o                         
  32  12   1          5.69        -13.65        22.61 o                         
  34  12   1          6.70         19.82        25.65 o                         
 -33  13   1         33.77         -9.53        34.52 o                         
 -31  13   1        215.09        275.36        60.03 o                         
 -29  13   1        993.89        947.38        74.61 o                         
 -27  13   1        161.02        142.71        18.51 o                         
 -25  13   1          5.17          1.51        15.69 o                         
 -23  13   1          9.83         -2.81        15.04 o                         
 -21  13   1          8.93          6.29        13.46 o                         
 -19  13   1         91.72        119.02        20.50 o                         
 -17  13   1       4773.54       4728.01        66.62 o                         
 -15  13   1       2276.04       2273.06        38.45 o                         
 -13  13   1       2458.83       2395.47        78.13 o                         
 -11  13   1        323.77        355.15        22.59 o                         
  -9  13   1         13.59         32.43        13.43 o                         
  -7  13   1       1198.82       1081.34        21.84 o                         
  -5  13   1       1844.29       1881.59        32.77 o                         
  -3  13   1        487.62        329.04        24.06 o                         
  -1  13   1        969.59        920.85        49.17 o                         
   1  13   1       1390.98       1321.63        54.22 o                         
   3  13   1       4664.15       4581.56        77.63 o                         
   5  13   1       4160.48       4406.81        80.58 o                         
   7  13   1          0.25          1.62         7.10 o                         
   9  13   1        115.40         77.29        13.44 o                         
  11  13   1         44.00         83.83        20.12 o                         
  13  13   1          1.26         -9.69        13.83 o                         
  15  13   1          0.77         17.85        24.26 o                         
  17  13   1       1124.66       1045.71        68.46 o                         
  19  13   1        241.57        222.96        26.27 o                         
  21  13   1       1714.05       1888.86        55.90 o                         
  23  13   1        441.76        337.10        59.94 o                         
  25  13   1        301.19        179.32        19.72 o                         
  27  13   1         29.19         32.70        14.73 o                         
  29  13   1          6.65         23.92        28.09 o                         
  31  13   1         72.67         60.69        25.38 o                         
  33  13   1        206.21        147.18        31.83 o                         
 -32  14   1         83.21        103.48        43.68 o                         
 -30  14   1        759.37        788.46        71.19 o                         
 -28  14   1       1580.73       1652.24        46.13 o                         
 -26  14   1        816.50        867.59        31.43 o                         
 -24  14   1        280.13        309.84        27.42 o                         
 -22  14   1        157.84         98.43        21.23 o                         
 -20  14   1       1258.32       1212.06        31.69 o                         
 -18  14   1       7272.18       7943.22        83.02 o                         
 -16  14   1       2490.03       2453.02        45.40 o                         
 -14  14   1       3421.94       3283.57        60.69 o                         
 -12  14   1       4377.28       4448.79        56.79 o                         
 -10  14   1       5427.06       5162.57        61.15 o                         
  -8  14   1       2569.08       2494.73        36.25 o                         
  -6  14   1       2591.81       2576.36        47.92 o                         
  -4  14   1         47.90         48.75        11.98 o                         
  -2  14   1       4065.86       3971.45        43.76 o                         
   0  14   1       4091.30       4056.44        78.16 o                         
   2  14   1       4590.54       4622.14        83.85 o                         
   4  14   1        257.73        286.44        31.11 o                         
   6  14   1        154.55        124.73        30.35 o                         
   8  14   1         52.21         75.61        34.66 o                         
  10  14   1        183.85        203.22        23.20 o                         
  12  14   1       1011.48       1051.02        50.38 o                         
  14  14   1        421.54        460.38        54.02 o                         
  16  14   1       3038.56       3061.71        78.07 o                         
  18  14   1         40.34         66.17        30.32 o                         
  20  14   1        294.57        264.11        37.92 o                         
  22  14   1       5486.58       5391.40       109.70 o                         
  24  14   1        203.24        133.34        26.51 o                         
  26  14   1          0.03         20.37        18.29 o                         
  28  14   1          7.33          8.69        15.94 o                         
  30  14   1         14.23         33.74        36.14 o                         
  32  14   1        222.72        181.56        42.79 o                         
 -31  15   1        348.74        327.82        85.94 o                         
 -29  15   1       1405.09       1433.01       109.43 o                         
 -27  15   1       1577.18       1625.15        49.50 o                         
 -25  15   1        460.05        490.50        27.53 o                         
 -23  15   1          4.67         47.36        22.20 o                         
 -21  15   1        503.41        503.88        26.83 o                         
 -19  15   1       2628.21       2505.66        37.19 o                         
 -17  15   1       4475.55       4361.43        58.40 o                         
 -15  15   1         12.54         -1.62        14.58 o                         
 -13  15   1          0.05         11.46        15.54 o                         
 -11  15   1       1114.30       1082.17        28.69 o                         
  -9  15   1        132.06        189.41        19.22 o                         
  -7  15   1        864.20        832.09        24.25 o                         
  -5  15   1        982.80        889.10        24.97 o                         
  -3  15   1        356.95        413.98        30.99 o                         
  -1  15   1        148.79        151.65         8.68 o                         
   1  15   1        903.21        903.26        43.52 o                         
   3  15   1         46.61         58.27        31.35 o                         
   5  15   1        470.02        455.02        40.14 o                         
   7  15   1         32.85         11.50        24.54 o                         
   9  15   1        446.05        495.12        27.53 o                         
  11  15   1        112.66        113.39        29.99 o                         
  13  15   1         92.87        150.34        31.73 o                         
  15  15   1       4054.26       3927.00       118.09 o                         
  17  15   1       1297.61       1208.46        57.58 o                         
  19  15   1        966.81       1058.73        40.68 o                         
  21  15   1        350.66        388.80        42.76 o                         
  23  15   1         18.77         35.77        30.35 o                         
  25  15   1         59.78         38.66        22.18 o                         
  27  15   1          0.00         -2.08        18.86 o                         
  29  15   1          6.80         14.41        42.09 o                         
  31  15   1        209.80        172.21        58.85 o                         
 -30  16   1        268.76        237.45        48.96 o                         
 -28  16   1        630.52        589.60        33.54 o                         
 -26  16   1        450.59        336.20        37.92 o                         
 -24  16   1          0.46          4.33        17.14 o                         
 -22  16   1         37.55          2.19        17.46 o                         
 -20  16   1       1510.37       1698.46        46.76 o                         
 -18  16   1       1154.92       1048.14        32.87 o                         
 -16  16   1       3969.95       3969.14        57.40 o                         
 -14  16   1       3417.62       3477.70        79.04 o                         
 -12  16   1       1375.19       1427.60        32.88 o                         
 -10  16   1       3343.92       3478.88        47.15 o                         
  -8  16   1        177.54        127.01        18.17 o                         
  -6  16   1         88.79        111.04        14.96 o                         
  -4  16   1       1131.55       1006.14        28.41 o                         
  -2  16   1        519.02        539.51        22.71 o                         
   0  16   1        991.21       1185.75        54.77 o                         
   2  16   1        182.28        222.84        33.63 o                         
   4  16   1        402.34        387.32        43.33 o                         
   6  16   1        166.98        110.76        30.57 o                         
   8  16   1        215.51        395.20       125.91 o                         
  10  16   1       1070.45       1067.25        39.36 o                         
  12  16   1         41.71        128.85        61.85 o                         
  14  16   1         16.63         34.00        30.20 o                         
  16  16   1       1190.68       1148.65        45.33 o                         
  18  16   1        623.49        659.39        49.55 o                         
  20  16   1       1737.37       1691.94        62.03 o                         
  22  16   1        504.46        418.66        39.80 o                         
  24  16   1        183.71        220.93       103.73 o                         
  26  16   1        414.47        316.23        55.81 o                         
  28  16   1          6.51         19.55        35.51 o                         
  30  16   1        196.60        244.90        50.06 o                         
 -29  17   1          6.22        -24.57        36.57 o                         
 -27  17   1         71.40         18.87        24.50 o                         
 -25  17   1          1.46         -7.74        21.75 o                         
 -23  17   1         40.57         50.14        22.04 o                         
 -21  17   1        107.53         77.01        23.42 o                         
 -19  17   1        566.75        555.67        35.78 o                         
 -17  17   1       1442.22       1583.94        37.08 o                         
 -15  17   1         10.22         10.28        15.51 o                         
 -13  17   1         33.08         27.57        15.87 o                         
 -11  17   1       3090.50       3082.02        68.67 o                         
  -9  17   1        323.13        280.50        20.69 o                         
  -7  17   1        389.28        447.01        20.00 o                         
  -5  17   1        667.81        609.09        21.07 o                         
  -3  17   1         31.51         10.47         8.58 o                         
  -1  17   1         28.30          5.33        32.85 o                         
   1  17   1         50.48         57.03        35.03 o                         
   3  17   1       1200.20       1136.82        49.66 o                         
   5  17   1         35.82        253.76       192.88 o                         
   7  17   1       3076.89       3119.34        80.26 o                         
   9  17   1        408.92        243.37        61.93 o                         
  11  17   1          9.58         25.01        20.88 o                         
  13  17   1        722.08        816.35        53.91 o                         
  15  17   1        150.15        167.81        32.80 o                         
  17  17   1       1349.11       1398.97        51.02 o                         
  19  17   1       1643.45       1826.18        57.05 o                         
  21  17   1          1.00         29.98        28.40 o                         
  23  17   1       1977.97       2061.60        70.72 o                         
  25  17   1        176.08        151.67        29.40 o                         
  27  17   1         10.32         14.08        22.06 o                         
 -26  18   1        693.05        769.39        44.24 o                         
 -24  18   1         93.54         96.30        33.26 o                         
 -22  18   1        369.80        211.00        36.24 o                         
 -20  18   1          0.06         15.61        16.52 o                         
 -18  18   1        564.72        631.51        49.51 o                         
 -16  18   1         19.67         11.79        34.48 o                         
 -14  18   1        380.06        358.11        24.24 o                         
 -12  18   1        682.26        708.36        26.24 o                         
 -10  18   1        346.57        432.75        28.77 o                         
  -8  18   1        401.89        384.26        19.19 o                         
  -6  18   1        788.59        762.86        37.87 o                         
  -4  18   1        974.87       2006.42       105.11 o                         
  -2  18   1       7350.72       7331.29       234.28 o                         
   0  18   1       2588.63       2830.45       409.52 o                         
   2  18   1        138.64         80.21        45.66 o                         
   4  18   1        663.49        777.76       211.80 o                         
   6  18   1        186.37        188.45        63.11 o                         
   8  18   1         12.92          1.72        16.29 o                         
  10  18   1        668.62        927.03       160.65 o                         
  12  18   1        232.88        200.68        34.18 o                         
  14  18   1        603.79        637.10        39.44 o                         
  16  18   1        443.59        460.80        40.29 o                         
  18  18   1          0.00        -18.06        35.17 o                         
  20  18   1          7.63         45.45        30.56 o                         
  22  18   1        355.49        264.66        46.36 o                         
  24  18   1        220.54        271.97        42.88 o                         
  26  18   1        374.09        638.75       153.10 o                         
 -25  19   1         36.42         56.72        29.02 o                         
 -23  19   1        203.05        102.20        35.92 o                         
 -21  19   1        772.32        741.29        44.42 o                         
 -19  19   1         49.66         61.73        26.52 o                         
 -17  19   1        762.03        667.39        29.58 o                         
 -15  19   1        105.02         66.38        35.90 o                         
 -13  19   1         24.20         13.91        37.72 o                         
 -11  19   1       3227.38       3229.04        66.42 o                         
  -9  19   1       1556.78       1406.37        36.48 o                         
  -7  19   1        111.14        173.19        27.07 o                         
  -5  19   1        206.01        254.15        13.15 o                         
  -3  19   1        400.98        373.32        64.24 o                         
  -1  19   1       1567.07       1441.84       146.82 o                         
   1  19   1        974.63       1243.72       328.65 o                         
   3  19   1         40.68        160.04       133.43 o                         
   5  19   1        320.43        313.57        59.71 o                         
   7  19   1          0.34         -2.48        16.83 o                         
   9  19   1        428.28        565.06        37.69 o                         
  11  19   1        189.89        207.58        64.46 o                         
  13  19   1        299.58        414.72        36.87 o                         
  15  19   1        290.16        222.29        40.10 o                         
  17  19   1        306.69        778.48       380.16 o                         
  19  19   1         74.29         75.30        33.02 o                         
  21  19   1        163.66         63.68        27.35 o                         
  23  19   1         58.11         33.84        38.33 o                         
  25  19   1        104.61         67.19        32.37 o                         
 -24  20   1         78.93         73.57        29.88 o                         
 -22  20   1         17.98         19.22        26.15 o                         
 -20  20   1         41.37         36.42        28.85 o                         
 -18  20   1         77.56        106.65        45.57 o                         
 -16  20   1        500.98        566.62        37.25 o                         
 -14  20   1        221.77        206.73        45.60 o                         
 -12  20   1       1009.17        933.10        26.10 o                         
 -10  20   1        338.07        238.60        34.83 o                         
  -8  20   1        133.44         82.14        21.67 o                         
  -6  20   1        102.77        105.44        18.26 o                         
  -4  20   1        225.27        168.65        16.92 o                         
  -2  20   1        216.15        158.51        27.48 o                         
   0  20   1        863.48        933.94        59.04 o                         
   2  20   1       1314.60       1154.46        40.56 o                         
   4  20   1       1881.39       1609.59        38.71 o                         
   6  20   1        109.05        141.07        28.30 o                         
   8  20   1         42.39        143.00       133.03 o                         
  10  20   1         86.72         71.71        28.99 o                         
  12  20   1        335.77        238.15        31.35 o                         
  14  20   1        295.40        732.89       264.96 o                         
  16  20   1        617.83        652.14       130.84 o                         
  18  20   1        191.39        172.56        33.71 o                         
  20  20   1        438.77        418.85        40.64 o                         
  22  20   1        121.96         29.55        35.81 o                         
 -21  21   1         19.60         28.31        27.06 o                         
 -19  21   1         23.58         -9.08        26.95 o                         
 -17  21   1         42.40         70.00        29.74 o                         
 -15  21   1         95.61        114.41        33.14 o                         
 -13  21   1        760.77        756.69        45.52 o                         
 -11  21   1        124.02        113.04        42.46 o                         
  -9  21   1        518.13        542.21        75.41 o                         
  -7  21   1        106.70         74.54        35.07 o                         
  -5  21   1         57.45        241.87       177.70 o                         
  -3  21   1        366.89        312.00       133.24 o                         
  -1  21   1          9.58         11.41        28.61 o                         
   1  21   1        435.90        350.78        20.27 o                         
   3  21   1        583.31        483.21        46.58 o                         
   5  21   1        149.66        850.81       211.43 o                         
   7  21   1        787.10        834.58        64.67 o                         
   9  21   1       1770.72       2050.60       113.22 o                         
  11  21   1        808.82        802.69        41.99 o                         
  13  21   1         26.62         -0.47        35.02 o                         
  15  21   1         69.20         62.13        34.11 o                         
  17  21   1         90.72         69.10        29.53 o                         
  19  21   1         86.04         77.15        39.63 o                         
  21  21   1        818.09       1009.15        62.72 o                         
 -18  22   1         20.96         24.86        27.43 o                         
 -16  22   1        149.15         12.85       104.33 o                         
 -14  22   1         16.97         19.06        24.39 o                         
 -12  22   1        410.10        514.05        68.82 o                         
 -10  22   1        190.91        324.13        52.40 o                         
  -8  22   1        129.39        161.96        55.75 o                         
  -6  22   1       1091.51       1679.66       495.80 o                         
  -4  22   1          3.21       1078.81       706.99 o                         
  -2  22   1          4.47         -8.70        56.50 o                         
   0  22   1        501.15        762.94       107.25 o                         
   2  22   1          4.54         65.31        78.13 o                         
   4  22   1        562.17       1522.14       621.73 o                         
   6  22   1       1245.39       1896.84       676.23 o                         
   8  22   1        149.42        112.79        27.82 o                         
  10  22   1         62.25         26.88        23.84 o                         
  12  22   1         90.54         77.24        28.79 o                         
  14  22   1         16.05         12.11        25.61 o                         
  16  22   1         11.39          5.65        23.20 o                         
  18  22   1         93.44        280.29       144.03 o                         
 -15  23   1        169.35        175.70        74.45 o                         
 -13  23   1         12.61         17.94        44.76 o                         
 -11  23   1         22.05         42.89        50.00 o                         
  -9  23   1        122.69        134.86       111.13 o                         
  -7  23   1         68.45         87.52        54.07 o                         
  -5  23   1          3.37        -49.74        52.14 o                         
  -3  23   1        243.03        374.03       106.47 o                         
  -1  23   1         20.06        883.88       661.23 o                         
   1  23   1        358.12        405.47        70.22 o                         
   3  23   1         22.97        235.67       239.58 o                         
   5  23   1          9.69         -4.20        35.86 o                         
   7  23   1         62.81         75.98        52.23 o                         
   9  23   1         34.63         -1.30        42.78 o                         
  11  23   1         25.59         -0.02        48.90 o                         
  13  23   1        164.64        197.28        60.31 o                         
  15  23   1         65.57         73.36        27.54 o                         
 -12  24   1         85.93         62.27        55.14 o                         
 -10  24   1          3.18        -72.12        72.12 o                         
  -8  24   1        403.67        504.44        77.04 o                         
  -6  24   1        113.16        126.37        97.35 o                         
  -4  24   1        173.65        294.81       161.79 o                         
  -2  24   1         60.96         39.11        56.12 o                         
   0  24   1         49.03         26.96        56.19 o                         
   2  24   1        160.15        203.95        81.28 o                         
   4  24   1        205.52        261.09        93.56 o                         
   6  24   1          0.49         37.77        50.43 o                         
   8  24   1        356.34        605.64        96.33 o                         
  10  24   1        171.68        144.03       205.71 o                         
  12  24   1         12.36         28.14        52.29 o                         
  -5  25   1        344.47        658.49        85.98 o                         
  -3  25   1         10.67         43.38        82.59 o                         
  -1  25   1        149.09        111.81        62.79 o                         
   1  25   1         28.57         90.46        61.92 o                         
   3  25   1        303.73        270.77        94.30 o                         
   5  25   1        127.42        126.70       186.20 o                         
 -38   0   2         16.84         -8.83        87.06 o                         
 -36   0   2        820.61        901.25       134.13 o                         
 -34   0   2       2048.74       2082.59       115.30 o                         
 -32   0   2       2051.48       1891.20       108.02 o                         
 -30   0   2       3736.21       3835.49       173.05 o                         
 -28   0   2       1765.75       1621.39        70.98 o                         
 -26   0   2        562.99        475.91        59.44 o                         
 -24   0   2          7.39         -9.55        23.64 o                         
 -22   0   2       1642.67       1743.90        33.83 o                         
 -20   0   2        614.44        577.52        22.65 o                         
 -18   0   2        325.30        352.59        13.17 o                         
 -16   0   2        335.44        327.48        13.19 o                         
 -14   0   2      68511.62      73809.08       546.09 o                         
 -12   0   2       4321.41       4751.18        56.20 o                         
 -10   0   2      17180.00      15052.63       103.13 o                         
  -8   0   2      10712.13       9198.33        74.05 o                         
  -6   0   2       7149.95       7052.95        54.26 o                         
  -4   0   2      59802.85      58742.40       454.39 o                         
   4   0   2      73082.20      72885.34       693.55 o                         
   6   0   2     146338.77     140272.28      1454.59 o                         
   8   0   2      56316.91      56807.19       965.55 o                         
  10   0   2       3585.42       3597.47        36.70 o                         
  12   0   2       1165.15       1220.39        24.52 o                         
  14   0   2        304.19        393.56        39.55 o                         
  16   0   2       1472.58       1673.05        17.84 o                         
  18   0   2       3036.20       2437.81        86.28 o                         
  20   0   2       9384.13       9240.44       194.50 o                         
  22   0   2          3.34         -3.69        27.47 o                         
  24   0   2       7627.25       7979.32       206.73 o                         
  26   0   2      18698.57      19446.19       363.27 o                         
  28   0   2        213.61        218.37        77.93 o                         
  30   0   2       1325.05       1442.91        85.21 o                         
  32   0   2        550.20        596.88       103.85 o                         
  34   0   2        397.61        431.99        71.82 o                         
  36   0   2        321.84        297.37       108.89 o                         
  38   0   2        275.61        216.04        75.99 o                         
 -39   1   2        118.90         93.57        61.72 o                         
 -37   1   2        262.00        363.67        85.03 o                         
 -35   1   2        834.46        845.38        75.47 o                         
 -33   1   2        394.19        387.23        78.45 o                         
 -31   1   2          0.08          3.77        33.82 o                         
 -29   1   2        114.65         84.63        31.90 o                         
 -27   1   2          9.64         20.54        22.66 o                         
 -25   1   2          6.44          7.82        20.18 o                         
 -23   1   2          0.01         12.45         7.67 o                         
 -21   1   2        600.60        609.58        18.62 o                         
 -19   1   2        905.67        752.76        12.30 o                         
 -17   1   2        187.06        132.67         8.14 o                         
 -15   1   2      27168.54      30380.07       172.33 o                         
 -13   1   2      13535.53      14180.84        71.11 o                         
 -11   1   2      19721.02      19435.52       131.99 o                         
  -9   1   2       2607.72       2219.13        17.90 o                         
  -7   1   2       5858.90       5495.60        33.20 o                         
  -5   1   2        235.13        202.06         7.19 o                         
  -3   1   2        521.86        541.30         9.82 o                         
   3   1   2       3048.58       3459.19        29.14 o                         
   5   1   2      30915.80      28486.84       179.85 o                         
   7   1   2       3811.20       3495.03        28.70 o                         
   9   1   2      30558.98      30677.59       306.20 o                         
  11   1   2         43.36         35.96         7.38 o                         
  13   1   2       3007.17       2772.48        20.84 o                         
  15   1   2        417.46        433.14         9.09 o                         
  17   1   2         23.01         55.92         7.63 o                         
  19   1   2        178.07        128.24         8.78 o                         
  21   1   2       1845.52       2008.65        56.24 o                         
  23   1   2       5130.68       5160.63        98.07 o                         
  25   1   2        422.56        413.55        43.77 o                         
  27   1   2         30.05         40.85        33.95 o                         
  29   1   2         94.42         77.05        36.58 o                         
  31   1   2         13.27         19.76        35.67 o                         
  33   1   2        152.49        202.75        51.13 o                         
  35   1   2        372.21        404.40        99.67 o                         
  37   1   2          9.73         45.52        49.50 o                         
 -38   2   2          8.60        -37.40        51.71 o                         
 -36   2   2         64.17         81.84        45.70 o                         
 -34   2   2        661.54        617.16        89.26 o                         
 -32   2   2       1069.12       1017.19        89.62 o                         
 -30   2   2       1806.64       1953.15        91.10 o                         
 -28   2   2         36.61         56.37        28.31 o                         
 -26   2   2         68.10         72.54        14.27 o                         
 -24   2   2        842.19        891.79        22.40 o                         
 -22   2   2        709.40        671.29        19.99 o                         
 -20   2   2        342.86        293.65        11.58 o                         
 -18   2   2       1415.56       1742.03        24.89 o                         
 -16   2   2       9194.90       9987.07        54.01 o                         
 -14   2   2      15719.23      16842.56        87.40 o                         
 -12   2   2      20819.42      20669.25       100.97 o                         
 -10   2   2        558.92        600.66        11.91 o                         
  -8   2   2        867.56        862.07        14.50 o                         
  -6   2   2       3726.86       3429.63        24.52 o                         
  -4   2   2       7699.88       7038.59        65.73 o                         
  -2   2   2        657.54        674.86        13.68 o                         
   0   2   2       4550.35       4624.04        41.69 o                         
   2   2   2      78012.66      78134.98       541.26 o                         
   4   2   2       4820.36       3982.90        32.84 o                         
   6   2   2     301634.41     290797.25      2795.48 o                         
   8   2   2        911.11        744.82        15.56 o                         
  10   2   2      10325.12       9826.48        64.83 o                         
  12   2   2       7350.59       7213.65        44.19 o                         
  14   2   2       9039.50       8978.24        65.62 o                         
  16   2   2        151.49        142.23        19.35 o                         
  18   2   2        537.42        565.89        21.19 o                         
  20   2   2        226.02        219.21        14.55 o                         
  22   2   2         33.66         44.53         9.90 o                         
  24   2   2          7.06          3.46        31.15 o                         
  26   2   2        551.24        643.58        61.54 o                         
  28   2   2          1.18        -17.86        26.17 o                         
  30   2   2        140.36        152.49        55.38 o                         
  32   2   2        260.44        294.25        43.54 o                         
  34   2   2          0.57          8.96        47.47 o                         
  36   2   2         19.28        -36.30        39.39 o                         
  38   2   2        138.64        224.99        81.53 o                         
 -37   3   2         22.87         10.15        45.09 o                         
 -35   3   2        190.22        270.39        64.49 o                         
 -33   3   2         11.55         13.45        41.53 o                         
 -31   3   2       1166.20       1123.52        54.23 o                         
 -29   3   2        497.80        429.16        18.07 o                         
 -27   3   2          1.65         16.19        13.59 o                         
 -25   3   2          1.31         -0.67         8.95 o                         
 -23   3   2        475.61        518.11        22.49 o                         
 -21   3   2       1629.60       1691.48        25.92 o                         
 -19   3   2        139.51        180.19         7.78 o                         
 -17   3   2        251.65        288.25        12.67 o                         
 -15   3   2        402.95        334.27        16.72 o                         
 -13   3   2       1449.26       1438.37        17.19 o                         
 -11   3   2       1581.07       1373.01        17.34 o                         
  -9   3   2       5645.85       5618.90        32.77 o                         
  -7   3   2       1887.76       1525.60        16.58 o                         
  -5   3   2        558.43        450.98        10.94 o                         
  -3   3   2        300.72        312.69         8.90 o                         
  -1   3   2       4368.38       4336.16        33.09 o                         
   1   3   2      39092.45      37837.16       328.87 o                         
   3   3   2     239340.58     228085.39      2120.01 o                         
   5   3   2     141755.27     140241.36      1212.31 o                         
   7   3   2      23898.52      22594.92       168.95 o                         
   9   3   2      12833.83      12349.44       116.09 o                         
  11   3   2       4795.13       4466.44        32.12 o                         
  13   3   2        345.84        320.70        10.19 o                         
  15   3   2        421.96        476.84         9.29 o                         
  17   3   2        339.63        426.12        25.47 o                         
  19   3   2      10069.24      10745.36        99.99 o                         
  21   3   2       4537.41       4862.85        47.80 o                         
  23   3   2       2072.82       2094.69        31.07 o                         
  25   3   2       2153.85       2057.51        26.07 o                         
  27   3   2          0.18        -30.00        41.24 o                         
  29   3   2         59.28         59.53        37.82 o                         
  31   3   2         19.38         55.06        38.16 o                         
  33   3   2        292.90        271.85        54.58 o                         
  35   3   2         35.11         44.75        46.16 o                         
  37   3   2         26.52         10.20        44.79 o                         
 -38   4   2        446.66        403.82        75.26 o                         
 -36   4   2        682.24        866.30       100.43 o                         
 -34   4   2         92.30        122.01        68.55 o                         
 -32   4   2       1166.61       1194.61        63.13 o                         
 -30   4   2        512.94        573.55        28.06 o                         
 -28   4   2        262.21        280.40        24.30 o                         
 -26   4   2         35.10         16.33        12.05 o                         
 -24   4   2         95.23         80.51        15.76 o                         
 -22   4   2          1.08          3.15        11.63 o                         
 -20   4   2        148.94        132.51         9.33 o                         
 -18   4   2          0.75         17.14         7.30 o                         
 -16   4   2        912.91       1003.86        18.15 o                         
 -14   4   2       1614.76       1471.19        19.78 o                         
 -12   4   2       7629.29       8120.00        51.16 o                         
 -10   4   2       7397.22       7406.70        52.73 o                         
  -8   4   2        176.10        176.06         9.87 o                         
  -6   4   2        786.74        617.86        13.10 o                         
  -4   4   2       8586.70       7713.94        79.05 o                         
  -2   4   2      10547.71      10050.71        75.01 o                         
   0   4   2     109643.07     107177.91       904.78 o                         
   2   4   2      43253.62      45827.75       961.03 o                         
   4   4   2     378139.41     356411.38      4435.25 o                         
   6   4   2      65099.77      65810.45       514.99 o                         
   8   4   2        125.77         83.86         9.48 o                         
  10   4   2       4506.87       4694.49        45.66 o                         
  12   4   2        970.89       1062.85        17.74 o                         
  14   4   2        536.73        616.60        12.17 o                         
  16   4   2       3707.46       3687.44        30.53 o                         
  18   4   2       1107.07       1106.21        25.15 o                         
  20   4   2       7494.70       8307.45        88.55 o                         
  22   4   2       2861.75       2641.50        38.61 o                         
  24   4   2        438.83        410.92        19.04 o                         
  26   4   2        308.92        261.29        17.90 o                         
  28   4   2         18.50          5.52        19.67 o                         
  30   4   2         13.32         82.19        39.75 o                         
  32   4   2         58.64         70.58        55.31 o                         
  34   4   2         51.18         60.60        38.01 o                         
  36   4   2        213.06        157.58        73.47 o                         
  38   4   2        273.86        394.44        61.73 o                         
 -37   5   2          0.98        -11.81        46.87 o                         
 -35   5   2       1481.74       1592.72       113.21 o                         
 -33   5   2         61.59         76.19        48.78 o                         
 -31   5   2        119.21         76.39        23.00 o                         
 -29   5   2        117.68         86.50        27.82 o                         
 -27   5   2        862.93        882.74        34.73 o                         
 -25   5   2        613.44        584.63        24.63 o                         
 -23   5   2         68.71         42.60        16.68 o                         
 -21   5   2        508.07        471.30        13.05 o                         
 -19   5   2        407.02        432.41        14.02 o                         
 -17   5   2        760.96        843.72        18.30 o                         
 -15   5   2       2201.86       1917.12        20.92 o                         
 -13   5   2       3309.05       3137.00        29.12 o                         
 -11   5   2       2471.17       2548.52        23.22 o                         
  -9   5   2         25.09         66.92         9.12 o                         
  -7   5   2       1524.78       1546.53        18.94 o                         
  -5   5   2        722.06        677.00        16.09 o                         
  -3   5   2       5347.50       5124.50        64.80 o                         
  -1   5   2       4150.56       4079.03        37.89 o                         
   1   5   2     213490.59     201963.34      3412.81 o                         
   3   5   2      66234.88      65625.21       658.14 o                         
   5   5   2       1312.44       1321.14        25.72 o                         
   7   5   2       1763.99       1921.41        24.62 o                         
   9   5   2       3866.40       3582.57        48.38 o                         
  11   5   2        155.64        126.78         9.68 o                         
  13   5   2        832.56        818.26        19.88 o                         
  15   5   2        141.46        236.31        14.23 o                         
  17   5   2       1773.38       1843.17        20.10 o                         
  19   5   2        594.11        554.20        13.94 o                         
  21   5   2         34.51         38.59        15.15 o                         
  23   5   2       3077.94       3267.14        56.99 o                         
  25   5   2       5414.87       5753.24       100.82 o                         
  27   5   2        233.12        255.07        18.79 o                         
  29   5   2         86.14         89.29        14.69 o                         
  31   5   2          8.87          9.27         8.30 o                         
  33   5   2         90.28        109.48        58.34 o                         
  35   5   2        244.20        285.65        75.28 o                         
  37   5   2          8.05         -7.02        44.19 o                         
 -36   6   2        182.01        225.23        60.81 o                         
 -34   6   2         28.52         36.39        38.47 o                         
 -32   6   2        662.55        648.32        44.06 o                         
 -30   6   2       2318.43       2284.04        67.00 o                         
 -28   6   2        104.28         83.36        24.84 o                         
 -26   6   2        208.31        164.65        21.96 o                         
 -24   6   2        501.48        466.80        27.33 o                         
 -22   6   2         35.63         35.65         9.19 o                         
 -20   6   2        477.41        486.49        14.67 o                         
 -18   6   2          0.20          4.98         8.90 o                         
 -16   6   2      18689.65      18140.37       101.55 o                         
 -14   6   2       1058.86       1013.14        17.81 o                         
 -12   6   2       3941.50       4441.23        36.30 o                         
 -10   6   2       8716.06       8910.89        53.24 o                         
  -8   6   2        325.53        339.27        11.53 o                         
  -6   6   2       4147.76       4223.14        84.29 o                         
  -4   6   2       3331.95       3034.77        28.69 o                         
  -2   6   2       1492.19       1303.18        16.68 o                         
   0   6   2         22.94         58.55        22.47 o                         
   2   6   2        429.08        451.74        19.85 o                         
   4   6   2        462.79        506.31        12.11 o                         
   6   6   2      14222.07      14325.58       143.78 o                         
   8   6   2       1288.18       1138.77        19.27 o                         
  10   6   2          0.10         -2.52         8.63 o                         
  12   6   2       1524.11       1503.48        22.80 o                         
  14   6   2       1955.19       1909.16        35.68 o                         
  16   6   2       3948.83       4069.13        51.10 o                         
  18   6   2       2842.36       2773.60        40.65 o                         
  20   6   2         30.15         39.49        16.21 o                         
  22   6   2       9715.28      10316.56       113.34 o                         
  24   6   2       2140.71       2312.62        46.48 o                         
  26   6   2          8.29          5.05        15.10 o                         
  28   6   2         22.82         25.00        16.09 o                         
  30   6   2         49.95         47.36        15.01 o                         
  32   6   2        159.71        121.08        34.46 o                         
  34   6   2        147.72        173.47        44.23 o                         
  36   6   2       1452.82       1465.15       107.03 o                         
 -37   7   2         81.21        141.66        76.07 o                         
 -35   7   2        298.38        327.97        76.08 o                         
 -33   7   2        545.10        523.47        41.61 o                         
 -31   7   2         85.78         60.35        28.79 o                         
 -29   7   2        236.84        234.10        28.19 o                         
 -27   7   2       1451.06       1455.67        40.69 o                         
 -25   7   2        391.69        401.81        16.34 o                         
 -23   7   2        250.45        241.63        14.59 o                         
 -21   7   2          5.72         15.95        12.03 o                         
 -19   7   2          8.65         -3.21         9.15 o                         
 -17   7   2      16466.60      17907.63       108.79 o                         
 -15   7   2      35988.94      38829.58       243.39 o                         
 -13   7   2       2060.05       2205.34        32.79 o                         
 -11   7   2         92.14        209.19        12.81 o                         
  -9   7   2         13.78         30.55         9.89 o                         
  -7   7   2       1914.36       2016.29        30.98 o                         
  -5   7   2       5811.76       5440.93        47.37 o                         
  -3   7   2       4752.12       4366.56        75.23 o                         
  -1   7   2        756.25       1021.68        32.60 o                         
   1   7   2        380.40        176.69        17.38 o                         
   3   7   2       5388.35       6044.20        61.37 o                         
   5   7   2        677.92        731.14        16.69 o                         
   7   7   2         27.74         52.60         9.02 o                         
   9   7   2        190.93        120.76        13.34 o                         
  11   7   2        921.29        898.54        19.52 o                         
  13   7   2       3989.62       4083.80        45.21 o                         
  15   7   2       1479.16       1542.60        23.50 o                         
  17   7   2        508.80        531.77        23.67 o                         
  19   7   2       3270.68       3210.26        83.60 o                         
  21   7   2          2.27          6.02        12.40 o                         
  23   7   2       7305.13       7676.11        85.23 o                         
  25   7   2       1114.38       1204.82        64.69 o                         
  27   7   2         89.75        104.53        21.42 o                         
  29   7   2        181.13        175.40        23.31 o                         
  31   7   2        101.88         96.98        20.43 o                         
  33   7   2        163.79        157.96        47.38 o                         
  35   7   2         62.73         11.06        41.34 o                         
  37   7   2        548.40        624.13        72.32 o                         
 -36   8   2        555.11        655.83       119.28 o                         
 -34   8   2         50.61         39.95        38.44 o                         
 -32   8   2         53.33         65.34        27.61 o                         
 -30   8   2        801.51        754.19        53.09 o                         
 -28   8   2        624.57        558.49        35.83 o                         
 -26   8   2        220.60        221.77        11.71 o                         
 -24   8   2        117.21        143.11        14.18 o                         
 -22   8   2         27.30         15.31        12.05 o                         
 -20   8   2        374.39        470.07        16.54 o                         
 -18   8   2       1437.09       1715.03        28.02 o                         
 -16   8   2       3340.26       3626.53        39.24 o                         
 -14   8   2       9402.67       9464.11        72.06 o                         
 -12   8   2       1978.93       1743.56        22.72 o                         
 -10   8   2       1590.92       1806.27        29.62 o                         
  -8   8   2       1263.99       1322.02        23.09 o                         
  -6   8   2         92.32        125.30        11.79 o                         
  -4   8   2       5085.66       4823.68        49.35 o                         
  -2   8   2      13247.03      13864.22       148.70 o                         
   0   8   2       4933.61       5029.66        64.39 o                         
   2   8   2      29512.80      30401.23       269.04 o                         
   4   8   2          0.48          1.97        10.75 o                         
   6   8   2        781.77        635.62        17.21 o                         
   8   8   2       1431.63       1133.56        27.86 o                         
  10   8   2        420.04        271.72        16.32 o                         
  12   8   2         66.62         41.68        10.80 o                         
  14   8   2         58.86         36.00        13.52 o                         
  16   8   2        607.92        552.71        19.87 o                         
  18   8   2       1208.78       1309.56        27.02 o                         
  20   8   2        890.75       1026.31        25.43 o                         
  22   8   2       8513.32       8613.47        87.94 o                         
  24   8   2        619.90        555.26        20.36 o                         
  26   8   2         11.50          0.14        15.86 o                         
  28   8   2          3.01         17.10        17.97 o                         
  30   8   2        247.44        205.52        25.99 o                         
  32   8   2          0.20         41.96        23.06 o                         
  34   8   2       1217.64       1412.06        79.75 o                         
  36   8   2        436.87        501.44        65.63 o                         
 -35   9   2        268.51        406.75        54.65 o                         
 -33   9   2       1276.95       1252.28        51.80 o                         
 -31   9   2        241.34        295.45        36.53 o                         
 -29   9   2         11.70         35.56        21.89 o                         
 -27   9   2       1031.46        940.59        24.02 o                         
 -25   9   2        107.52        134.59        14.17 o                         
 -23   9   2        421.78        418.34        19.41 o                         
 -21   9   2        231.63        204.12        23.73 o                         
 -19   9   2        181.14        153.02        19.07 o                         
 -17   9   2       1037.92        894.56        24.10 o                         
 -15   9   2        459.39        470.14        21.46 o                         
 -13   9   2       1815.31       1577.37        25.48 o                         
 -11   9   2      24431.44      23925.09       274.45 o                         
  -9   9   2       1405.02       1278.43        33.63 o                         
  -7   9   2       7245.54       7392.22        60.25 o                         
  -5   9   2      10639.19      10100.21        83.42 o                         
  -3   9   2        508.67        602.25        16.88 o                         
  -1   9   2        310.97        253.80        24.21 o                         
   1   9   2       5295.72       5550.64        71.31 o                         
   3   9   2        567.97        670.34        34.15 o                         
   5   9   2      16866.17      15930.68       341.42 o                         
   7   9   2         32.48         41.98         9.99 o                         
   9   9   2       2331.38       2228.65        65.29 o                         
  11   9   2          0.21         18.10        10.94 o                         
  13   9   2        273.26        245.40        26.22 o                         
  15   9   2        152.09        205.48        14.51 o                         
  17   9   2         92.57         55.66        15.92 o                         
  19   9   2       2755.33       2593.76        48.13 o                         
  21   9   2        978.07       1096.86        30.10 o                         
  23   9   2        524.92        521.00        22.56 o                         
  25   9   2       1850.38       1835.05        25.48 o                         
  27   9   2        198.11        168.01        25.66 o                         
  29   9   2        522.16        440.04        39.94 o                         
  31   9   2         18.86         22.85        18.79 o                         
  33   9   2        108.76         81.81        31.69 o                         
  35   9   2          0.25         22.17        42.08 o                         
 -34  10   2         89.17         93.13        32.26 o                         
 -32  10   2        170.42        124.60        43.90 o                         
 -30  10   2        385.85        362.47        48.20 o                         
 -28  10   2       1800.17       1789.91        35.20 o                         
 -26  10   2          2.22          3.23        11.76 o                         
 -24  10   2        185.09        140.09        18.27 o                         
 -22  10   2        118.02        110.40        17.47 o                         
 -20  10   2        117.57         91.92        14.76 o                         
 -18  10   2          6.78          8.73        13.75 o                         
 -16  10   2         97.60        109.79        16.98 o                         
 -14  10   2         10.18         13.55        11.95 o                         
 -12  10   2       8319.16       8355.20        72.73 o                         
 -10  10   2      26124.15      26265.76       275.95 o                         
  -8  10   2        162.30        113.48        15.40 o                         
  -6  10   2        247.22        241.54        20.09 o                         
  -4  10   2        758.26        875.04        21.64 o                         
  -2  10   2        634.00        620.09        18.30 o                         
   0  10   2        117.53         88.69        20.83 o                         
   2  10   2        278.68        286.79        23.30 o                         
   4  10   2         33.62         46.61        20.76 o                         
   6  10   2       7538.12       7149.41        86.98 o                         
   8  10   2        522.94        584.96        27.95 o                         
  10  10   2         88.71        143.14        15.41 o                         
  12  10   2        276.59        257.80        18.56 o                         
  14  10   2         35.63         25.12        15.87 o                         
  16  10   2         52.49         63.44        13.50 o                         
  18  10   2        125.34        104.80        22.25 o                         
  20  10   2       4004.26       4088.35        76.39 o                         
  22  10   2         30.25         34.68        19.46 o                         
  24  10   2       2771.47       2986.28        52.19 o                         
  26  10   2        937.55        897.00        42.05 o                         
  28  10   2        120.24        135.78        29.03 o                         
  30  10   2         63.87         93.64        27.40 o                         
  32  10   2        380.35        334.75        48.09 o                         
  34  10   2         56.03         63.97        56.15 o                         
 -35  11   2         61.70         47.56        54.84 o                         
 -33  11   2        607.66        797.19        59.89 o                         
 -31  11   2         78.70         99.74        41.07 o                         
 -29  11   2       1149.71       1155.95        47.34 o                         
 -27  11   2        238.63        213.62        36.39 o                         
 -25  11   2         17.45         31.36        14.03 o                         
 -23  11   2        558.99        579.23        24.49 o                         
 -21  11   2        746.88        759.67        25.05 o                         
 -19  11   2       2136.15       1941.62        44.81 o                         
 -17  11   2        380.47        476.71        25.46 o                         
 -15  11   2       8637.67       8790.36        73.96 o                         
 -13  11   2       1396.16       1409.40        32.75 o                         
 -11  11   2       1703.07       1718.46        31.38 o                         
  -9  11   2         18.69         14.81        12.55 o                         
  -7  11   2       1723.03       1877.26        29.63 o                         
  -5  11   2        974.68        935.19        20.75 o                         
  -3  11   2         64.21         38.87         9.64 o                         
  -1  11   2       1973.42       1902.01        42.15 o                         
   1  11   2        226.31        156.14        22.63 o                         
   3  11   2       5497.48       6225.66        77.89 o                         
   5  11   2        269.53        192.16        30.92 o                         
   7  11   2         30.11         58.39        22.69 o                         
   9  11   2       7066.11       6379.48        78.90 o                         
  11  11   2       7057.87       6801.41       178.70 o                         
  13  11   2       2996.66       2874.02        51.66 o                         
  15  11   2       1050.88        992.71        29.04 o                         
  17  11   2        274.59        280.76        18.94 o                         
  19  11   2       2142.24       2095.47        48.80 o                         
  21  11   2       1236.42       1123.01        36.19 o                         
  23  11   2       1932.86       2104.65        62.64 o                         
  25  11   2        167.19        126.94        17.98 o                         
  27  11   2         95.48         54.48        11.28 o                         
  29  11   2         16.80         14.99        20.59 o                         
  31  11   2          2.17         21.07        20.46 o                         
  33  11   2          6.66         -5.20        21.11 o                         
  35  11   2         64.76         29.94        43.64 o                         
 -34  12   2        184.15         56.59        40.86 o                         
 -32  12   2        566.55        632.08       123.84 o                         
 -30  12   2        186.68        113.88        43.07 o                         
 -28  12   2         10.84         30.92        15.15 o                         
 -26  12   2        534.73        617.80        23.02 o                         
 -24  12   2        368.10        292.52        23.62 o                         
 -22  12   2         10.52         27.37        14.74 o                         
 -20  12   2          1.17         -9.05        12.61 o                         
 -18  12   2        265.94        370.50        22.05 o                         
 -16  12   2      16965.55      17582.81       180.74 o                         
 -14  12   2         74.63         58.24        18.58 o                         
 -12  12   2       8439.63       8567.03        89.52 o                         
 -10  12   2       1304.35       1277.01        28.81 o                         
  -8  12   2        821.70        774.19        22.61 o                         
  -6  12   2         11.66         -4.48         9.56 o                         
  -4  12   2       1147.32       1171.07        32.29 o                         
  -2  12   2       3031.46       2895.91        30.25 o                         
   0  12   2       1279.28        990.35        39.56 o                         
   2  12   2        406.58        365.59        37.76 o                         
   4  12   2       1464.14       1293.04        49.25 o                         
   6  12   2       3252.88       3826.06        88.33 o                         
   8  12   2        951.88       1229.31        47.18 o                         
  10  12   2          1.42         11.90        18.09 o                         
  12  12   2        215.42        259.02        34.21 o                         
  14  12   2        425.06        491.84        21.21 o                         
  16  12   2        103.76         77.84        17.76 o                         
  18  12   2        716.36        713.58        30.38 o                         
  20  12   2       3444.36       3726.49        56.75 o                         
  22  12   2          0.02         27.44        21.74 o                         
  24  12   2         81.99         58.82        24.64 o                         
  26  12   2        111.80         87.34        20.47 o                         
  28  12   2          1.42         -4.28         9.02 o                         
  30  12   2         49.25         46.40        22.26 o                         
  32  12   2         69.33         54.07        29.55 o                         
  34  12   2        214.84        174.29        44.64 o                         
 -33  13   2         46.04         82.12        43.58 o                         
 -31  13   2        368.06        301.02        42.97 o                         
 -29  13   2        270.64        289.84        40.07 o                         
 -27  13   2        213.02        191.68        22.28 o                         
 -25  13   2         63.85         49.44        18.66 o                         
 -23  13   2         27.60         31.21        18.29 o                         
 -21  13   2        232.53        240.40        21.43 o                         
 -19  13   2       3088.35       2905.38        41.43 o                         
 -17  13   2        396.97        454.11        23.18 o                         
 -15  13   2       2568.98       2837.18        40.95 o                         
 -13  13   2       3909.26       4055.74        55.68 o                         
 -11  13   2         44.41         41.92        16.13 o                         
  -9  13   2       2933.64       2888.18        40.58 o                         
  -7  13   2       2473.28       2367.11        33.93 o                         
  -5  13   2       1067.91        988.54        28.27 o                         
  -3  13   2         10.04         -4.62         9.60 o                         
  -1  13   2         11.39         72.57        24.59 o                         
   1  13   2        701.58        695.81        46.70 o                         
   3  13   2         32.40         16.58        20.10 o                         
   5  13   2      12492.75      12300.88       215.91 o                         
   7  13   2        452.73        587.31        64.84 o                         
   9  13   2       1644.36       1608.61        43.84 o                         
  11  13   2       1279.49       1213.45        51.44 o                         
  13  13   2        213.45        263.84        28.03 o                         
  15  13   2         43.23         27.40        23.05 o                         
  17  13   2       1971.16       2039.69        50.01 o                         
  19  13   2       1179.35       1216.44        33.84 o                         
  21  13   2        900.28        980.87        76.43 o                         
  23  13   2        104.84        134.99        22.31 o                         
  25  13   2        644.97        724.94        59.70 o                         
  27  13   2        136.17         70.23        21.96 o                         
  29  13   2         74.56        115.55        32.98 o                         
  31  13   2         59.34         58.00        27.62 o                         
  33  13   2         62.67         35.62        29.44 o                         
 -32  14   2          2.08        -44.54        44.54 o                         
 -30  14   2         63.39         57.98        29.46 o                         
 -28  14   2        142.94        112.64        23.10 o                         
 -26  14   2        268.35        184.51        28.55 o                         
 -24  14   2         54.33         52.49        17.35 o                         
 -22  14   2         23.22          5.99        17.33 o                         
 -20  14   2         30.95         17.66        14.28 o                         
 -18  14   2         90.58         67.45        17.48 o                         
 -16  14   2        701.92        731.28        27.82 o                         
 -14  14   2        264.87        282.87        19.75 o                         
 -12  14   2       7241.34       6932.50        73.62 o                         
 -10  14   2       8747.80       8868.98       119.47 o                         
  -8  14   2         16.58         23.37        13.95 o                         
  -6  14   2        436.14        418.35        24.89 o                         
  -4  14   2         47.07         33.00        10.03 o                         
  -2  14   2       1369.06       1274.46        49.40 o                         
   0  14   2        375.31        435.53        39.16 o                         
   2  14   2        273.34        205.54        29.54 o                         
   4  14   2        934.76        900.12        55.92 o                         
   6  14   2       1070.64       1075.05        42.78 o                         
   8  14   2         62.16        146.38        37.36 o                         
  10  14   2         79.07         69.98        24.43 o                         
  12  14   2         72.42         39.93        28.70 o                         
  14  14   2        329.72        395.84        29.22 o                         
  16  14   2         11.36         12.73        16.66 o                         
  18  14   2        393.57        434.95        39.62 o                         
  20  14   2       1045.76       1186.67        53.28 o                         
  22  14   2         14.43         -7.02        15.56 o                         
  24  14   2        197.74        149.38        25.09 o                         
  26  14   2        169.15        214.70        21.22 o                         
  28  14   2         22.12          2.76        17.24 o                         
  30  14   2          7.51         42.94        24.66 o                         
  32  14   2          7.66         18.35        26.26 o                         
 -31  15   2         23.95         35.15        41.82 o                         
 -29  15   2        391.43        348.35        50.19 o                         
 -27  15   2       1389.94       1325.55        40.60 o                         
 -25  15   2       1380.93       1362.21        36.96 o                         
 -23  15   2        371.91        373.10        35.17 o                         
 -21  15   2         10.60         24.02        18.90 o                         
 -19  15   2        499.57        416.22        29.23 o                         
 -17  15   2       3232.54       3339.46        52.97 o                         
 -15  15   2       2932.29       2859.96        50.44 o                         
 -13  15   2        469.07        459.76        26.09 o                         
 -11  15   2       7169.91       6811.95        70.23 o                         
  -9  15   2        681.37        751.69        25.88 o                         
  -7  15   2         72.67         90.04        17.74 o                         
  -5  15   2         12.26         26.63        36.12 o                         
  -3  15   2        553.78        447.26        43.60 o                         
  -1  15   2        249.24        396.92        36.39 o                         
   1  15   2        904.07        871.86        48.33 o                         
   3  15   2       2824.01       2900.98        71.90 o                         
   5  15   2          4.47          5.22        23.62 o                         
   7  15   2        184.09        191.47        42.69 o                         
   9  15   2          2.82         12.10        27.94 o                         
  11  15   2          4.07        -32.64        33.46 o                         
  13  15   2          6.41         -7.14        17.87 o                         
  15  15   2        385.06        438.69        35.12 o                         
  17  15   2       2707.58       2834.60        91.76 o                         
  19  15   2       2138.96       2052.72        57.14 o                         
  21  15   2        288.73        289.96        40.51 o                         
  23  15   2         53.77         12.23        29.20 o                         
  25  15   2        297.24        310.67        40.67 o                         
  27  15   2       1285.40       1159.16        39.45 o                         
  29  15   2          1.45         -2.51        26.02 o                         
  31  15   2         42.31         55.18        32.60 o                         
 -30  16   2        340.43        368.92        57.18 o                         
 -28  16   2         31.13          6.98        19.33 o                         
 -26  16   2        177.54        172.18        27.76 o                         
 -24  16   2        372.13        355.88        56.65 o                         
 -22  16   2        254.71        222.34        25.98 o                         
 -20  16   2        377.86        366.26        40.53 o                         
 -18  16   2       2573.74       2699.55        63.06 o                         
 -16  16   2         90.92         51.92        18.23 o                         
 -14  16   2       2987.47       3310.31        65.63 o                         
 -12  16   2       1204.73       1290.75        34.22 o                         
 -10  16   2        509.37        567.12        67.86 o                         
  -8  16   2       1957.60       1912.75        34.29 o                         
  -6  16   2        122.82         55.09        23.85 o                         
  -4  16   2        148.64        154.22        17.15 o                         
  -2  16   2       1059.38       1025.77        53.95 o                         
   0  16   2        346.96        347.45        43.10 o                         
   2  16   2         38.48         69.34        40.82 o                         
   4  16   2        239.32        272.07        39.65 o                         
   6  16   2         71.82         98.27        35.31 o                         
   8  16   2       1661.91       1476.73        47.15 o                         
  10  16   2       1040.21        944.39        48.09 o                         
  12  16   2        259.86        304.53        27.49 o                         
  14  16   2         90.13         81.76        21.48 o                         
  16  16   2          0.49          5.46        24.57 o                         
  18  16   2        165.18        106.99        23.82 o                         
  20  16   2        451.98        401.79        44.58 o                         
  22  16   2        302.82        245.72        36.54 o                         
  24  16   2        997.14        950.13        56.64 o                         
  26  16   2         49.27         48.02        33.29 o                         
  28  16   2         51.07         28.84        26.35 o                         
  30  16   2        150.33        269.22        49.44 o                         
 -27  17   2         26.86         12.65        22.56 o                         
 -25  17   2          6.71         14.30        21.25 o                         
 -23  17   2          1.94         -3.44        17.89 o                         
 -21  17   2        259.64        202.07        24.92 o                         
 -19  17   2       1247.49       1181.16        32.27 o                         
 -17  17   2       5066.11       4982.15       111.02 o                         
 -15  17   2       2441.35       2392.54        48.83 o                         
 -13  17   2        266.64        246.40        22.68 o                         
 -11  17   2        699.51        662.58        26.05 o                         
  -9  17   2       3492.70       3399.49        46.67 o                         
  -7  17   2        847.03        830.59        53.19 o                         
  -5  17   2       1951.61       1826.41        73.32 o                         
  -3  17   2       2002.09       1834.49        68.25 o                         
  -1  17   2        779.73        996.53        55.36 o                         
   1  17   2          0.04        -15.54        31.17 o                         
   3  17   2        116.75         66.25        43.34 o                         
   5  17   2        302.05        223.49        40.75 o                         
   9  17   2         57.95         43.09        32.58 o                         
  11  17   2          0.11         10.70        16.47 o                         
  13  17   2          0.26         83.35        46.44 o                         
  15  17   2       1248.18       1468.67       119.10 o                         
  17  17   2        174.71        240.17        82.50 o                         
  19  17   2          1.60         17.28        35.45 o                         
  21  17   2        122.03        120.79        34.11 o                         
  23  17   2        123.11        101.37        32.41 o                         
  25  17   2        630.05        686.86        52.50 o                         
  27  17   2         72.37         56.19        25.44 o                         
 -26  18   2         30.52          8.64        21.68 o                         
 -24  18   2         34.22         46.04        26.24 o                         
 -22  18   2         45.47         11.66        19.27 o                         
 -20  18   2          0.74         10.74        19.58 o                         
 -18  18   2        151.34        126.17        23.84 o                         
 -16  18   2        585.08        645.84        28.82 o                         
 -14  18   2         77.68        116.44        51.19 o                         
 -12  18   2       1230.73       1207.98        36.92 o                         
 -10  18   2        539.91        472.29        25.18 o                         
  -8  18   2        479.02        460.15        34.27 o                         
  -6  18   2       1128.52       1138.94        61.13 o                         
  -4  18   2        106.02        624.95       176.67 o                         
   0  18   2       1215.72       1743.44       298.02 o                         
   2  18   2        520.76        527.78        55.54 o                         
   4  18   2         11.01        249.87       184.32 o                         
   6  18   2        192.41        185.44        40.45 o                         
   8  18   2         12.41          3.24        27.02 o                         
  10  18   2        938.77       1083.27        34.02 o                         
  12  18   2        472.87        639.86        38.46 o                         
  14  18   2          3.96         -6.59        24.34 o                         
  16  18   2        185.25        147.68        27.98 o                         
  18  18   2          1.00        -23.97        26.97 o                         
  20  18   2         24.47          2.70        24.77 o                         
  22  18   2          1.15          1.89        29.65 o                         
  24  18   2         69.27         45.01        33.33 o                         
  26  18   2        840.85        821.30        57.57 o                         
 -25  19   2          6.12          0.67        17.47 o                         
 -23  19   2         47.52         38.05        23.25 o                         
 -21  19   2        120.56         83.06        23.64 o                         
 -19  19   2       1115.85       1276.14        37.12 o                         
 -17  19   2        265.08        263.05        25.00 o                         
 -15  19   2        879.55        948.47        31.26 o                         
 -13  19   2        579.40        491.76        27.77 o                         
 -11  19   2        136.46         91.09        22.73 o                         
  -9  19   2        454.79        547.38        93.69 o                         
  -7  19   2        716.90        722.33        61.88 o                         
  -5  19   2        575.92        640.09        32.36 o                         
  -3  19   2        212.22        241.43        46.80 o                         
  -1  19   2       1014.32       1471.13       217.65 o                         
   1  19   2       1558.80       1784.11       191.23 o                         
   3  19   2        734.60        657.58        63.97 o                         
   5  19   2        389.82        313.32        41.69 o                         
   7  19   2        455.06        396.72        39.95 o                         
   9  19   2          3.16         68.73        46.12 o                         
  11  19   2        665.21        743.93        66.18 o                         
  13  19   2         10.67         39.41        25.08 o                         
  15  19   2       1125.20       1118.83        57.39 o                         
  17  19   2        839.53        941.07        48.37 o                         
  19  19   2         89.78         82.25        34.72 o                         
  21  19   2          1.63         -3.62        28.12 o                         
  23  19   2          0.08         32.04        33.51 o                         
  25  19   2         85.08        124.12        45.96 o                         
 -22  20   2        166.10        117.47        23.68 o                         
 -20  20   2          7.21         15.69        19.58 o                         
 -18  20   2         26.07         13.81        16.89 o                         
 -16  20   2        482.98        402.91        31.70 o                         
 -14  20   2          0.46         -4.96        14.54 o                         
 -12  20   2          0.27         -5.78        17.86 o                         
 -10  20   2          0.13         -1.13        16.31 o                         
  -8  20   2          4.40          3.47        17.30 o                         
  -6  20   2        660.88        663.34        34.95 o                         
  -4  20   2        280.59        385.62        43.57 o                         
  -2  20   2          8.87         11.75        11.71 o                         
   0  20   2        324.18        309.88        49.48 o                         
   2  20   2        126.55         61.06        36.85 o                         
   4  20   2        530.37        944.84       290.89 o                         
   6  20   2         83.63         30.21        34.32 o                         
   8  20   2        850.83        960.64        62.23 o                         
  10  20   2          2.31         17.51        37.85 o                         
  12  20   2        249.76        310.81        35.05 o                         
  14  20   2       1098.86        987.19        54.90 o                         
  16  20   2        730.39        890.53        97.46 o                         
  18  20   2        255.55        257.40        57.30 o                         
  20  20   2        184.28        228.87        48.32 o                         
  22  20   2         18.08         28.51        34.40 o                         
 -21  21   2         85.58         76.90        28.48 o                         
 -19  21   2        235.26        215.98        33.73 o                         
 -17  21   2         47.65         17.76        21.65 o                         
 -15  21   2        930.73        828.87        28.83 o                         
 -13  21   2        140.21         91.74        41.16 o                         
 -11  21   2          5.32         13.39        16.51 o                         
  -9  21   2         50.20         32.88        10.17 o                         
  -7  21   2        416.18        464.03        72.94 o                         
  -5  21   2         35.99         18.52        21.83 o                         
  -3  21   2         13.67         69.16        53.28 o                         
  -1  21   2         68.37         38.19        25.43 o                         
   1  21   2          8.32         50.96        59.75 o                         
   3  21   2         54.41         75.04        41.36 o                         
   5  21   2        656.79        740.41        65.10 o                         
   7  21   2        142.98       1069.06       109.28 o                         
   9  21   2          3.83         23.89        26.36 o                         
  11  21   2        908.04       1313.89       142.49 o                         
  13  21   2          2.91        -24.79        30.03 o                         
  15  21   2          1.58        -13.62        30.92 o                         
  17  21   2          5.08         34.76        28.40 o                         
  19  21   2         27.31         -3.18        22.51 o                         
  21  21   2         29.08         29.67        34.01 o                         
 -18  22   2         34.07         44.86        47.63 o                         
 -16  22   2       1622.03       1714.36        88.23 o                         
 -14  22   2        275.60        200.24        70.66 o                         
 -12  22   2         12.37        -15.92        36.46 o                         
 -10  22   2        257.79        396.93        63.32 o                         
  -8  22   2        705.56        755.68        59.93 o                         
  -6  22   2        863.56        803.60        65.26 o                         
  -4  22   2        835.05       1080.63        67.67 o                         
  -2  22   2         76.25         81.75        37.40 o                         
   0  22   2         13.87         13.85        22.43 o                         
   2  22   2        221.85        209.72        49.13 o                         
   4  22   2        492.79        377.23        90.23 o                         
   6  22   2         36.72        233.66       201.05 o                         
   8  22   2       1000.41       1063.72        81.85 o                         
  10  22   2         67.61         58.59        26.25 o                         
  12  22   2         13.73          0.23        25.72 o                         
  14  22   2         31.43         63.49        30.84 o                         
  16  22   2          2.86        -12.21        28.75 o                         
  18  22   2        611.99        741.00        56.32 o                         
 -15  23   2          0.06        -42.71        42.71 o                         
 -13  23   2        760.30        783.62        66.30 o                         
 -11  23   2          0.63         15.24        44.74 o                         
  -9  23   2        106.26         76.27        43.80 o                         
  -7  23   2        405.66        303.66       151.40 o                         
  -5  23   2         46.51        -68.09        68.09 o                         
  -3  23   2       1017.69        531.04       276.99 o                         
  -1  23   2       2172.46       2461.36       522.06 o                         
   1  23   2         54.78          1.29        52.58 o                         
   3  23   2          3.78         24.07        64.03 o                         
   5  23   2         28.39         40.23        66.70 o                         
   7  23   2          0.16         30.32        49.29 o                         
   9  23   2        188.11        174.20        60.13 o                         
  11  23   2          3.09          6.74        22.30 o                         
  13  23   2         47.04         63.09        29.88 o                         
  15  23   2        183.56        161.72        66.38 o                         
 -10  24   2          3.78         -5.25        53.09 o                         
  -8  24   2        408.88        339.08        60.08 o                         
  -6  24   2        724.04        894.10        87.19 o                         
  -4  24   2        705.06        843.83       155.00 o                         
  -2  24   2        603.84        434.94        97.05 o                         
   0  24   2        484.74        539.94       248.94 o                         
   2  24   2        321.22        369.37       100.16 o                         
   4  24   2        407.01        448.73        74.63 o                         
   6  24   2         36.08          2.83        41.94 o                         
   8  24   2         22.11         60.33        47.46 o                         
  10  24   2        445.37        563.66        76.59 o                         
  -3  25   2        256.26        337.97        64.49 o                         
  -1  25   2         37.05         44.45       109.33 o                         
   1  25   2         49.26         90.79        61.97 o                         
   3  25   2         43.93         43.82        48.73 o                         
 -37   1   3        238.79        297.38        65.99 o                         
 -35   1   3          1.93         30.81        47.66 o                         
 -33   1   3         77.22         82.44        37.95 o                         
 -31   1   3        697.52        868.52        49.25 o                         
 -29   1   3       2862.63       2884.62        71.78 o                         
 -27   1   3       2732.83       2416.63        28.63 o                         
 -25   1   3        311.90        309.78        16.42 o                         
 -23   1   3       1041.01        985.58        14.81 o                         
 -21   1   3        757.76        744.08        19.61 o                         
 -19   1   3        843.48        773.94        15.45 o                         
 -17   1   3        436.20        510.98        12.39 o                         
 -15   1   3       1451.61       1618.84        17.84 o                         
 -13   1   3        379.68        485.31        12.32 o                         
 -11   1   3        441.27        493.10        11.98 o                         
  -9   1   3       1769.27       2147.20        18.36 o                         
  -7   1   3       8500.20       7273.45        54.91 o                         
  -5   1   3        407.28        471.88        15.05 o                         
  -3   1   3       7335.77       6832.23        57.77 o                         
  -1   1   3       2796.14       2568.64        33.38 o                         
   1   1   3        200.73        311.97        13.77 o                         
   3   1   3      19200.12      19513.22       136.32 o                         
   5   1   3     916991.12     857249.94      8966.99 o                         
   7   1   3        581.11        551.25        18.19 o                         
   9   1   3          1.18          6.87         7.29 o                         
  11   1   3       1740.14       1869.99        21.12 o                         
  13   1   3        642.33        652.21        17.84 o                         
  15   1   3       2297.83       2332.67        24.35 o                         
  17   1   3        711.62        802.37        21.65 o                         
  19   1   3        118.08        120.32         9.93 o                         
  21   1   3        348.26        353.90        13.57 o                         
  23   1   3       9920.48      11001.79       163.39 o                         
  25   1   3       2587.01       2518.63       194.69 o                         
  27   1   3         16.82         39.24        35.27 o                         
  29   1   3        482.46        499.48        52.15 o                         
  31   1   3        117.89        191.15        46.17 o                         
  33   1   3          6.62        -39.37        39.68 o                         
  35   1   3        173.65        198.78        75.31 o                         
  37   1   3        653.05        688.52        87.69 o                         
 -38   2   3         30.93         73.77        50.17 o                         
 -36   2   3         94.46         96.82        72.26 o                         
 -34   2   3          3.45        -15.78        55.92 o                         
 -32   2   3         45.90         47.37        46.64 o                         
 -30   2   3       4203.41       3848.46        69.59 o                         
 -28   2   3       3679.18       3709.14        42.72 o                         
 -26   2   3        317.19        268.57        21.99 o                         
 -24   2   3        729.84        790.79        29.50 o                         
 -22   2   3       1525.12       1746.64        24.85 o                         
 -20   2   3        626.39        517.81        13.39 o                         
 -18   2   3         33.74          4.32         7.19 o                         
 -16   2   3       1229.40       1443.60        18.58 o                         
 -14   2   3       6978.88       7431.97        49.61 o                         
 -12   2   3      20843.99      22802.35       143.99 o                         
 -10   2   3        103.39        118.81        10.35 o                         
  -8   2   3       1723.00       1575.80        17.27 o                         
  -6   2   3        596.72        616.29        15.50 o                         
  -4   2   3       8549.86       7723.74        78.77 o                         
  -2   2   3       2904.00       2915.08        44.51 o                         
   0   2   3        149.55         47.59        10.56 o                         
   2   2   3      12585.02      11333.47        82.87 o                         
   4   2   3       3316.72       2933.52        30.42 o                         
   6   2   3     229729.77     220926.00      1801.80 o                         
   8   2   3      30970.66      30037.74       202.10 o                         
  10   2   3      12675.04      12277.12        99.19 o                         
  12   2   3        187.23        155.57        13.70 o                         
  14   2   3         38.27         37.24         8.59 o                         
  16   2   3          1.36         12.96         6.08 o                         
  18   2   3        148.36        152.18         9.00 o                         
  20   2   3        474.44        443.14        22.63 o                         
  22   2   3       1418.56       1421.02        28.07 o                         
  24   2   3         53.92         52.85        13.50 o                         
  26   2   3        224.46        152.24        49.91 o                         
  28   2   3          0.62          5.18        29.06 o                         
  30   2   3        167.40        242.51        60.08 o                         
  32   2   3         46.85         -7.08        43.64 o                         
  34   2   3         24.72         18.52        52.96 o                         
  36   2   3          6.11         -0.49        42.27 o                         
  38   2   3        291.72        312.11        86.75 o                         
 -37   3   3         21.12         35.92        51.01 o                         
 -35   3   3         17.93        -32.27        47.96 o                         
 -33   3   3         61.71         60.72        42.21 o                         
 -31   3   3        127.27         65.95        17.50 o                         
 -29   3   3       3942.29       3853.59        56.31 o                         
 -27   3   3         41.70         60.23        16.00 o                         
 -25   3   3          6.00         -8.39        12.02 o                         
 -23   3   3        916.37        996.65        18.81 o                         
 -21   3   3       1716.10       1727.33        25.23 o                         
 -19   3   3          0.44         20.45        10.65 o                         
 -17   3   3       2693.38       3147.90        26.07 o                         
 -15   3   3      27671.67      30168.74       195.86 o                         
 -13   3   3      26055.47      27949.72       146.45 o                         
 -11   3   3      18605.24      19074.44       106.14 o                         
  -9   3   3       4862.22       4723.56        59.06 o                         
  -7   3   3          1.95         -4.18         5.70 o                         
  -5   3   3      19022.54      17593.46       109.82 o                         
  -3   3   3       3488.52       3245.59        34.32 o                         
  -1   3   3       6112.64       5283.54        64.86 o                         
   1   3   3       6128.18       5384.18        48.19 o                         
   3   3   3      12892.09      13178.67        94.23 o                         
   5   3   3      76373.21      76074.88       709.41 o                         
   7   3   3       3439.60       3142.87        39.78 o                         
   9   3   3       2357.04       2411.01        51.73 o                         
  11   3   3         41.79         69.64         9.70 o                         
  13   3   3        554.50        527.15        15.86 o                         
  15   3   3        170.78        137.92         9.40 o                         
  17   3   3       1191.44       1108.94        14.64 o                         
  19   3   3       1086.86       1041.54        10.83 o                         
  21   3   3        436.69        486.02        21.89 o                         
  23   3   3        158.97        113.04        14.85 o                         
  25   3   3       1012.77       1109.83        31.59 o                         
  27   3   3       1430.25       1496.23        23.94 o                         
  29   3   3        407.95        487.01        50.56 o                         
  31   3   3         14.75         -0.87        31.02 o                         
  33   3   3         37.91         41.62        41.57 o                         
  35   3   3        211.93        328.24        60.75 o                         
  37   3   3         20.03         -4.68        53.35 o                         
 -38   4   3         20.42         58.30        71.55 o                         
 -36   4   3         11.86          7.97        56.32 o                         
 -34   4   3        924.92        782.56        51.53 o                         
 -32   4   3       1410.13       1245.01        65.33 o                         
 -30   4   3         71.68         51.28        23.51 o                         
 -28   4   3       1523.47       1470.52        37.47 o                         
 -26   4   3       2270.64       2258.23        37.67 o                         
 -24   4   3        897.60        843.94        18.10 o                         
 -22   4   3        125.02         93.23        10.07 o                         
 -20   4   3         83.17         83.67        12.71 o                         
 -18   4   3       1298.32       1179.39        20.57 o                         
 -16   4   3       4025.63       3605.66        32.62 o                         
 -14   4   3       7473.48       9475.24        62.65 o                         
 -12   4   3      66980.52      73080.09       415.93 o                         
 -10   4   3        304.88        289.07        11.25 o                         
  -8   4   3       2856.30       3113.71        25.12 o                         
  -6   4   3          1.87          4.87         7.93 o                         
  -4   4   3         35.02         57.36         8.71 o                         
  -2   4   3      16126.47      14338.97       109.86 o                         
   0   4   3        793.55        948.50        21.77 o                         
   2   4   3       5621.16       5878.69        62.76 o                         
   4   4   3       3177.55       3437.00        43.50 o                         
   6   4   3       6123.71       6207.90        60.97 o                         
   8   4   3        733.12        928.79        21.79 o                         
  10   4   3        949.05        851.76        17.56 o                         
  12   4   3        800.08        951.11        17.78 o                         
  14   4   3       1087.76       1246.20        17.79 o                         
  16   4   3        823.81        791.60        15.70 o                         
  18   4   3        355.81        290.98        10.74 o                         
  20   4   3        302.51        306.95        21.90 o                         
  22   4   3       1895.89       1755.27        32.57 o                         
  24   4   3       8900.08       9531.49       169.94 o                         
  26   4   3          9.08          0.29        13.01 o                         
  28   4   3        171.52        140.97        14.59 o                         
  30   4   3        576.21        630.80       127.92 o                         
  32   4   3         87.43        126.38        38.45 o                         
  34   4   3        172.92        144.13        64.45 o                         
  36   4   3          0.78         31.55        40.13 o                         
  38   4   3        348.99        325.36        90.13 o                         
 -37   5   3         22.36         19.50        62.36 o                         
 -35   5   3        487.12        452.05        57.99 o                         
 -33   5   3        264.88        224.13        43.79 o                         
 -31   5   3        124.80         86.25        24.29 o                         
 -29   5   3        193.26        173.89        22.66 o                         
 -27   5   3       2241.37       2190.91        39.32 o                         
 -25   5   3        275.98        210.64         9.41 o                         
 -23   5   3        234.52        170.89        12.00 o                         
 -21   5   3         20.38          5.65         8.80 o                         
 -19   5   3        129.81        173.47        14.82 o                         
 -17   5   3        883.03        854.19        18.08 o                         
 -15   5   3      17403.16      16967.48       108.80 o                         
 -13   5   3      23810.73      24749.55       152.79 o                         
 -11   5   3      17772.37      18080.74       112.74 o                         
  -9   5   3       8637.35       9045.88        61.56 o                         
  -7   5   3       5864.53       5720.04        53.09 o                         
  -5   5   3      16103.79      15510.81       157.09 o                         
  -3   5   3       2452.98       1962.92        24.32 o                         
  -1   5   3       6087.43       5522.00        49.13 o                         
   1   5   3         12.98         40.18        13.04 o                         
   3   5   3      69919.69      69075.70       752.18 o                         
   5   5   3      25679.88      25310.10       205.52 o                         
   7   5   3      44111.55      44955.55       373.03 o                         
   9   5   3       3916.22       4178.52        38.56 o                         
  11   5   3       7494.23       7699.00        60.13 o                         
  13   5   3       2380.07       2346.57        26.08 o                         
  15   5   3       4736.63       4838.60        41.53 o                         
  17   5   3        242.38        338.98        15.93 o                         
  19   5   3        166.39        229.74        11.59 o                         
  21   5   3         79.38         75.24        10.93 o                         
  23   5   3         81.69         83.60        20.68 o                         
  25   5   3          2.70          1.60        22.97 o                         
  27   5   3       8528.62       8657.02       142.27 o                         
  29   5   3        196.77        140.07        19.12 o                         
  31   5   3        172.59        219.77        26.80 o                         
  33   5   3        672.57        710.05        64.15 o                         
  35   5   3        100.30         82.54        48.81 o                         
  37   5   3         70.01         84.42        52.70 o                         
 -36   6   3        288.02        305.42        66.33 o                         
 -34   6   3        227.97        232.86        48.75 o                         
 -32   6   3       1130.41        989.69        45.44 o                         
 -30   6   3       1397.64       1215.62        49.14 o                         
 -28   6   3       3285.37       3302.19        54.96 o                         
 -26   6   3         75.90         91.66        21.68 o                         
 -24   6   3        832.60        792.39        17.19 o                         
 -22   6   3        114.81        104.08        11.99 o                         
 -20   6   3        143.52         98.17        13.02 o                         
 -18   6   3        745.72        851.29        16.39 o                         
 -16   6   3         85.39         27.88        11.92 o                         
 -14   6   3       5033.74       5152.43        50.26 o                         
 -12   6   3          2.18         37.48        11.81 o                         
 -10   6   3       6597.07       7235.27        55.28 o                         
  -8   6   3       1695.69       1711.06        27.23 o                         
  -6   6   3       1713.68       1598.42        19.88 o                         
  -4   6   3       1539.95       1358.81        21.92 o                         
  -2   6   3          4.90          2.86         7.92 o                         
   0   6   3       1218.81        949.62        15.67 o                         
   2   6   3        420.42        685.73        29.59 o                         
   4   6   3      21902.82      21410.84       179.07 o                         
   6   6   3       3326.41       3334.46        38.80 o                         
   8   6   3       4032.12       4238.49        54.49 o                         
  10   6   3        632.64        514.45        14.72 o                         
  12   6   3        927.28       1028.60        19.87 o                         
  14   6   3       2412.95       2525.98        51.66 o                         
  16   6   3       5089.34       5018.06        75.59 o                         
  18   6   3       3489.38       3729.40        51.19 o                         
  20   6   3       6245.23       6123.42        59.09 o                         
  22   6   3       2875.43       2846.20        42.77 o                         
  24   6   3       4259.89       4430.51        88.37 o                         
  26   6   3        289.53        333.11        33.85 o                         
  28   6   3         29.74         17.87        17.89 o                         
  30   6   3        526.60        601.32        46.61 o                         
  32   6   3         33.08         16.51        12.17 o                         
  34   6   3          9.70         28.68        68.52 o                         
  36   6   3        237.18        331.74        82.53 o                         
 -37   7   3        108.87        129.17        60.27 o                         
 -35   7   3         55.81         64.18        33.71 o                         
 -33   7   3        739.57        564.50        43.09 o                         
 -31   7   3        285.47        258.43        31.36 o                         
 -29   7   3        956.96       1023.06        37.64 o                         
 -27   7   3        551.96        659.28        30.27 o                         
 -25   7   3        768.83        806.15        18.83 o                         
 -23   7   3        497.64        520.43        18.16 o                         
 -21   7   3        680.64        635.77        19.74 o                         
 -19   7   3        100.43        106.45        15.08 o                         
 -17   7   3         24.26         42.59        12.48 o                         
 -15   7   3       6382.36       6532.77        58.47 o                         
 -13   7   3       5438.99       6055.91        55.88 o                         
 -11   7   3         50.76         25.05        10.28 o                         
  -9   7   3       2578.05       2742.63        28.51 o                         
  -7   7   3        901.16        902.43        19.62 o                         
  -5   7   3        586.96        674.32        14.85 o                         
  -3   7   3        561.71        702.47        17.87 o                         
  -1   7   3        273.78        285.20        10.46 o                         
   1   7   3         71.37         64.91         8.35 o                         
   3   7   3       3450.66       3319.62        55.18 o                         
   5   7   3      12358.54      13197.38       105.70 o                         
   7   7   3     109376.55     115755.03      1180.85 o                         
   9   7   3         15.46         17.89        10.62 o                         
  11   7   3        414.94        427.50        18.28 o                         
  13   7   3          0.18          1.30         9.55 o                         
  15   7   3        430.59        408.22        15.26 o                         
  17   7   3       1417.39       1529.45        25.43 o                         
  19   7   3       1266.93       1321.63        33.69 o                         
  21   7   3        672.25        699.76        37.76 o                         
  23   7   3        626.48        637.05        20.48 o                         
  25   7   3       1711.68       1818.04        40.60 o                         
  27   7   3       5434.90       6033.40       183.81 o                         
  29   7   3        197.95        163.72        24.63 o                         
  31   7   3        282.66        260.37        30.43 o                         
  33   7   3         96.75        164.32        49.55 o                         
  35   7   3          3.75        -47.68        59.78 o                         
  37   7   3        126.35        162.39        49.42 o                         
 -36   8   3         16.93        -31.04        78.03 o                         
 -34   8   3        314.00        252.28        99.78 o                         
 -32   8   3         15.44         20.63        24.13 o                         
 -30   8   3        224.32        153.75        24.12 o                         
 -28   8   3        115.01        161.80        24.71 o                         
 -26   8   3        178.25        143.27        21.72 o                         
 -24   8   3        261.17        223.87        20.60 o                         
 -22   8   3         83.39         58.98        17.65 o                         
 -20   8   3        176.99        196.32        16.04 o                         
 -18   8   3        176.39        226.96        16.67 o                         
 -16   8   3       2424.83       2542.74        31.21 o                         
 -14   8   3       7931.12       7415.30        60.31 o                         
 -12   8   3       9004.69       8577.69        68.89 o                         
 -10   8   3       4843.00       4427.60        40.36 o                         
  -8   8   3       1395.71       1603.94        21.71 o                         
  -6   8   3       5764.01       5692.91        44.51 o                         
  -4   8   3          1.21          0.28         4.82 o                         
  -2   8   3        253.94        249.81        11.65 o                         
   0   8   3       4841.57       5348.71        77.77 o                         
   2   8   3       8173.05       8499.09        85.39 o                         
   4   8   3       6070.93       5976.35        45.78 o                         
   6   8   3      48211.89      50189.40       366.97 o                         
   8   8   3      21266.57      24078.82       220.19 o                         
  10   8   3       3907.67       3946.21       133.18 o                         
  12   8   3        706.88        837.67        23.23 o                         
  14   8   3       1105.84       1134.63        26.27 o                         
  16   8   3         51.46         51.75        15.12 o                         
  18   8   3       6140.62       6255.37        74.01 o                         
  20   8   3       3274.97       3367.20        53.01 o                         
  22   8   3        835.47        934.28        26.77 o                         
  24   8   3         75.12         38.51        11.92 o                         
  26   8   3         27.46         -2.47        18.49 o                         
  28   8   3        176.27        205.30        25.45 o                         
  30   8   3        133.68        141.84        24.43 o                         
  32   8   3         13.66          7.67        17.42 o                         
  34   8   3        139.00        153.41        42.20 o                         
  36   8   3          3.83         -4.38        47.99 o                         
 -35   9   3        152.33        122.84        69.93 o                         
 -33   9   3        109.45         83.12        38.65 o                         
 -31   9   3         53.97         19.00        20.63 o                         
 -29   9   3       1108.74       1211.57        49.53 o                         
 -27   9   3        106.62        154.32        20.23 o                         
 -25   9   3        946.33       1008.11        24.83 o                         
 -23   9   3        911.31        983.77        25.65 o                         
 -21   9   3          5.51          0.56        13.90 o                         
 -19   9   3         11.47         29.89        14.51 o                         
 -17   9   3        650.98        601.05        29.78 o                         
 -15   9   3      19839.93      19408.12       216.73 o                         
 -13   9   3        931.06        869.20        21.00 o                         
 -11   9   3      12740.88      12602.04       100.05 o                         
  -9   9   3       7218.24       7397.55        89.45 o                         
  -7   9   3       1710.31       1566.53        24.39 o                         
  -5   9   3       1019.53       1145.87        32.22 o                         
  -3   9   3       5884.55       5758.74        80.70 o                         
  -1   9   3        525.51        642.37        30.29 o                         
   1   9   3       4556.15       4414.78        92.77 o                         
   3   9   3      33405.77      34948.78       318.76 o                         
   5   9   3      11990.14      12628.62        94.66 o                         
   7   9   3       3506.40       3457.42        37.92 o                         
   9   9   3       1630.00       1543.17        39.43 o                         
  11   9   3        247.39        153.92        16.48 o                         
  13   9   3        293.98        235.52        15.79 o                         
  15   9   3        377.54        383.46        21.75 o                         
  17   9   3       1221.47       1102.60        29.14 o                         
  19   9   3       2718.50       2743.92        39.64 o                         
  21   9   3        249.03        236.24        15.48 o                         
  23   9   3        762.60        783.98        24.18 o                         
  25   9   3          7.29         13.23        12.72 o                         
  27   9   3         76.27         57.56        24.39 o                         
  29   9   3        896.72        869.67        40.28 o                         
  31   9   3         27.74         46.07        23.51 o                         
  33   9   3        120.68        103.06        26.78 o                         
  35   9   3         77.46        154.89        63.84 o                         
 -34  10   3         56.14         32.21        32.68 o                         
 -32  10   3         15.01         60.60        28.49 o                         
 -30  10   3        196.11        134.48        29.58 o                         
 -28  10   3       3041.07       3031.03        40.88 o                         
 -26  10   3       8321.94       8117.11        81.89 o                         
 -24  10   3       1083.10       1133.88        31.36 o                         
 -22  10   3         20.23          8.83        15.29 o                         
 -20  10   3        459.17        455.08        21.48 o                         
 -18  10   3        700.11        731.85        23.51 o                         
 -16  10   3       1751.81       1674.59        29.94 o                         
 -14  10   3        606.66        670.56        21.67 o                         
 -12  10   3       3042.26       2855.29        37.52 o                         
 -10  10   3       4079.13       4226.24        46.31 o                         
  -8  10   3      15817.27      16526.72       110.48 o                         
  -6  10   3       4994.59       4852.35        52.82 o                         
  -4  10   3        990.96        951.55        17.04 o                         
  -2  10   3         24.24         15.31        16.79 o                         
   0  10   3        141.79        226.29        32.08 o                         
   2  10   3       3872.69       3110.47        55.02 o                         
   4  10   3         82.61        127.74        23.48 o                         
   6  10   3          6.55         10.42        15.90 o                         
   8  10   3       4548.36       5124.91        98.82 o                         
  10  10   3        104.07        112.90        15.15 o                         
  12  10   3         62.00         51.44        14.41 o                         
  14  10   3        120.79        152.30        19.37 o                         
  16  10   3        537.49        544.58        25.78 o                         
  18  10   3        429.17        371.04        21.35 o                         
  20  10   3         39.32         38.93        13.78 o                         
  22  10   3       1238.20       1298.05        39.36 o                         
  24  10   3       2046.40       1969.19        44.13 o                         
  26  10   3      15624.90      15904.12       211.37 o                         
  28  10   3       1874.15       1789.72        52.25 o                         
  30  10   3        604.66        852.74        57.91 o                         
  32  10   3        226.63        238.88        41.96 o                         
  34  10   3         28.63         13.71        32.42 o                         
 -33  11   3        463.98        428.57        54.06 o                         
 -31  11   3        365.76        327.82        43.12 o                         
 -29  11   3         29.36         38.53        12.07 o                         
 -27  11   3        961.80        937.50        28.87 o                         
 -25  11   3       1402.30       1455.15        33.05 o                         
 -23  11   3        160.21        129.37        19.50 o                         
 -21  11   3        249.83        253.53        21.48 o                         
 -19  11   3         19.47         18.29        17.12 o                         
 -17  11   3       4201.85       3859.41        55.22 o                         
 -15  11   3       4954.60       5022.57        54.46 o                         
 -13  11   3       1648.78       1746.45        30.36 o                         
 -11  11   3         11.08         -8.67        13.37 o                         
  -9  11   3       1455.93       1542.49        26.26 o                         
  -7  11   3        654.12        584.67        22.90 o                         
  -5  11   3         72.64        116.65        16.44 o                         
  -3  11   3        267.39        344.16        30.55 o                         
  -1  11   3       4244.77       3777.06        78.44 o                         
   1  11   3       1529.33       1609.84        50.69 o                         
   3  11   3       1951.53       2615.17        49.45 o                         
   5  11   3        321.65        373.99        29.68 o                         
   7  11   3       3280.71       2931.02        58.35 o                         
   9  11   3         28.63         66.68        12.67 o                         
  11  11   3        717.05        567.95        23.86 o                         
  13  11   3        169.28        177.91        17.26 o                         
  15  11   3         73.47         67.17        19.19 o                         
  17  11   3        283.44        257.56        24.68 o                         
  19  11   3         90.50         88.90        18.82 o                         
  21  11   3       2720.45       2747.04        45.37 o                         
  23  11   3       6588.78       6887.73        90.22 o                         
  25  11   3       1369.12       1313.78        37.22 o                         
  27  11   3        123.43         81.09        13.76 o                         
  29  11   3         59.34         61.23        24.78 o                         
  31  11   3         10.67         -6.88        23.53 o                         
  33  11   3         14.66         -5.73        20.14 o                         
 -34  12   3        116.16        150.27        36.59 o                         
 -32  12   3        899.39       1268.51        70.95 o                         
 -30  12   3       2781.76       2878.08       107.16 o                         
 -28  12   3        824.18        820.18        28.92 o                         
 -26  12   3          0.05          3.39        15.12 o                         
 -24  12   3        345.13        325.56        25.31 o                         
 -22  12   3        141.99        162.22        21.32 o                         
 -20  12   3        394.07        470.27        24.45 o                         
 -18  12   3       1712.68       1756.84        35.35 o                         
 -16  12   3      11923.64      12585.67       135.69 o                         
 -14  12   3        207.43        240.57        20.78 o                         
 -12  12   3       6387.88       6447.11        63.32 o                         
 -10  12   3       1296.18       1324.55        28.17 o                         
  -8  12   3        475.23        502.25        27.75 o                         
  -6  12   3       2624.82       2514.10        37.03 o                         
  -4  12   3       1466.35       1423.23        93.60 o                         
  -2  12   3          4.16         44.55        24.99 o                         
   0  12   3        342.52        538.85        35.29 o                         
   2  12   3       2535.30       2090.82        52.37 o                         
   4  12   3       3594.49       3796.24        61.91 o                         
   6  12   3        324.16        291.47        27.46 o                         
   8  12   3        788.76        667.61        35.47 o                         
  10  12   3          4.99         49.61        28.68 o                         
  12  12   3         11.98         35.27        17.93 o                         
  14  12   3          1.43        -14.03        14.86 o                         
  16  12   3       1011.67       1014.58        36.83 o                         
  18  12   3          5.23          1.02        13.39 o                         
  20  12   3       3881.84       3903.20        50.75 o                         
  22  12   3       5606.25       5664.75       126.71 o                         
  24  12   3        215.09        261.56        24.23 o                         
  26  12   3       1045.84        973.37        32.83 o                         
  28  12   3        161.51        162.38        21.68 o                         
  30  12   3         36.45         55.92        23.98 o                         
  32  12   3          6.80         32.79        24.76 o                         
 -33  13   3         39.20         28.47        35.71 o                         
 -31  13   3        783.58        984.29        56.97 o                         
 -29  13   3         28.64         27.37        16.47 o                         
 -27  13   3         80.23         74.76        19.81 o                         
 -25  13   3         97.53        124.07        19.23 o                         
 -23  13   3         17.76         -0.25        13.87 o                         
 -21  13   3         71.58         76.01        19.57 o                         
 -19  13   3         75.51         60.09        20.58 o                         
 -17  13   3       1237.28       1241.86        33.05 o                         
 -15  13   3       1628.45       1712.53        36.67 o                         
 -13  13   3       9915.22       9623.64        88.12 o                         
 -11  13   3       5426.92       5441.18        56.01 o                         
  -9  13   3       2290.43       1997.57        33.28 o                         
  -7  13   3       7158.92       6971.21        76.13 o                         
  -5  13   3          1.02         -7.81        10.47 o                         
  -3  13   3          0.80          0.78        25.30 o                         
  -1  13   3         10.18         -4.69        22.07 o                         
   1  13   3        263.16        465.84        37.50 o                         
   3  13   3        280.81        323.67        45.45 o                         
   5  13   3       1999.36       1912.25        48.28 o                         
   7  13   3         92.91         59.13        26.71 o                         
   9  13   3       1014.49        960.81        43.61 o                         
  11  13   3        167.51        243.37        27.32 o                         
  13  13   3         40.50         96.56        28.86 o                         
  15  13   3         23.06         44.37        17.76 o                         
  17  13   3        254.73        214.32        21.78 o                         
  19  13   3       2081.19       2166.91        55.91 o                         
  21  13   3         24.31         35.87        21.13 o                         
  23  13   3         62.65         52.15        19.17 o                         
  25  13   3        661.08        833.27        35.86 o                         
  27  13   3         54.18         51.72        21.34 o                         
  29  13   3          0.78         21.75        24.96 o                         
  31  13   3          3.01        -12.28        27.02 o                         
 -32  14   3       2954.16       3212.82       100.34 o                         
 -30  14   3        888.85        926.00        49.50 o                         
 -28  14   3         45.71         23.46        17.99 o                         
 -26  14   3         85.27         70.71        24.10 o                         
 -24  14   3          4.63         15.14        15.25 o                         
 -22  14   3          0.05         -9.59        15.64 o                         
 -20  14   3         41.43         29.65        18.24 o                         
 -18  14   3         85.61        106.15        22.46 o                         
 -16  14   3       1862.22       1861.02        36.61 o                         
 -14  14   3       6945.99       6741.60        70.60 o                         
 -12  14   3        721.19        759.42        25.83 o                         
 -10  14   3       1917.25       1814.55        35.62 o                         
  -8  14   3        920.57        850.24        25.40 o                         
  -6  14   3       2081.66       2151.62        54.07 o                         
  -4  14   3         61.22         34.16        29.60 o                         
  -2  14   3        566.02        672.64        44.31 o                         
   0  14   3       2082.83       1963.19        59.09 o                         
   2  14   3        204.59        228.45        38.13 o                         
   4  14   3        447.15        651.22        42.11 o                         
   6  14   3        774.64        792.43        38.93 o                         
   8  14   3       1983.92       1999.28        52.47 o                         
  10  14   3         25.86         76.99        35.77 o                         
  12  14   3        223.94        254.07        29.83 o                         
  14  14   3          6.67         34.44        31.18 o                         
  16  14   3       3349.98       3180.41        67.56 o                         
  18  14   3         87.99         73.40        17.49 o                         
  20  14   3        415.49        320.75        28.47 o                         
  22  14   3        103.10         90.69        23.83 o                         
  24  14   3        131.56        110.75        24.24 o                         
  26  14   3        772.80        880.70        35.95 o                         
  28  14   3        404.69        417.97        35.96 o                         
  30  14   3          1.70         27.15        25.65 o                         
 -31  15   3        835.91        864.38        66.68 o                         
 -29  15   3         35.87         76.15        33.84 o                         
 -27  15   3          0.09         -7.85        17.63 o                         
 -25  15   3        493.70        515.63        34.95 o                         
 -23  15   3         87.38         66.30        22.11 o                         
 -21  15   3         72.16         39.57        18.77 o                         
 -19  15   3          5.54        -15.97        15.97 o                         
 -17  15   3        379.56        347.07        21.80 o                         
 -15  15   3        279.21        390.59        27.37 o                         
 -13  15   3        545.88        535.39        26.65 o                         
 -11  15   3       5695.74       5680.39        98.00 o                         
  -9  15   3       1570.10       1471.63        33.99 o                         
  -7  15   3        555.17        530.08        30.84 o                         
  -5  15   3        141.06        144.07        36.18 o                         
  -3  15   3        588.59        565.76        46.09 o                         
  -1  15   3         39.47         12.66        29.73 o                         
   1  15   3          9.73         11.67        28.11 o                         
   3  15   3        870.11        986.68        49.58 o                         
   5  15   3        516.41        427.62        57.42 o                         
   7  15   3        121.94         97.77        32.21 o                         
   9  15   3        988.62        898.62        47.31 o                         
  11  15   3         16.15        -10.22        24.51 o                         
  13  15   3        256.85        274.52        38.53 o                         
  15  15   3          5.85         15.48        22.82 o                         
  17  15   3        746.31        817.99        43.93 o                         
  19  15   3        720.72        789.88        33.92 o                         
  21  15   3        254.22        263.82        41.71 o                         
  23  15   3        159.69         93.37        29.23 o                         
  25  15   3        140.88        197.24        22.59 o                         
  27  15   3         62.27         27.52        29.43 o                         
  29  15   3         43.40         28.39        23.80 o                         
 -28  16   3         43.25          7.72        17.79 o                         
 -26  16   3         92.97         67.79        21.25 o                         
 -24  16   3        699.75        751.98        36.95 o                         
 -22  16   3        369.28        365.38        38.75 o                         
 -20  16   3          4.57          2.83        17.82 o                         
 -18  16   3        158.94         81.11        21.86 o                         
 -16  16   3       1011.72       1009.17        32.28 o                         
 -14  16   3        178.49        180.67        24.88 o                         
 -12  16   3      10689.16      10757.08       115.77 o                         
 -10  16   3         91.69         64.55        17.84 o                         
  -8  16   3       3134.23       3006.98        52.75 o                         
  -6  16   3        682.48        572.46        49.74 o                         
  -4  16   3         11.75         12.08        30.55 o                         
  -2  16   3        395.76        371.31        46.98 o                         
   0  16   3       1991.15       2078.60        73.18 o                         
   2  16   3        397.21        327.00        41.55 o                         
   4  16   3         23.83         91.13        41.51 o                         
   6  16   3        236.16        239.66        34.58 o                         
   8  16   3       1590.84       1505.28        47.61 o                         
  10  16   3        660.22        838.19       162.79 o                         
  12  16   3         35.91          2.66        26.89 o                         
  14  16   3        195.37        226.80        37.59 o                         
  16  16   3        702.02        837.89        64.02 o                         
  18  16   3         92.56         88.35        24.66 o                         
  20  16   3         55.21         11.49        30.23 o                         
  22  16   3         92.26         88.31        32.56 o                         
  24  16   3         56.51         76.33        26.84 o                         
  26  16   3         27.26         28.73        28.39 o                         
  28  16   3          0.40          2.95        20.35 o                         
 -27  17   3        468.54        673.38        61.49 o                         
 -25  17   3         33.18         46.39        20.16 o                         
 -23  17   3          0.31        -14.35        22.12 o                         
 -21  17   3        229.80        208.29        24.71 o                         
 -19  17   3         10.17         21.46        18.95 o                         
 -17  17   3       4856.17       4983.27        66.61 o                         
 -15  17   3       6939.75       7502.95        82.27 o                         
 -13  17   3        366.71        339.46        27.47 o                         
 -11  17   3        624.50        600.01        27.61 o                         
  -9  17   3        452.89        417.94        23.28 o                         
  -7  17   3        217.44        194.97        27.18 o                         
  -5  17   3        396.89        635.08       237.85 o                         
  -3  17   3        603.84        877.39        75.91 o                         
  -1  17   3        406.02        432.57        47.49 o                         
   1  17   3         75.99        134.84        39.61 o                         
   3  17   3        357.15        291.91        44.57 o                         
   5  17   3          0.16         -0.32        21.93 o                         
   7  17   3          1.49        -36.44        36.44 o                         
   9  17   3         23.08         64.41        42.21 o                         
  11  17   3        418.92        437.19        40.56 o                         
  13  17   3        328.21        492.82        44.34 o                         
  15  17   3         31.05          8.55        27.53 o                         
  17  17   3          9.00         19.49        22.50 o                         
  19  17   3        489.31        542.54        58.33 o                         
  21  17   3         85.84         43.90        30.99 o                         
  23  17   3        265.51        220.06        44.71 o                         
  25  17   3        224.47        340.28        55.59 o                         
  27  17   3        138.31        100.22        31.24 o                         
 -26  18   3          4.08         -1.98        17.10 o                         
 -24  18   3        332.68        316.17        41.90 o                         
 -22  18   3        171.50        147.31        27.44 o                         
 -20  18   3        238.98        195.15        28.87 o                         
 -18  18   3          2.87         12.27        19.84 o                         
 -16  18   3         45.83         54.30        19.51 o                         
 -14  18   3        113.67        107.69        26.37 o                         
 -12  18   3       1086.24        973.78        45.30 o                         
 -10  18   3          0.06          5.81        14.47 o                         
  -8  18   3       3558.10       3593.37        63.99 o                         
  -6  18   3          8.92         22.35        21.71 o                         
  -4  18   3       1119.75       1090.94        61.78 o                         
  -2  18   3        582.20        451.16        51.23 o                         
   0  18   3        143.38        298.07        61.65 o                         
   2  18   3        320.55        293.79        66.55 o                         
   4  18   3          5.97         24.61        32.75 o                         
   6  18   3         87.42        134.14        49.78 o                         
   8  18   3        348.41        312.91        47.32 o                         
  10  18   3          4.58        -39.53        51.77 o                         
  12  18   3         10.05         18.63        31.62 o                         
  14  18   3          0.19        -26.00        29.84 o                         
  16  18   3         54.25         29.70        27.65 o                         
  18  18   3         41.80         59.89        37.69 o                         
  20  18   3          8.40         24.25        25.90 o                         
  22  18   3         13.46         21.30        36.06 o                         
  24  18   3        491.55        484.38        43.51 o                         
  26  18   3        150.31        130.35        34.94 o                         
 -25  19   3        241.56        135.15        34.14 o                         
 -23  19   3         65.55         42.28        22.64 o                         
 -21  19   3        155.22        146.48        31.94 o                         
 -19  19   3        710.76        642.74        41.23 o                         
 -17  19   3        501.70        492.55        39.42 o                         
 -15  19   3        635.41        651.44        38.43 o                         
 -13  19   3        289.58        218.90        31.93 o                         
 -11  19   3        115.62        123.67        23.65 o                         
  -9  19   3         60.64         66.14        33.62 o                         
  -7  19   3        173.45        227.88        93.16 o                         
  -5  19   3          6.01         13.95        22.50 o                         
  -3  19   3         10.45         28.12        33.65 o                         
  -1  19   3          7.43        103.17        75.95 o                         
   1  19   3        359.06        305.13        43.94 o                         
   3  19   3        709.80        647.14       121.42 o                         
   5  19   3        977.99        880.13        88.48 o                         
   7  19   3        176.49        169.80        46.04 o                         
   9  19   3        625.96        492.80        63.54 o                         
  11  19   3         10.60          9.11        40.56 o                         
  13  19   3         14.98        -23.07        23.07 o                         
  15  19   3        100.77         29.11        27.65 o                         
  17  19   3        286.95        224.67        38.91 o                         
  19  19   3        111.04         84.85        36.11 o                         
  21  19   3         64.78         69.17        41.43 o                         
  23  19   3        613.82        701.54        47.68 o                         
  25  19   3       1353.60       1571.25        52.21 o                         
 -22  20   3         20.46         21.58        16.29 o                         
 -20  20   3         22.99         10.13        20.14 o                         
 -18  20   3        275.78        154.22        25.00 o                         
 -16  20   3        198.20        147.48        30.80 o                         
 -14  20   3        785.11        752.40        41.00 o                         
 -12  20   3         47.27         51.14        16.09 o                         
 -10  20   3          6.99         51.68        53.44 o                         
  -8  20   3        168.94        121.11        29.58 o                         
  -6  20   3        104.48        102.58        27.31 o                         
  -4  20   3          9.03          4.08        24.60 o                         
  -2  20   3        215.03        267.72        51.46 o                         
   0  20   3        328.43        263.00        45.10 o                         
   2  20   3        212.96        152.67        41.13 o                         
   4  20   3        238.74        235.69        45.64 o                         
   6  20   3        293.02        330.01        63.18 o                         
   8  20   3        812.17        718.35       131.41 o                         
  10  20   3        886.92        956.45        59.86 o                         
  12  20   3        331.28        327.25        35.57 o                         
  14  20   3          0.40         -0.84        24.41 o                         
  16  20   3        432.72        413.23        44.15 o                         
  18  20   3        332.19        253.13        47.99 o                         
  20  20   3         85.47        126.54        38.17 o                         
  22  20   3         19.32         28.45        35.61 o                         
 -21  21   3         12.30         36.36        25.96 o                         
 -19  21   3        140.34        106.17        22.67 o                         
 -17  21   3          8.12         22.83        17.67 o                         
 -15  21   3        427.98        363.69        30.63 o                         
 -13  21   3        132.64         74.87        18.17 o                         
 -11  21   3          3.36         -3.89        17.96 o                         
  -9  21   3         20.88          4.76        22.76 o                         
  -7  21   3        272.71        300.07        28.78 o                         
  -5  21   3        941.51        915.09        42.71 o                         
  -3  21   3        323.52        316.42        57.84 o                         
  -1  21   3          3.40        -25.90        36.68 o                         
   1  21   3        139.75        105.80        47.45 o                         
   3  21   3         17.41         -6.96        37.83 o                         
   5  21   3        207.28        207.72        53.60 o                         
   7  21   3       1605.93       1661.42       102.04 o                         
   9  21   3         27.60         84.81        40.72 o                         
  11  21   3          1.89         55.43        27.29 o                         
  13  21   3        587.88        422.58        95.03 o                         
  15  21   3        365.02        330.60        55.10 o                         
  17  21   3        182.95        137.77        38.23 o                         
  19  21   3         68.04         55.00        30.45 o                         
 -18  22   3        104.03         53.26        41.28 o                         
 -16  22   3         18.71         26.32        32.50 o                         
 -14  22   3          1.67         -2.86        25.04 o                         
 -12  22   3          7.32          3.89        33.30 o                         
 -10  22   3         23.21        -62.20        62.20 o                         
  -8  22   3        125.29         39.54        28.72 o                         
  -6  22   3        551.61        469.35        74.04 o                         
  -4  22   3        180.27        123.46        33.97 o                         
  -2  22   3         13.98         -0.17        14.15 o                         
   0  22   3         14.35        -16.80        34.30 o                         
   2  22   3         44.74         76.90        48.63 o                         
   4  22   3          2.64         -9.91        33.35 o                         
   6  22   3         56.80         86.06        51.90 o                         
   8  22   3          7.37         22.39        33.05 o                         
  10  22   3        505.70        366.30       128.35 o                         
  12  22   3         44.23         53.73        30.69 o                         
  14  22   3          5.03          8.18        21.80 o                         
  16  22   3         84.86         46.19        33.59 o                         
  18  22   3        397.41        410.26        55.48 o                         
 -15  23   3          5.42         -1.33        27.04 o                         
 -13  23   3          2.60        -10.53        32.82 o                         
 -11  23   3        149.63        177.31        39.58 o                         
  -9  23   3          0.28          7.27        44.42 o                         
  -7  23   3        274.18        247.56        61.63 o                         
  -5  23   3       1743.96       1770.39        93.47 o                         
  -3  23   3        337.41        430.58        70.81 o                         
  -1  23   3       1719.38       2098.09       189.74 o                         
   1  23   3        950.98       1345.93        87.79 o                         
   3  23   3          7.61        118.67        99.66 o                         
   5  23   3          0.45          5.27        33.22 o                         
   7  23   3        736.37        738.48       115.23 o                         
   9  23   3         53.67         46.40        24.68 o                         
  11  23   3        245.99        238.48        35.83 o                         
  13  23   3        149.06        116.47        36.10 o                         
  15  23   3        108.20         86.86        45.81 o                         
 -10  24   3         30.05        -24.42        42.68 o                         
  -8  24   3        191.21        196.06        66.02 o                         
  -6  24   3        638.34        814.06        71.49 o                         
  -4  24   3        543.93        640.92        70.76 o                         
  -2  24   3         21.74         47.83        47.64 o                         
   0  24   3          0.67         31.35        42.54 o                         
   2  24   3          7.88         67.60        47.64 o                         
   4  24   3        110.85        132.44        63.81 o                         
   6  24   3        476.60        368.02       137.85 o                         
   8  24   3        151.17        182.96        55.32 o                         
  10  24   3        107.14        112.11        80.52 o                         
 -38   0   4         82.92         65.03        73.86 o                         
 -36   0   4         12.80        -13.59        56.68 o                         
 -34   0   4         24.29         41.45        42.66 o                         
 -32   0   4         34.75          8.90        50.82 o                         
 -30   0   4       1916.49       2023.28       102.48 o                         
 -28   0   4       7479.34       7793.99       201.01 o                         
 -26   0   4       9027.16       8929.49       158.87 o                         
 -24   0   4       2935.19       2647.73        48.06 o                         
 -22   0   4         57.89         11.82        12.65 o                         
 -20   0   4        281.01        273.50        22.83 o                         
 -18   0   4        404.28        334.54        18.57 o                         
 -16   0   4         60.21         88.02        14.69 o                         
 -14   0   4       3807.78       4147.43        48.45 o                         
 -12   0   4      20945.82      23875.37       232.56 o                         
 -10   0   4      15116.58      15145.01       277.63 o                         
  -8   0   4        970.62        699.17        26.01 o                         
  -6   0   4        913.94        977.06        26.01 o                         
  -4   0   4       9003.72       8882.08        99.25 o                         
  -2   0   4       2512.19       2456.65        69.10 o                         
   0   0   4        561.08        495.05        34.65 o                         
   2   0   4       2405.80       2734.01        57.95 o                         
   4   0   4      12837.44      12119.25       139.41 o                         
   6   0   4      32067.13      31629.76       320.37 o                         
   8   0   4      59515.40      66128.73       687.82 o                         
  10   0   4       1402.70       1542.70        55.95 o                         
  12   0   4        375.17        518.67        24.48 o                         
  14   0   4       9997.43       9978.25       145.29 o                         
  16   0   4       4216.60       4502.79       100.21 o                         
  18   0   4         85.68        132.19        19.26 o                         
  20   0   4        129.57        120.83        20.92 o                         
  22   0   4        102.72        118.20        13.53 o                         
  24   0   4        289.74        229.44        75.90 o                         
  26   0   4          4.04        -23.39        37.07 o                         
  28   0   4       7785.62       7990.97       192.94 o                         
  30   0   4          9.08         28.63        69.30 o                         
  32   0   4        277.32        266.32        62.70 o                         
  34   0   4        255.20        365.80       105.69 o                         
  36   0   4          0.53        -40.37        57.36 o                         
  38   0   4        131.51         18.54        91.62 o                         
 -37   1   4          0.14          5.47        46.84 o                         
 -35   1   4         11.76          1.22        31.26 o                         
 -33   1   4          0.25         17.18        30.42 o                         
 -31   1   4       2229.57       2119.58        63.45 o                         
 -29   1   4       2029.27       2129.23        45.60 o                         
 -27   1   4        727.64        705.81        15.08 o                         
 -25   1   4         44.19         50.84        10.25 o                         
 -23   1   4        134.93        114.86        12.22 o                         
 -21   1   4         46.14         90.03        11.62 o                         
 -19   1   4        256.31        379.02        14.24 o                         
 -17   1   4         29.34         75.06        10.79 o                         
 -15   1   4         22.10          5.02         7.89 o                         
 -13   1   4          6.20         18.22         9.48 o                         
 -11   1   4        501.95        435.07        14.55 o                         
  -9   1   4       1451.27       1557.23        24.13 o                         
  -7   1   4        975.06       1029.27        19.86 o                         
  -5   1   4       3332.83       2906.37        34.63 o                         
  -3   1   4        741.01        791.47        24.46 o                         
  -1   1   4       1275.04       1107.80        22.63 o                         
   1   1   4       9111.96       7936.49        68.40 o                         
   3   1   4      18353.56      16121.63       121.18 o                         
   5   1   4        196.69        212.53        14.96 o                         
   7   1   4      39320.87      38247.54       285.96 o                         
   9   1   4       1520.83       1712.32        27.12 o                         
  11   1   4      15933.44      15437.63       122.76 o                         
  13   1   4       3358.58       3007.96        35.48 o                         
  15   1   4        236.10        232.07        18.42 o                         
  17   1   4        325.71        378.00        18.14 o                         
  19   1   4       1604.42       1602.31        27.59 o                         
  21   1   4       4319.62       4230.10        43.97 o                         
  23   1   4       8225.71       8751.04        76.67 o                         
  25   1   4       2064.72       2118.99        23.36 o                         
  27   1   4        215.81        258.20        44.93 o                         
  29   1   4       1721.33       1766.46        72.82 o                         
  31   1   4        337.20        358.74        51.19 o                         
  33   1   4         45.10         58.77        44.39 o                         
  35   1   4          1.89         18.78        41.05 o                         
  37   1   4        227.83        179.12        62.94 o                         
 -38   2   4         36.35        -41.17        55.75 o                         
 -36   2   4         12.61          7.65        38.63 o                         
 -34   2   4         10.70          0.74        38.28 o                         
 -32   2   4        392.47        545.10        40.73 o                         
 -30   2   4       3995.59       4107.43        73.37 o                         
 -28   2   4        733.61        500.94        23.62 o                         
 -26   2   4       5871.67       6227.81        51.19 o                         
 -24   2   4        103.35        157.56        12.49 o                         
 -22   2   4        945.09       1004.51        20.91 o                         
 -20   2   4       1087.47        958.22        19.09 o                         
 -18   2   4          0.02          3.05         8.08 o                         
 -16   2   4       2799.41       3410.57        29.64 o                         
 -14   2   4       3183.68       3585.50        34.86 o                         
 -12   2   4         73.62         80.11        12.38 o                         
 -10   2   4        852.02        889.30        17.39 o                         
  -8   2   4       1159.13       1434.95        20.04 o                         
  -6   2   4       5395.50       4824.07        40.77 o                         
  -4   2   4       9344.53       8253.05        67.90 o                         
  -2   2   4          1.68          0.72        13.62 o                         
   0   2   4        457.51        523.17        21.66 o                         
   2   2   4       9241.19       8863.87        75.79 o                         
   4   2   4       8009.92       7469.79        64.04 o                         
   6   2   4      14150.27      13559.51       103.75 o                         
   8   2   4      16711.58      16521.17       119.18 o                         
  10   2   4        631.21        764.08        20.41 o                         
  12   2   4       5026.01       4680.22        44.87 o                         
  14   2   4        389.53        441.05        17.00 o                         
  16   2   4        614.02        717.49        18.48 o                         
  18   2   4        589.94        746.20        24.05 o                         
  20   2   4        370.49        334.16        13.67 o                         
  22   2   4          2.21          7.25        15.19 o                         
  24   2   4       2343.66       2210.91        63.30 o                         
  26   2   4        302.04        325.99        15.42 o                         
  28   2   4       5984.74       6432.58       249.82 o                         
  30   2   4         83.35        103.76        36.52 o                         
  32   2   4        345.47        196.78        86.52 o                         
  34   2   4         67.06         86.50        39.84 o                         
  36   2   4         80.00         33.95        60.30 o                         
  38   2   4        236.85        270.99        56.12 o                         
 -37   3   4          9.03         -5.08        32.67 o                         
 -35   3   4        787.48        838.83        78.25 o                         
 -33   3   4        778.41        708.57        53.78 o                         
 -31   3   4        269.24        191.77        19.14 o                         
 -29   3   4      10606.03      10505.55        95.77 o                         
 -27   3   4        111.51         74.83        10.46 o                         
 -25   3   4        249.75        228.58        16.77 o                         
 -23   3   4        495.97        492.79        19.41 o                         
 -21   3   4        186.95        164.88        13.13 o                         
 -19   3   4          7.72         14.31         9.41 o                         
 -17   3   4       1283.93       1429.63        20.20 o                         
 -15   3   4         35.54         15.60         9.42 o                         
 -13   3   4         66.36         36.61        10.79 o                         
 -11   3   4      10598.29      11057.38        98.50 o                         
  -9   3   4      10560.50      11417.85        91.61 o                         
  -7   3   4        203.30        306.15        15.58 o                         
  -5   3   4       1182.89       1145.00        22.07 o                         
  -3   3   4      11111.37      10765.12        87.90 o                         
  -1   3   4       1056.44        982.67        31.59 o                         
   1   3   4        111.01         93.45        16.03 o                         
   3   3   4        296.38        197.56        15.32 o                         
   5   3   4       6499.35       6103.00        52.82 o                         
   7   3   4      10371.45      10106.38       120.57 o                         
   9   3   4     110084.66     114999.50       886.77 o                         
  11   3   4       4234.85       4218.32        49.49 o                         
  13   3   4        435.39        418.50        20.19 o                         
  15   3   4       5755.82       6054.40        54.43 o                         
  17   3   4         24.30         32.67         9.44 o                         
  19   3   4        888.65        770.24        14.82 o                         
  21   3   4         39.20         37.46         8.47 o                         
  23   3   4        898.00        975.16        28.07 o                         
  25   3   4        316.34        322.92        25.20 o                         
  27   3   4        110.46         94.84        12.96 o                         
  29   3   4       1430.27       1561.19        85.84 o                         
  31   3   4        903.99        926.21        89.10 o                         
  33   3   4         78.20         50.95        43.85 o                         
  35   3   4        555.35        619.50        69.11 o                         
  37   3   4         19.25          8.10        42.66 o                         
 -38   4   4         57.27         75.09        69.59 o                         
 -36   4   4         54.58         98.86        49.30 o                         
 -34   4   4          7.70         28.43        34.58 o                         
 -32   4   4       1225.21       1112.51        32.30 o                         
 -30   4   4       4373.86       4365.21        54.81 o                         
 -28   4   4        131.98        150.53        24.16 o                         
 -26   4   4       1235.33       1451.93        19.82 o                         
 -24   4   4        213.28        196.73        16.79 o                         
 -22   4   4        922.82        959.04        21.31 o                         
 -20   4   4        322.68        300.01        18.28 o                         
 -18   4   4          6.76         22.15         9.57 o                         
 -16   4   4       2709.58       2980.31        33.10 o                         
 -14   4   4        358.78        325.48        13.52 o                         
 -12   4   4       6300.37       6926.08        49.99 o                         
 -10   4   4      13921.07      13892.72       107.70 o                         
  -8   4   4       8679.12       9420.99        70.34 o                         
  -6   4   4       5514.49       5117.11        44.86 o                         
  -4   4   4       3400.38       3053.11        31.74 o                         
  -2   4   4       4783.78       4391.51        45.09 o                         
   0   4   4          1.42          5.54        11.01 o                         
   2   4   4         45.39         63.26        13.06 o                         
   4   4   4       3074.45       2977.45        39.75 o                         
   6   4   4       2854.68       2939.71        36.08 o                         
   8   4   4      30378.79      31041.64       260.69 o                         
  10   4   4       1699.94       1561.28        31.30 o                         
  12   4   4       9706.51       9700.05       121.37 o                         
  14   4   4       1869.16       1828.53        29.02 o                         
  16   4   4        580.77        632.41        18.00 o                         
  18   4   4        434.33        491.75        15.15 o                         
  20   4   4         78.20         53.05        10.69 o                         
  22   4   4       2106.69       2192.96        22.77 o                         
  24   4   4       8197.09       8173.96        85.13 o                         
  26   4   4       2616.86       2687.93        44.12 o                         
  28   4   4        655.55        662.74        42.43 o                         
  30   4   4          4.76         -5.63        11.54 o                         
  32   4   4         33.86         37.61        34.00 o                         
  34   4   4          2.89         -8.32        50.49 o                         
  36   4   4        176.44        186.76        56.61 o                         
 -37   5   4          3.82         60.06        41.44 o                         
 -35   5   4          0.95         -1.89        32.61 o                         
 -33   5   4        138.03        151.52        26.97 o                         
 -31   5   4          5.43         12.91        19.01 o                         
 -29   5   4        498.10        511.41        27.08 o                         
 -27   5   4       2667.61       2401.48        26.69 o                         
 -25   5   4         36.53         28.47        10.67 o                         
 -23   5   4        632.96        621.60        23.94 o                         
 -21   5   4          2.41         11.19        12.23 o                         
 -19   5   4        134.30        186.73        17.28 o                         
 -17   5   4          5.32          7.55        12.41 o                         
 -15   5   4        284.96        328.98        16.90 o                         
 -13   5   4        327.84        450.11        13.92 o                         
 -11   5   4     117038.34     128101.23       783.58 o                         
  -9   5   4      51591.18      59450.58       339.48 o                         
  -7   5   4      12894.44      13870.54        97.79 o                         
  -5   5   4       1825.97       1787.76        21.80 o                         
  -3   5   4       2915.82       2760.32        31.00 o                         
  -1   5   4        179.44        201.48        15.54 o                         
   1   5   4        468.02        467.54        20.43 o                         
   3   5   4        105.35        151.24        16.51 o                         
   5   5   4       9663.25      10932.39       128.06 o                         
   7   5   4      37397.13      37357.95       314.94 o                         
   9   5   4         16.76          3.52        10.52 o                         
  11   5   4       7856.18       8383.16        81.19 o                         
  13   5   4          0.13         19.45        12.11 o                         
  15   5   4       3872.22       4109.17        47.21 o                         
  17   5   4        482.73        479.87        18.98 o                         
  19   5   4          0.13          5.64         8.98 o                         
  21   5   4       1315.19       1429.71        23.14 o                         
  23   5   4       3182.29       3618.00        52.62 o                         
  25   5   4       8495.14       8912.12       189.10 o                         
  27   5   4       2472.81       2559.95        87.20 o                         
  29   5   4         50.55         48.88        16.22 o                         
  31   5   4        199.68        157.64        24.86 o                         
  33   5   4         17.77         -0.05        33.55 o                         
  35   5   4          7.76        -21.06        43.48 o                         
  37   5   4          4.13         -9.69        54.47 o                         
 -36   6   4         21.86         27.20        36.31 o                         
 -34   6   4        493.29        511.66       143.02 o                         
 -32   6   4         88.53         44.49        21.65 o                         
 -30   6   4       1435.33       1452.16        75.70 o                         
 -28   6   4        146.41         69.18         8.39 o                         
 -26   6   4       1206.61       1297.59        23.96 o                         
 -24   6   4       1997.62       2057.69        29.71 o                         
 -22   6   4       2171.26       2119.19        31.67 o                         
 -20   6   4       1357.75       1391.81        29.14 o                         
 -18   6   4        195.02        235.47        16.20 o                         
 -16   6   4        751.64        800.81        26.85 o                         
 -14   6   4         51.54         88.57        13.63 o                         
 -12   6   4      14366.99      14184.23       111.38 o                         
 -10   6   4      21122.52      21529.52       164.43 o                         
  -8   6   4       4970.02       4825.71        42.49 o                         
  -6   6   4      10103.59      11049.75        88.22 o                         
  -4   6   4          1.66         10.13         9.92 o                         
  -2   6   4       5642.28       5627.86        48.27 o                         
   0   6   4       9128.86       9016.56       120.51 o                         
   2   6   4       1809.80       1623.89        50.08 o                         
   4   6   4      21252.47      22024.47       188.12 o                         
   6   6   4       2948.63       2661.32        38.85 o                         
   8   6   4       9579.05       9964.79       170.13 o                         
  10   6   4      25952.69      25754.56       224.65 o                         
  12   6   4       1850.60       1543.17        25.53 o                         
  14   6   4       6707.17       6777.58        54.75 o                         
  16   6   4         93.54        102.74        14.05 o                         
  18   6   4        146.39        196.38        16.58 o                         
  20   6   4         99.64         80.91        12.67 o                         
  22   6   4        329.97        414.49        16.60 o                         
  24   6   4        162.99        179.52        23.36 o                         
  26   6   4        663.16        760.96        75.86 o                         
  28   6   4        202.18        218.58        23.40 o                         
  30   6   4         93.88         71.43        19.69 o                         
  32   6   4          0.43          3.26        11.16 o                         
  34   6   4          4.85         19.26        53.21 o                         
  36   6   4         53.04         17.22        37.03 o                         
 -35   7   4         97.56         44.32        47.15 o                         
 -33   7   4         35.67          0.26        15.46 o                         
 -31   7   4        894.16       1176.63        42.63 o                         
 -29   7   4        790.48        920.44        42.93 o                         
 -27   7   4       2993.50       2875.18        34.83 o                         
 -25   7   4       2423.50       2358.52        30.64 o                         
 -23   7   4        666.13        781.29        24.05 o                         
 -21   7   4       1561.04       1695.52        27.93 o                         
 -19   7   4        612.61        551.96        20.05 o                         
 -17   7   4         96.85         79.57        14.62 o                         
 -15   7   4       1978.00       1897.67        30.47 o                         
 -13   7   4      11542.92      11947.84        84.01 o                         
 -11   7   4       3178.62       3995.95        39.51 o                         
  -9   7   4        617.60        712.06        18.79 o                         
  -7   7   4       7007.63       6903.61       120.94 o                         
  -5   7   4        740.06        792.65        22.14 o                         
  -3   7   4       1358.79       1361.91        24.67 o                         
  -1   7   4        988.01        996.53        18.44 o                         
   1   7   4       8613.63       8469.76        95.00 o                         
   3   7   4       1655.66       1726.22        36.15 o                         
   5   7   4       8706.81       8765.90       171.28 o                         
   7   7   4       3705.00       3815.63        57.29 o                         
   9   7   4      15569.12      13963.33       108.17 o                         
  11   7   4        458.63        371.35        17.33 o                         
  13   7   4        569.08        619.26        35.89 o                         
  15   7   4        594.45        584.58        17.75 o                         
  17   7   4        255.69        287.32        16.55 o                         
  19   7   4        285.72        284.00        16.38 o                         
  21   7   4       4984.30       4832.34        65.90 o                         
  23   7   4        757.62        641.80        17.52 o                         
  25   7   4        420.76        489.68        29.11 o                         
  27   7   4        506.09        683.32        34.22 o                         
  29   7   4         50.51         45.66        21.05 o                         
  31   7   4         17.64          4.55        16.37 o                         
  33   7   4         54.64        122.48        47.74 o                         
  35   7   4         25.23         31.75        42.35 o                         
 -36   8   4         57.00         57.48        49.77 o                         
 -34   8   4        102.50         81.48        36.50 o                         
 -32   8   4        744.51        795.26        44.35 o                         
 -30   8   4          0.86         60.53        29.27 o                         
 -28   8   4          1.75         -9.60        10.13 o                         
 -26   8   4         86.18         69.69        16.62 o                         
 -24   8   4        363.93        293.97        30.01 o                         
 -22   8   4        662.28        736.53        23.34 o                         
 -20   8   4        691.70        688.51        21.85 o                         
 -18   8   4        515.07        539.03        18.53 o                         
 -16   8   4         44.00         56.33        17.16 o                         
 -14   8   4       1385.64       1409.14        30.69 o                         
 -12   8   4       2301.21       2552.97        46.90 o                         
 -10   8   4       8187.54       9012.79        84.91 o                         
  -8   8   4      32112.91      33587.69       224.85 o                         
  -6   8   4       3486.08       3723.36        44.75 o                         
  -4   8   4         20.41         59.56        12.73 o                         
  -2   8   4       4179.87       3993.75        42.27 o                         
   0   8   4       3574.41       3701.87        36.44 o                         
   2   8   4       9547.20       9250.15       101.23 o                         
   4   8   4      30982.69      31929.94       396.36 o                         
   6   8   4       3500.86       3446.58        38.69 o                         
   8   8   4        660.51        655.26        21.12 o                         
  10   8   4       1308.66       1545.98        53.29 o                         
  12   8   4       4689.02       4946.00        49.99 o                         
  14   8   4        854.69        735.42        20.10 o                         
  16   8   4         33.27         45.07        13.72 o                         
  18   8   4        559.92        536.73        19.27 o                         
  20   8   4       5408.19       5509.58       130.72 o                         
  22   8   4       1216.12       1273.47        25.29 o                         
  24   8   4       3371.74       3599.10        85.61 o                         
  26   8   4       3362.10       3437.80        59.28 o                         
  28   8   4         76.67         89.37        23.35 o                         
  30   8   4        500.52        467.53        35.90 o                         
  32   8   4          7.32         13.94        16.66 o                         
  34   8   4          3.26         35.24        52.70 o                         
  36   8   4          8.67        -29.77        58.18 o                         
 -35   9   4         51.36         65.19        49.27 o                         
 -33   9   4          1.84         22.45        22.33 o                         
 -31   9   4       1019.35       1004.74        47.48 o                         
 -29   9   4        414.06        433.18        18.88 o                         
 -27   9   4          2.76         24.45        14.19 o                         
 -25   9   4        153.49        158.17        18.99 o                         
 -23   9   4          0.33         -1.65        13.09 o                         
 -21   9   4         41.24         47.27        15.50 o                         
 -19   9   4       1552.18       1528.37        28.36 o                         
 -17   9   4         30.16         37.03        14.01 o                         
 -15   9   4        325.33        292.89        15.68 o                         
 -13   9   4      10271.12      10306.90        80.90 o                         
 -11   9   4      12940.78      12569.46        93.77 o                         
  -9   9   4       4569.32       4572.86        46.90 o                         
  -7   9   4       3309.77       3093.31        80.05 o                         
  -5   9   4       6842.71       6382.35        59.80 o                         
  -3   9   4        636.11        688.62        27.39 o                         
  -1   9   4       3227.03       3152.24        34.58 o                         
   1   9   4         24.92         36.52         8.50 o                         
   3   9   4       9547.35       9184.04        67.94 o                         
   5   9   4      45014.51      48920.85       359.49 o                         
   7   9   4       8507.61       8102.53        64.05 o                         
   9   9   4       4343.58       4538.96        75.69 o                         
  11   9   4       6153.40       6444.91        58.43 o                         
  13   9   4       1287.85       1306.88        54.62 o                         
  15   9   4        422.01        386.19        20.16 o                         
  17   9   4        517.85        565.95        22.20 o                         
  19   9   4         95.63         55.71        16.69 o                         
  21   9   4        345.48        378.08        22.03 o                         
  23   9   4       2436.50       2697.93        56.69 o                         
  25   9   4       2148.31       2213.66        44.76 o                         
  27   9   4        146.14        180.18        30.71 o                         
  29   9   4        508.28        603.72        36.09 o                         
  31   9   4         53.05         26.61        22.91 o                         
  33   9   4          3.73        -36.98        41.74 o                         
  35   9   4         37.89         80.96        46.06 o                         
 -34  10   4         96.95        109.82        38.09 o                         
 -32  10   4         25.14          0.84        17.43 o                         
 -30  10   4        195.79        142.03        31.63 o                         
 -28  10   4       2244.50       2260.41        35.73 o                         
 -26  10   4       3693.37       3496.53        47.43 o                         
 -24  10   4       7099.59       7214.41        83.06 o                         
 -22  10   4        443.98        499.41        31.82 o                         
 -20  10   4         93.68        108.24        18.14 o                         
 -18  10   4        120.02        111.85        18.98 o                         
 -16  10   4        293.15        266.32        19.25 o                         
 -14  10   4        109.46        120.91        19.55 o                         
 -12  10   4       2402.60       2306.00        39.85 o                         
 -10  10   4      22272.49      21920.51       136.19 o                         
  -8  10   4      13240.15      12549.47        88.50 o                         
  -6  10   4         86.29         68.42        15.28 o                         
  -4  10   4          0.06         13.50         8.86 o                         
  -2  10   4       2649.61       2753.51        51.94 o                         
   0  10   4       1508.76       1364.83        30.48 o                         
   2  10   4       1922.57       2324.35        39.84 o                         
   4  10   4      13829.89      12493.79       132.23 o                         
   6  10   4       1639.33       1720.47        33.52 o                         
   8  10   4      11606.71      11879.65       132.11 o                         
  10  10   4         61.70        108.04        14.07 o                         
  12  10   4        466.75        541.78        17.88 o                         
  14  10   4        692.31        615.69        32.38 o                         
  16  10   4       1062.09        974.43        52.65 o                         
  18  10   4         49.50         77.02        17.21 o                         
  20  10   4        282.02        249.71        19.82 o                         
  22  10   4       1183.69       1223.73        30.30 o                         
  24  10   4        227.08        216.35        24.43 o                         
  26  10   4         33.91         63.97        18.07 o                         
  28  10   4       3009.47       2804.12        78.14 o                         
  30  10   4        711.10        769.05        45.11 o                         
  32  10   4         29.95         23.04        20.46 o                         
  34  10   4          0.55          1.05        40.49 o                         
 -33  11   4          6.33         -8.38        23.88 o                         
 -31  11   4        799.91        873.58        47.30 o                         
 -29  11   4         28.53         17.58        15.83 o                         
 -27  11   4         54.52         32.50        16.44 o                         
 -25  11   4        569.76        541.42        25.92 o                         
 -23  11   4       1874.32       1865.71        35.63 o                         
 -21  11   4        438.64        473.08        43.22 o                         
 -19  11   4        105.42        156.88        20.33 o                         
 -17  11   4         14.02         47.67        15.55 o                         
 -15  11   4       1524.02       1445.98        33.07 o                         
 -13  11   4        620.91        571.44        24.05 o                         
 -11  11   4         14.24          9.33        13.54 o                         
  -9  11   4         37.87         24.41        14.20 o                         
  -7  11   4        161.84        138.06        21.84 o                         
  -5  11   4       5846.78       5991.42        75.47 o                         
  -3  11   4       3044.61       3080.83        49.02 o                         
  -1  11   4       1225.61       1217.19        33.97 o                         
   1  11   4       1672.06       1490.25        49.00 o                         
   3  11   4          3.61         15.80        20.87 o                         
   5  11   4       1451.37       1696.82        42.36 o                         
   7  11   4       1215.42       1424.76        21.73 o                         
   9  11   4          0.22         14.74        12.75 o                         
  11  11   4       5677.55       5686.64        61.04 o                         
  13  11   4         43.34         19.99        14.23 o                         
  15  11   4        666.08        686.78        25.25 o                         
  17  11   4       1935.48       1879.82        52.32 o                         
  19  11   4        365.90        440.77        24.09 o                         
  21  11   4        380.64        344.13        23.98 o                         
  23  11   4       1699.58       1828.96        39.93 o                         
  25  11   4        825.82        831.19        38.05 o                         
  27  11   4         86.01        112.17        17.69 o                         
  29  11   4       1231.02       1308.27        56.29 o                         
  31  11   4        924.37       1069.73        46.80 o                         
  33  11   4         25.58         22.36        23.14 o                         
 -32  12   4        109.09        130.76        34.48 o                         
 -30  12   4        280.05        350.75        45.02 o                         
 -28  12   4        947.94        850.33        28.55 o                         
 -26  12   4         75.69         79.00        19.48 o                         
 -24  12   4         37.32         16.33        17.58 o                         
 -22  12   4        460.67        525.56        25.96 o                         
 -20  12   4        102.78         99.64        18.88 o                         
 -18  12   4         80.67        110.24        18.93 o                         
 -16  12   4         97.32         68.16        20.02 o                         
 -14  12   4          3.55         10.18        16.34 o                         
 -12  12   4        183.42        198.39        20.01 o                         
 -10  12   4        125.41        121.94        19.28 o                         
  -8  12   4      16389.20      15884.18       126.66 o                         
  -6  12   4       4809.46       4430.13        68.54 o                         
  -4  12   4        985.21       1005.70        32.61 o                         
  -2  12   4        472.38        495.52        32.42 o                         
   0  12   4        431.83        326.93        29.88 o                         
   2  12   4        323.80        502.87        42.18 o                         
   4  12   4        306.18        174.85        29.38 o                         
   6  12   4        550.27        678.91        34.05 o                         
   8  12   4        871.98        926.29        36.75 o                         
  10  12   4        228.36        305.28        19.26 o                         
  12  12   4       4306.35       3698.86        71.61 o                         
  14  12   4        280.67        336.23        28.26 o                         
  16  12   4         26.85         30.50        15.30 o                         
  18  12   4        402.97        407.01        25.83 o                         
  20  12   4          0.92        -10.06        15.34 o                         
  22  12   4       1007.23       1011.40        29.93 o                         
  24  12   4         81.75         32.34        22.26 o                         
  26  12   4        292.80        309.67        26.56 o                         
  28  12   4        151.23        159.36        22.42 o                         
  30  12   4         76.53         67.32        26.77 o                         
  32  12   4         29.30         11.84        23.83 o                         
 -31  13   4         63.90         64.06        32.85 o                         
 -29  13   4        751.97        657.89        53.11 o                         
 -27  13   4        493.17        553.22        28.85 o                         
 -25  13   4         30.16         44.86        18.07 o                         
 -23  13   4         99.62        125.43        21.46 o                         
 -21  13   4         78.36        105.56        21.26 o                         
 -19  13   4         10.84         27.34        18.48 o                         
 -17  13   4        674.95        678.01        29.24 o                         
 -15  13   4       1201.93       1283.46        35.20 o                         
 -13  13   4       2642.19       2595.62        38.00 o                         
 -11  13   4        457.66        471.42        24.59 o                         
  -9  13   4       4399.33       4276.49        47.72 o                         
  -7  13   4       1313.98       1287.90        45.60 o                         
  -5  13   4      15071.02      14612.33       147.95 o                         
  -3  13   4       2113.98       1995.43        82.92 o                         
  -1  13   4       1631.75       1625.00        62.56 o                         
   1  13   4       1036.33        832.76        39.66 o                         
   3  13   4        615.27        708.00        47.58 o                         
   5  13   4          7.94        -10.35        33.76 o                         
   7  13   4       1567.27       1660.39        86.92 o                         
   9  13   4       3027.72       3469.09       108.39 o                         
  11  13   4       1684.33       1506.19        57.80 o                         
  13  13   4         80.84         71.03        18.97 o                         
  15  13   4        137.32        175.70        28.89 o                         
  17  13   4        442.67        512.73        26.07 o                         
  19  13   4          0.27          9.63        17.98 o                         
  21  13   4          0.11        -10.71        16.28 o                         
  23  13   4       1268.67       1241.93        39.45 o                         
  25  13   4          0.19          3.60        17.44 o                         
  27  13   4          8.29          0.16        18.29 o                         
  29  13   4        291.43        241.61        30.39 o                         
  31  13   4          2.42         -8.35        24.12 o                         
 -30  14   4        244.54        252.98        33.95 o                         
 -28  14   4        336.48        305.08        28.62 o                         
 -26  14   4         47.15         20.83        21.23 o                         
 -24  14   4        302.18        269.26        25.92 o                         
 -22  14   4        275.59        216.39        24.63 o                         
 -20  14   4         45.20         45.28        17.91 o                         
 -18  14   4          0.22         14.11        18.01 o                         
 -16  14   4         16.49         18.22        15.63 o                         
 -14  14   4        715.96        729.10        27.03 o                         
 -12  14   4        683.23        634.42        34.02 o                         
 -10  14   4       2009.67       1957.18        38.77 o                         
  -8  14   4       1751.66       1719.53        48.47 o                         
  -6  14   4        720.28        636.64        34.32 o                         
  -4  14   4         76.33         77.39        29.32 o                         
  -2  14   4        497.80        476.89        37.85 o                         
   0  14   4        366.28        466.68        44.35 o                         
   2  14   4        542.73        699.97        39.46 o                         
   4  14   4         10.39         17.36        22.25 o                         
   6  14   4        188.89        210.60        35.49 o                         
   8  14   4        656.81        808.65        52.84 o                         
  10  14   4        143.41        110.48        26.99 o                         
  12  14   4         61.84        107.65        32.22 o                         
  14  14   4       1222.79       1171.38        42.47 o                         
  16  14   4        142.57        145.31        22.44 o                         
  18  14   4        107.03         86.59        21.15 o                         
  20  14   4        348.24        373.77        26.01 o                         
  22  14   4        108.24        102.15        19.76 o                         
  24  14   4         55.26         84.15        25.83 o                         
  26  14   4        721.57        802.66        42.96 o                         
  28  14   4          0.01          2.49        19.27 o                         
  30  14   4        169.90         78.34        34.35 o                         
 -29  15   4        155.24        116.03        41.62 o                         
 -27  15   4          1.34         14.21        21.30 o                         
 -25  15   4        177.03        134.71        26.00 o                         
 -23  15   4         86.22         60.63        22.98 o                         
 -21  15   4         78.22         55.93        22.28 o                         
 -19  15   4        109.78        128.16        22.92 o                         
 -17  15   4        109.91        120.20        22.41 o                         
 -15  15   4       3274.37       3240.15        51.18 o                         
 -13  15   4        311.39        332.63        25.65 o                         
 -11  15   4       2057.85       1980.59        35.36 o                         
  -9  15   4       8388.49       8446.15       151.07 o                         
  -7  15   4       2536.19       2636.20        54.76 o                         
  -5  15   4       2792.44       2632.64        66.22 o                         
  -3  15   4        392.10        421.88        43.63 o                         
  -1  15   4        776.65        746.12        49.27 o                         
   1  15   4         15.88         -2.89        39.98 o                         
   3  15   4          7.86         -2.21        23.04 o                         
   5  15   4          0.12        -25.63        25.63 o                         
   7  15   4        206.15        171.81        34.69 o                         
   9  15   4         67.60         43.98        30.11 o                         
  11  15   4          7.55         30.29        22.23 o                         
  13  15   4       1862.20       1788.51        66.20 o                         
  15  15   4       2572.98       2572.53        60.65 o                         
  17  15   4        298.26        368.05        46.72 o                         
  19  15   4          1.22         13.52        12.62 o                         
  21  15   4         19.89         33.86        17.92 o                         
  23  15   4        112.72         92.39        24.74 o                         
  25  15   4        259.73        288.97        32.79 o                         
  27  15   4       1665.52       1691.25        45.53 o                         
  29  15   4        423.74        311.77        91.59 o                         
 -28  16   4        223.35        249.87        31.25 o                         
 -26  16   4        121.07        110.49        25.02 o                         
 -24  16   4         43.62         32.21        21.94 o                         
 -22  16   4         23.95         17.56        21.56 o                         
 -20  16   4        171.19        137.52        27.20 o                         
 -18  16   4        621.09        741.59        32.84 o                         
 -16  16   4        142.48        100.52        21.92 o                         
 -14  16   4         19.04         19.49        20.51 o                         
 -12  16   4        161.04        177.10        19.50 o                         
 -10  16   4        396.97        326.26        23.30 o                         
  -8  16   4        615.39        597.25        29.64 o                         
  -6  16   4       9751.48       9957.71       119.58 o                         
  -4  16   4        542.88        588.08        51.87 o                         
  -2  16   4          0.02         -2.66        29.24 o                         
   0  16   4         21.23         82.51        36.10 o                         
   2  16   4          5.47          8.72        25.07 o                         
   4  16   4        148.20         97.44        35.65 o                         
   6  16   4         17.05         28.70        26.94 o                         
   8  16   4         58.47         61.54        33.88 o                         
  10  16   4        558.94        541.32        44.99 o                         
  12  16   4       3393.49       3137.29       188.20 o                         
  14  16   4        174.55        120.01        35.38 o                         
  16  16   4         72.96         50.11        37.44 o                         
  18  16   4         49.49         58.36        21.74 o                         
  20  16   4        858.53        817.88        39.73 o                         
  22  16   4        289.00        309.80        53.81 o                         
  24  16   4          6.52         17.86        15.61 o                         
  26  16   4         34.91         11.01        19.02 o                         
  28  16   4        286.41        295.07        36.53 o                         
 -27  17   4         55.70         50.99        24.09 o                         
 -25  17   4         87.14        100.61        28.70 o                         
 -23  17   4         42.27         22.61        21.56 o                         
 -21  17   4        172.60        153.69        22.63 o                         
 -19  17   4         43.54         39.56        18.37 o                         
 -17  17   4         28.33         49.78        22.62 o                         
 -15  17   4       3144.47       3313.64        55.18 o                         
 -13  17   4        868.23        930.07        30.42 o                         
 -11  17   4        245.29        263.37        19.22 o                         
  -9  17   4        644.47        555.79        36.87 o                         
  -7  17   4         10.03          8.28        15.98 o                         
  -5  17   4       1067.95       1079.13        55.60 o                         
  -3  17   4        154.87        211.88        44.33 o                         
  -1  17   4        188.16        160.29        41.71 o                         
   1  17   4        856.91        740.21        54.67 o                         
   3  17   4        302.21        336.00        39.91 o                         
   5  17   4        105.05        147.33        33.96 o                         
   7  17   4        100.38         90.33        36.28 o                         
   9  17   4       3023.56       2661.97        76.11 o                         
  11  17   4        957.97        666.34        55.42 o                         
  13  17   4          1.07        -39.94        39.94 o                         
  15  17   4        436.64        492.36        48.17 o                         
  17  17   4        191.89        212.12        32.10 o                         
  19  17   4        299.96        254.58        28.58 o                         
  21  17   4       1736.48       1858.35        64.37 o                         
  23  17   4        916.61       1032.73        49.97 o                         
  25  17   4          1.99         10.70        27.10 o                         
  27  17   4         41.41         58.34        33.40 o                         
 -26  18   4        272.42        177.77        51.12 o                         
 -24  18   4         94.77         70.52        28.77 o                         
 -22  18   4         59.39         65.07        22.03 o                         
 -20  18   4         99.67        111.91        28.03 o                         
 -18  18   4         67.12         32.72        21.66 o                         
 -16  18   4         86.70         86.31        21.19 o                         
 -14  18   4        144.76        130.18        21.34 o                         
 -12  18   4         44.07         80.02        18.49 o                         
 -10  18   4       1082.66       1075.70        40.51 o                         
  -8  18   4         14.70          9.40        20.67 o                         
  -6  18   4       6877.34       7048.05       102.08 o                         
  -4  18   4       1808.28       1842.33        75.28 o                         
  -2  18   4        325.60        387.77        50.92 o                         
   0  18   4         69.86        114.79        40.88 o                         
   2  18   4        123.24        110.00        36.22 o                         
   4  18   4          0.64         15.59        31.23 o                         
   6  18   4        221.62        180.55        36.86 o                         
   8  18   4        642.61        593.94        53.30 o                         
  10  18   4        156.66        174.76        42.40 o                         
  12  18   4         14.94         62.81        34.22 o                         
  14  18   4        607.99        968.58        51.20 o                         
  16  18   4         11.27         -3.44        29.49 o                         
  18  18   4         94.69        125.49        27.05 o                         
  20  18   4          2.45         -5.78        22.13 o                         
  22  18   4        483.81        558.94        41.54 o                         
  24  18   4        901.83        956.34        76.21 o                         
  26  18   4         11.59         24.21        27.45 o                         
 -23  19   4        135.35         87.10        28.65 o                         
 -21  19   4          0.70         -1.13        18.51 o                         
 -19  19   4          0.07        -11.30        18.00 o                         
 -17  19   4        789.10        781.57        35.11 o                         
 -15  19   4        219.86        175.43        22.07 o                         
 -13  19   4          1.05         19.39        14.01 o                         
 -11  19   4       1338.45       1366.36        61.90 o                         
  -9  19   4        990.13       1050.95        45.35 o                         
  -7  19   4        173.35         96.07        26.05 o                         
  -5  19   4          7.84        -10.74        30.05 o                         
  -3  19   4        380.79        386.05        46.37 o                         
  -1  19   4        195.43        209.69        41.71 o                         
   1  19   4        149.76        206.27        41.80 o                         
   3  19   4       1401.72       1412.39        88.38 o                         
   5  19   4        183.70        142.31        39.24 o                         
   7  19   4        446.98        305.96        49.27 o                         
   9  19   4          1.90        -21.51        45.17 o                         
  11  19   4        970.85       1201.44        58.46 o                         
  13  19   4        130.93        134.59        43.63 o                         
  15  19   4         79.83         32.85        49.24 o                         
  17  19   4          3.71        -17.10        26.30 o                         
  19  19   4          5.01          7.10        24.63 o                         
  21  19   4         62.47         79.42        35.27 o                         
  23  19   4        614.36        693.38        89.92 o                         
 -22  20   4         46.38         15.39        17.50 o                         
 -20  20   4        288.83        238.76        31.28 o                         
 -18  20   4          5.97        -11.76        16.49 o                         
 -16  20   4         83.58         71.60        21.46 o                         
 -14  20   4          1.75         -2.24        27.40 o                         
 -12  20   4        106.60        100.95        26.89 o                         
 -10  20   4       5006.95       5115.94       114.65 o                         
  -8  20   4        164.84        136.99        29.53 o                         
  -6  20   4        323.11        267.62        30.47 o                         
  -4  20   4       1381.03       1436.51        75.08 o                         
  -2  20   4        403.81        329.86        49.18 o                         
   0  20   4          2.52         -3.38        30.68 o                         
   2  20   4        623.91        683.11        55.50 o                         
   4  20   4       2169.40       1995.07        81.09 o                         
   6  20   4        424.64        419.02        68.13 o                         
   8  20   4        209.18        145.89        47.83 o                         
  10  20   4       2078.89       2095.39        75.14 o                         
  12  20   4        543.19        498.01        57.17 o                         
  14  20   4        757.58        958.49        76.65 o                         
  16  20   4          0.87        -10.58        23.92 o                         
  18  20   4        254.33        174.71        40.38 o                         
  20  20   4        115.77         80.93        28.59 o                         
  22  20   4         20.82         15.01        35.74 o                         
 -19  21   4        212.13        161.13        27.23 o                         
 -17  21   4         79.44         99.73        29.77 o                         
 -15  21   4        172.73        144.06        27.31 o                         
 -13  21   4          1.59        -26.78        26.78 o                         
 -11  21   4       2370.21       2581.04        63.93 o                         
  -9  21   4       2204.88       2221.54        96.23 o                         
  -7  21   4         32.46         49.42        23.24 o                         
  -5  21   4        465.87        523.24        75.69 o                         
  -3  21   4       1028.19       1169.53        66.90 o                         
  -1  21   4       1628.24       1662.19        72.66 o                         
   1  21   4        485.32        523.09        53.63 o                         
   3  21   4        693.54        799.74        58.86 o                         
   5  21   4         23.39         -9.13        37.81 o                         
   7  21   4        134.69         95.08        48.70 o                         
   9  21   4        349.58        423.87        69.62 o                         
  11  21   4         81.00         93.21        46.74 o                         
  13  21   4        125.51        124.59        28.56 o                         
  15  21   4          2.67         15.27        29.57 o                         
  17  21   4          1.01         11.70        29.98 o                         
  19  21   4         16.29          8.15        24.48 o                         
 -16  22   4        466.35        408.96        47.21 o                         
 -14  22   4         50.99         52.67        25.48 o                         
 -12  22   4         70.75         58.60        25.78 o                         
 -10  22   4       2129.78       1883.41        66.40 o                         
  -8  22   4         68.51         75.38        26.91 o                         
  -6  22   4         34.81         46.53        23.13 o                         
  -4  22   4        490.77        510.29        39.75 o                         
  -2  22   4         11.39         22.34        42.63 o                         
   0  22   4         88.23        142.69        48.53 o                         
   2  22   4         32.18          3.62        51.07 o                         
   4  22   4          1.06          9.25        43.50 o                         
   6  22   4          0.03         -3.62        44.86 o                         
   8  22   4          0.25        -13.32        49.60 o                         
  10  22   4        395.12        429.84        54.97 o                         
  12  22   4         15.42          3.52        22.35 o                         
  14  22   4         14.38         23.98        31.70 o                         
  16  22   4         32.46         12.42        27.76 o                         
 -13  23   4          1.67         10.18        48.16 o                         
 -11  23   4       1408.61       1395.94        64.31 o                         
  -9  23   4       1267.13       1331.13        71.80 o                         
  -7  23   4         54.17         81.34        41.55 o                         
  -5  23   4         36.90        -11.06        30.91 o                         
  -3  23   4        271.55        269.70        48.33 o                         
  -1  23   4         43.94        129.16        73.29 o                         
   1  23   4       1106.69       1431.36       123.37 o                         
   3  23   4       1286.36       1206.38        81.85 o                         
   5  23   4         97.74         55.19        49.52 o                         
   7  23   4         68.25        -13.11        53.37 o                         
   9  23   4        180.53        176.04        49.81 o                         
  11  23   4         85.03        119.49        31.55 o                         
  13  23   4        168.87        154.89        68.90 o                         
  -8  24   4         31.20         25.24        49.35 o                         
  -6  24   4        148.74        194.18        62.99 o                         
  -4  24   4        831.58       1013.93        73.29 o                         
  -2  24   4        312.32        397.64        80.26 o                         
   0  24   4         32.07         60.85        41.26 o                         
   2  24   4         45.08          3.57        41.81 o                         
   4  24   4         66.74         34.16        52.94 o                         
   6  24   4          5.56        -21.60        48.78 o                         
   8  24   4         19.16          2.39        30.56 o                         
 -37   1   5         12.96         12.42        29.95 o                         
 -35   1   5          4.96        -10.23        33.84 o                         
 -33   1   5          0.01         -0.95        28.28 o                         
 -31   1   5         75.62         74.82        14.60 o                         
 -29   1   5        135.84        116.34        13.43 o                         
 -27   1   5       1996.34       2237.17        28.89 o                         
 -25   1   5      11711.65      12019.60        95.66 o                         
 -23   1   5       2033.70       1953.86        27.65 o                         
 -21   1   5        474.51        434.93        18.07 o                         
 -19   1   5       2271.01       2067.96        27.68 o                         
 -17   1   5        568.27        455.53        15.77 o                         
 -15   1   5        300.50        453.98        21.46 o                         
 -13   1   5       3303.34       3806.14        35.84 o                         
 -11   1   5      17948.76      19959.35       126.84 o                         
  -9   1   5       1069.74        974.39        20.49 o                         
  -7   1   5      11110.51      12238.79       105.00 o                         
  -5   1   5       1223.02        991.89        29.17 o                         
  -3   1   5        603.90        647.34        21.71 o                         
  -1   1   5       6383.26       6188.41        59.99 o                         
   1   1   5       2511.67       2378.27        32.28 o                         
   3   1   5        721.05        767.82        30.40 o                         
   5   1   5        972.52       1272.95        25.47 o                         
   7   1   5      35060.96      35590.89       267.72 o                         
   9   1   5        133.10        260.03        17.33 o                         
  11   1   5        216.19         97.66        17.26 o                         
  13   1   5       2597.07       2657.57        36.09 o                         
  15   1   5        112.25        131.81        14.28 o                         
  17   1   5        290.20        326.63        18.52 o                         
  19   1   5        686.59        859.70        30.09 o                         
  21   1   5        251.93        269.39        37.23 o                         
  23   1   5        172.69        143.86        14.36 o                         
  25   1   5        144.22        154.94         8.27 o                         
  27   1   5        347.54        307.44        15.33 o                         
  29   1   5       1621.19       1643.13       121.12 o                         
  31   1   5       1757.84       1683.74        96.94 o                         
  33   1   5        163.08        216.51        53.41 o                         
  35   1   5        169.41        189.56        56.69 o                         
  37   1   5         83.42         88.53        54.29 o                         
 -36   2   5         19.59          4.68        31.86 o                         
 -34   2   5         18.33         26.42        33.12 o                         
 -32   2   5        658.89        625.95        22.24 o                         
 -30   2   5       2810.38       2693.02        36.87 o                         
 -28   2   5          2.43          9.12        11.28 o                         
 -26   2   5        175.55        166.77        15.87 o                         
 -24   2   5       5957.34       5443.30        46.38 o                         
 -22   2   5          6.15         17.10        11.56 o                         
 -20   2   5         41.05         56.87        12.98 o                         
 -18   2   5         23.71         19.53        10.41 o                         
 -16   2   5        269.19        273.95        16.24 o                         
 -14   2   5          0.65          8.42         9.84 o                         
 -12   2   5         15.92          7.12         8.83 o                         
 -10   2   5       1823.05       1944.72        27.90 o                         
  -8   2   5      32476.29      35136.46       277.35 o                         
  -6   2   5        108.38        162.41        15.71 o                         
  -4   2   5         98.83        172.60        18.35 o                         
  -2   2   5        440.33        540.20        20.30 o                         
   0   2   5         13.03         23.02        13.45 o                         
   2   2   5       1623.26       1971.35        38.29 o                         
   4   2   5        282.59        357.30        24.46 o                         
   6   2   5       5068.99       4718.44        51.21 o                         
   8   2   5       5429.76       5441.63        55.68 o                         
  10   2   5      24737.62      26610.21       204.28 o                         
  12   2   5      30640.10      31455.18       235.62 o                         
  14   2   5       7776.80       7659.00        67.32 o                         
  16   2   5        764.97        875.50        25.02 o                         
  18   2   5          4.65         11.80        10.59 o                         
  20   2   5        768.21        712.47        29.19 o                         
  22   2   5       1658.45       1568.47        27.27 o                         
  24   2   5         67.73         59.89        11.64 o                         
  26   2   5         15.48          7.75        11.18 o                         
  28   2   5         10.31         18.78        15.20 o                         
  30   2   5        120.63        124.19        57.48 o                         
  32   2   5       1535.96       1621.90        69.66 o                         
  34   2   5         19.69         60.81        61.53 o                         
  36   2   5        169.45        173.49        48.27 o                         
 -37   3   5          5.70         39.49        47.69 o                         
 -35   3   5         80.14         26.80        28.29 o                         
 -33   3   5        976.94        931.28        60.76 o                         
 -31   3   5       2730.44       2832.88        57.28 o                         
 -29   3   5        306.91        303.87        15.14 o                         
 -27   3   5        419.31        338.03        18.11 o                         
 -25   3   5       1119.84       1120.05        26.76 o                         
 -23   3   5        235.82        301.77        23.46 o                         
 -21   3   5         19.00         29.02        11.88 o                         
 -19   3   5         33.59         25.87        12.02 o                         
 -17   3   5         65.99         20.62        11.73 o                         
 -15   3   5        422.76        362.71        14.79 o                         
 -13   3   5         91.17        135.29        11.95 o                         
 -11   3   5       1541.97       1466.47        24.52 o                         
  -9   3   5         77.18         36.16        12.34 o                         
  -7   3   5       4057.98       4083.60        48.91 o                         
  -5   3   5          1.72         57.11        18.29 o                         
  -3   3   5         98.81        251.94        14.87 o                         
  -1   3   5       1009.71        875.88        23.58 o                         
   1   3   5       2254.44       2179.02        35.79 o                         
   3   3   5         39.77         76.20        13.21 o                         
   5   3   5       4782.04       4562.13        66.09 o                         
   7   3   5       2659.92       2920.30        42.03 o                         
   9   3   5      56237.11      59346.60       454.78 o                         
  11   3   5      80423.40      88822.76       691.80 o                         
  13   3   5       6938.96       6609.08        73.79 o                         
  15   3   5       1163.85       1441.64        31.14 o                         
  17   3   5       1387.94       1662.39        38.52 o                         
  19   3   5        843.85        852.75        22.53 o                         
  21   3   5        247.24        237.79        12.57 o                         
  23   3   5        185.01        204.90        15.48 o                         
  25   3   5       1837.02       1826.54        46.29 o                         
  27   3   5       1172.57       1189.12        32.56 o                         
  29   3   5        146.30        190.17        19.36 o                         
  31   3   5        477.72        628.03        82.01 o                         
  33   3   5         21.67         17.52        42.20 o                         
  35   3   5         11.03         35.57        46.00 o                         
  37   3   5        257.28        249.78        65.30 o                         
 -36   4   5         43.53         52.96        42.63 o                         
 -34   4   5          1.69          2.96        25.94 o                         
 -32   4   5         13.21          6.64        14.69 o                         
 -30   4   5        368.10        421.59        47.93 o                         
 -28   4   5        230.23        127.43        17.69 o                         
 -26   4   5         68.48         31.54        13.43 o                         
 -24   4   5        113.75        178.49        31.15 o                         
 -22   4   5       1178.38       1085.41        46.21 o                         
 -20   4   5       1601.26       1616.09        26.98 o                         
 -18   4   5       1434.55       1472.07        25.81 o                         
 -16   4   5         76.46         82.23        14.53 o                         
 -14   4   5         45.07         42.01        11.66 o                         
 -12   4   5       2901.35       2941.47        31.84 o                         
 -10   4   5      17130.58      17663.08       118.46 o                         
  -8   4   5      13236.98      13735.44       104.51 o                         
  -6   4   5       2129.22       2035.01        30.20 o                         
  -4   4   5          4.58         33.94        14.86 o                         
  -2   4   5        739.28        622.74        23.07 o                         
   0   4   5        403.91        443.82        19.98 o                         
   2   4   5          2.30         -7.92        13.45 o                         
   4   4   5        369.86        380.89        20.19 o                         
   6   4   5      16143.76      15099.91       120.56 o                         
   8   4   5       4300.60       4030.95        44.51 o                         
  10   4   5      18488.94      19592.15       178.92 o                         
  12   4   5      21849.38      22771.45       207.39 o                         
  14   4   5      10369.19      10630.02       105.45 o                         
  16   4   5        280.80        307.14        17.27 o                         
  18   4   5         32.99         13.63        11.46 o                         
  20   4   5       2249.53       2188.26        28.89 o                         
  22   4   5        664.44        692.14        17.38 o                         
  24   4   5       2613.21       2776.33        33.56 o                         
  26   4   5          3.07         -2.89        17.24 o                         
  28   4   5        370.93        321.71        34.34 o                         
  30   4   5         29.28          9.48        11.91 o                         
  32   4   5        768.90        951.99        83.82 o                         
  34   4   5         63.18        119.16        42.68 o                         
  36   4   5         23.44         17.19        58.21 o                         
 -37   5   5          0.19        -20.58        50.37 o                         
 -35   5   5        124.68        142.65        57.38 o                         
 -33   5   5         18.39         19.46        17.87 o                         
 -31   5   5         44.04         64.62        23.43 o                         
 -29   5   5        105.36         84.98        14.94 o                         
 -27   5   5       9064.01       8556.43       114.49 o                         
 -25   5   5       3989.68       4232.87        50.11 o                         
 -23   5   5       1267.56       1247.83        32.28 o                         
 -21   5   5       1208.58       1242.38        27.54 o                         
 -19   5   5       2942.17       2898.26        39.05 o                         
 -17   5   5        130.94        115.91        13.56 o                         
 -15   5   5       2721.63       2644.21        31.08 o                         
 -13   5   5          4.64         -1.52         7.89 o                         
 -11   5   5        324.01        259.24        15.94 o                         
  -9   5   5      21334.17      21805.93       156.32 o                         
  -7   5   5      70098.59      74239.48       511.52 o                         
  -5   5   5          2.53         27.36        10.21 o                         
  -3   5   5       8249.42       8759.97        78.96 o                         
  -1   5   5       4221.70       4477.42        49.62 o                         
   1   5   5       2376.93       2444.34        45.74 o                         
   3   5   5        412.05        323.23        18.68 o                         
   5   5   5       3221.02       2756.42        35.33 o                         
   7   5   5        483.15        454.06        21.87 o                         
   9   5   5       6933.47       6562.73        74.50 o                         
  11   5   5      11548.34      11449.34       109.57 o                         
  13   5   5        151.06        166.24        21.53 o                         
  15   5   5       7061.55       7532.65        90.33 o                         
  17   5   5       2682.15       2792.42        38.78 o                         
  19   5   5        148.46        164.08        13.66 o                         
  21   5   5        109.58        104.73        13.49 o                         
  23   5   5       1371.22       1461.89        25.12 o                         
  25   5   5        254.78        206.19        23.01 o                         
  27   5   5       4993.69       5497.78       132.88 o                         
  29   5   5       2845.99       3101.02        54.23 o                         
  31   5   5         31.01         26.20        13.61 o                         
  33   5   5        214.62        342.13        55.90 o                         
  35   5   5        118.83        194.05        71.46 o                         
 -36   6   5        133.75        169.79        49.00 o                         
 -34   6   5         30.70         32.22        58.61 o                         
 -32   6   5         54.36         40.97        26.09 o                         
 -30   6   5        150.83         87.88        12.48 o                         
 -28   6   5        636.56        548.56        24.84 o                         
 -26   6   5       1660.58       1383.06        34.85 o                         
 -24   6   5       1917.37       2117.35        33.92 o                         
 -22   6   5       5580.57       5477.88        65.71 o                         
 -20   6   5         52.87         60.35        18.59 o                         
 -18   6   5        152.60        140.52        17.22 o                         
 -16   6   5        123.58        129.52        15.06 o                         
 -14   6   5        315.28        346.05        16.09 o                         
 -12   6   5          1.65         -0.97         8.76 o                         
 -10   6   5      16937.60      17202.03       177.80 o                         
  -8   6   5       4698.82       4603.95        47.93 o                         
  -6   6   5       3539.21       3374.33        51.83 o                         
  -4   6   5       2928.25       2628.19        30.76 o                         
  -2   6   5        238.52        207.44        17.94 o                         
   0   6   5       7321.60       6899.64        66.80 o                         
   2   6   5         85.21        151.10        21.21 o                         
   4   6   5       1474.58       1653.94        37.97 o                         
   6   6   5       3390.21       3028.51        51.68 o                         
   8   6   5        238.78        190.77        16.38 o                         
  10   6   5        523.80        411.31        24.07 o                         
  12   6   5       1060.56       1058.28        33.61 o                         
  14   6   5         34.40         19.27        14.85 o                         
  16   6   5       1075.32       1031.85        27.41 o                         
  18   6   5          4.79         14.26        11.79 o                         
  20   6   5          5.04         -2.03        11.90 o                         
  22   6   5         68.37         61.58        14.17 o                         
  24   6   5       1233.98       1297.40        23.75 o                         
  26   6   5       1033.60       1023.78        62.67 o                         
  28   6   5        195.01        212.63        25.59 o                         
  30   6   5       1674.73       1616.86        41.22 o                         
  32   6   5        242.65        310.57        31.10 o                         
  34   6   5          0.11         39.80        45.10 o                         
  36   6   5          2.33         -2.61        52.19 o                         
 -35   7   5          3.16         20.88        57.30 o                         
 -33   7   5         45.58         23.14        23.01 o                         
 -31   7   5        235.44        195.45        33.71 o                         
 -29   7   5       1110.31        926.06        21.74 o                         
 -27   7   5       4538.32       4271.03        63.90 o                         
 -25   7   5         91.93         77.39        16.34 o                         
 -23   7   5       3756.26       3588.83        56.80 o                         
 -21   7   5        147.84        190.73        19.30 o                         
 -19   7   5         62.96         53.02        19.12 o                         
 -17   7   5        485.16        440.31        20.59 o                         
 -15   7   5       1655.93       1644.04        28.62 o                         
 -13   7   5        472.77        542.67        21.78 o                         
 -11   7   5       6536.97       6435.99       111.71 o                         
  -9   7   5       1711.12       1801.87        35.34 o                         
  -7   7   5          5.71         57.81        14.83 o                         
  -5   7   5       1594.90       1776.33        32.09 o                         
  -3   7   5        267.53        302.67        18.49 o                         
  -1   7   5       2214.58       2174.78        39.74 o                         
   1   7   5       1067.86        899.25        37.01 o                         
   3   7   5        122.31        213.34        23.92 o                         
   5   7   5       2009.93       1966.69        34.84 o                         
   7   7   5       5648.84       5993.85        70.06 o                         
   9   7   5      10570.92      11350.65       114.29 o                         
  11   7   5       1580.13       1351.48        33.66 o                         
  13   7   5       2523.74       2859.74        41.95 o                         
  15   7   5          1.32         21.49        13.26 o                         
  17   7   5          3.81          2.17        11.88 o                         
  19   7   5         68.25         88.91        16.88 o                         
  21   7   5       1005.27        969.44        27.84 o                         
  23   7   5        373.86        351.02        27.09 o                         
  25   7   5       1088.53       1103.52        26.57 o                         
  27   7   5       1259.71       1380.11        63.49 o                         
  29   7   5         12.82         49.33        21.65 o                         
  31   7   5         94.95         62.50        22.79 o                         
  33   7   5        221.51        283.73        54.25 o                         
  35   7   5        531.53        533.79        66.71 o                         
 -36   8   5          5.99        -37.07        66.77 o                         
 -34   8   5         11.80         -1.27        23.44 o                         
 -32   8   5         27.59          2.55        25.07 o                         
 -30   8   5          1.77         20.04        11.94 o                         
 -28   8   5       1089.53       1036.85        27.65 o                         
 -26   8   5       3066.54       3082.02        41.31 o                         
 -24   8   5       1417.33       1299.73        29.12 o                         
 -22   8   5        991.75       1075.66        31.34 o                         
 -20   8   5        736.26        680.23        27.63 o                         
 -18   8   5        110.20        102.23        15.99 o                         
 -16   8   5        711.78        678.92        24.95 o                         
 -14   8   5        250.67        220.55        19.14 o                         
 -12   8   5       4179.60       3864.40        39.31 o                         
 -10   8   5       1597.02       1533.04        55.88 o                         
  -8   8   5        373.46        584.21        26.99 o                         
  -6   8   5      23554.80      25430.76       201.15 o                         
  -4   8   5       1917.84       1964.33        34.92 o                         
  -2   8   5        255.94        309.19        15.67 o                         
   0   8   5       4458.26       4095.46        60.70 o                         
   2   8   5       1682.16       1763.65        41.13 o                         
   4   8   5       6023.21       6247.52        74.73 o                         
   6   8   5      10332.20      10887.27       122.11 o                         
   8   8   5          4.54        -13.02        20.85 o                         
  10   8   5       1643.31       1830.62        30.45 o                         
  12   8   5        709.46        939.40        28.37 o                         
  14   8   5          9.99          7.13        12.01 o                         
  16   8   5        297.16        327.63        22.98 o                         
  18   8   5         59.05         55.51        17.13 o                         
  20   8   5        598.34        720.18        25.68 o                         
  22   8   5        953.06        966.66        27.54 o                         
  24   8   5         21.99         19.11        13.94 o                         
  26   8   5        806.90        757.12        26.65 o                         
  28   8   5        466.35        547.87        34.38 o                         
  30   8   5        195.57        161.50        28.60 o                         
  32   8   5        851.38        838.36        91.70 o                         
  34   8   5        170.93        163.44        54.86 o                         
 -35   9   5          9.30          8.12        52.83 o                         
 -33   9   5        297.14        221.56        36.34 o                         
 -31   9   5         41.19         49.33        31.30 o                         
 -29   9   5        904.80        916.87        29.22 o                         
 -27   9   5       2608.56       2512.59        44.75 o                         
 -25   9   5        472.27        460.10        24.76 o                         
 -23   9   5       1451.17       1396.11        36.35 o                         
 -21   9   5        129.88         87.55        17.87 o                         
 -19   9   5        276.45        350.02        23.44 o                         
 -17   9   5          0.18         -5.91        15.89 o                         
 -15   9   5        119.23        159.43        15.69 o                         
 -13   9   5       1160.73       1440.82        32.72 o                         
 -11   9   5      18725.35      19704.77       142.37 o                         
  -9   9   5      18016.52      18632.19       177.77 o                         
  -7   9   5       5968.88       6209.82        66.48 o                         
  -5   9   5      16951.29      17403.79       140.08 o                         
  -3   9   5       2363.49       2314.92        52.74 o                         
  -1   9   5          1.86          2.69         8.51 o                         
   1   9   5        657.00        607.01        15.39 o                         
   3   9   5       8182.85       8670.77        93.75 o                         
   5   9   5      10250.08      10135.52       172.88 o                         
   7   9   5      14278.10      15358.07       283.64 o                         
   9   9   5       2034.55       2046.05        33.90 o                         
  11   9   5         80.57         70.98        15.18 o                         
  13   9   5        798.07        969.77        26.48 o                         
  15   9   5        174.65        213.21        19.52 o                         
  17   9   5        235.55        242.11        21.48 o                         
  19   9   5        145.30        112.38        19.69 o                         
  21   9   5        227.59        200.69        20.69 o                         
  23   9   5         76.51         89.91        17.49 o                         
  25   9   5          7.81         22.12        12.99 o                         
  27   9   5        737.05        715.84        46.47 o                         
  29   9   5         43.60         41.29        23.94 o                         
  31   9   5         59.52         49.88        24.36 o                         
  33   9   5        167.51        129.01        45.04 o                         
 -34  10   5          6.17         -5.47        27.99 o                         
 -32  10   5          2.13         -2.51        26.07 o                         
 -30  10   5          0.42         10.78        12.59 o                         
 -28  10   5       1248.82       1253.94        32.68 o                         
 -26  10   5          7.37         29.41        17.23 o                         
 -24  10   5       1991.12       1897.99        39.52 o                         
 -22  10   5        498.88        574.35        24.50 o                         
 -20  10   5        259.08        288.54        22.01 o                         
 -18  10   5        678.96        667.58        24.50 o                         
 -16  10   5        384.90        387.28        19.85 o                         
 -14  10   5         13.80         46.85        17.90 o                         
 -12  10   5       8197.64       8230.54        67.51 o                         
 -10  10   5       2635.52       2882.57        50.36 o                         
  -8  10   5       1947.68       1899.87        35.46 o                         
  -6  10   5      13818.99      13536.30       116.69 o                         
  -4  10   5        503.55        660.20        22.82 o                         
  -2  10   5       6674.09       6806.87        67.71 o                         
   0  10   5       1558.21       1603.62        39.39 o                         
   2  10   5        127.41        150.37         9.69 o                         
   4  10   5        345.99        495.46        31.37 o                         
   6  10   5       7792.62       7872.16        70.90 o                         
   8  10   5       1346.30       1351.73        24.21 o                         
  10  10   5        108.20         72.11        12.85 o                         
  12  10   5        902.83        760.81        25.60 o                         
  14  10   5        198.29        210.91        19.16 o                         
  16  10   5       1922.78       2065.15        46.52 o                         
  18  10   5       1812.70       2024.02        38.37 o                         
  20  10   5        178.46        236.62        18.53 o                         
  22  10   5        155.18        187.37        22.16 o                         
  24  10   5        193.16        225.77        20.07 o                         
  26  10   5         19.34          7.74        11.42 o                         
  28  10   5       1223.18       1346.45        47.02 o                         
  30  10   5        394.16        332.29        33.20 o                         
  32  10   5          2.42         -5.23        20.77 o                         
  34  10   5          0.04         61.08        58.55 o                         
 -33  11   5         20.28         28.48        29.16 o                         
 -31  11   5          0.11         10.59        30.09 o                         
 -29  11   5        134.93        210.45        32.11 o                         
 -27  11   5        290.44        295.67        26.57 o                         
 -25  11   5        284.36        367.89        24.60 o                         
 -23  11   5        291.21        215.03        24.56 o                         
 -21  11   5       3734.48       3702.52        54.91 o                         
 -19  11   5        497.91        660.65        28.57 o                         
 -17  11   5        940.73        893.17        30.24 o                         
 -15  11   5        274.24        302.59        17.30 o                         
 -13  11   5         52.02         50.27        15.29 o                         
 -11  11   5       2783.04       2780.06        46.82 o                         
  -9  11   5       4892.04       4616.49        56.69 o                         
  -7  11   5       1769.17       1727.80        32.46 o                         
  -5  11   5       1126.64       1188.49        43.30 o                         
  -3  11   5        405.22        301.05        20.78 o                         
  -1  11   5         87.89         85.00         9.60 o                         
   1  11   5         91.86         52.99        18.75 o                         
   3  11   5        233.48        251.65        21.07 o                         
   5  11   5        406.54        444.50        25.20 o                         
   7  11   5        115.63        167.34        18.77 o                         
   9  11   5        108.08         95.31        12.66 o                         
  11  11   5       4939.59       5292.62        73.09 o                         
  13  11   5       2013.41       1977.50        44.31 o                         
  15  11   5        115.71        131.42        18.34 o                         
  17  11   5        202.06        310.50        20.81 o                         
  19  11   5        818.15        826.91        30.79 o                         
  21  11   5       1200.24       1192.04        34.37 o                         
  23  11   5         41.96         17.27        15.95 o                         
  25  11   5        287.44        306.57        21.46 o                         
  27  11   5          0.12          3.11        15.75 o                         
  29  11   5        148.24        148.64        33.82 o                         
  31  11   5         64.94         78.26        28.95 o                         
  33  11   5         27.87         28.16        25.70 o                         
 -32  12   5        836.35        967.16        58.76 o                         
 -30  12   5       1155.63       1238.88        53.85 o                         
 -28  12   5        851.15       1053.17        36.76 o                         
 -26  12   5       1368.80       1529.43        41.91 o                         
 -24  12   5         31.72          8.75        17.59 o                         
 -22  12   5        517.06        567.48        41.31 o                         
 -20  12   5        516.59        585.21        27.11 o                         
 -18  12   5        680.99        684.62        37.80 o                         
 -16  12   5          0.95          9.13        13.88 o                         
 -14  12   5        336.44        359.65        25.04 o                         
 -12  12   5         29.34         38.14        15.03 o                         
 -10  12   5       1199.40        933.32        40.20 o                         
  -8  12   5       3333.24       3088.06        57.33 o                         
  -6  12   5       1921.69       1985.62        47.10 o                         
  -4  12   5      14842.31      14908.88       153.62 o                         
  -2  12   5          7.84         -5.16        18.19 o                         
   0  12   5        972.59       1092.40        37.35 o                         
   2  12   5        280.21        293.18        31.87 o                         
   4  12   5        331.93        383.82        32.36 o                         
   6  12   5         40.41         56.40        22.14 o                         
   8  12   5      11255.53      11430.18       191.82 o                         
  10  12   5      17600.52      17948.80       290.66 o                         
  12  12   5       1673.99       1602.52        34.32 o                         
  14  12   5       1050.74       1116.43        28.34 o                         
  16  12   5        272.51        241.41        21.98 o                         
  18  12   5         29.51         32.87        19.01 o                         
  20  12   5         16.25         10.62        13.37 o                         
  22  12   5         40.25         73.01        18.49 o                         
  24  12   5         61.48         45.38        18.42 o                         
  26  12   5        117.66         89.55        26.70 o                         
  28  12   5        445.76        543.25        38.08 o                         
  30  12   5         38.61         19.09        23.72 o                         
  32  12   5        141.51        101.16        33.14 o                         
 -31  13   5        112.09         80.32        35.08 o                         
 -29  13   5         22.35         21.97        21.46 o                         
 -27  13   5         33.78          8.82        18.51 o                         
 -25  13   5        140.89        126.97        24.51 o                         
 -23  13   5         44.11         49.35        21.70 o                         
 -21  13   5         57.97         70.46        24.15 o                         
 -19  13   5        245.25        184.08        24.80 o                         
 -17  13   5         57.74         88.95        17.89 o                         
 -15  13   5         16.15          2.97        13.36 o                         
 -13  13   5       1430.46       1312.15        37.70 o                         
 -11  13   5      15417.69      15991.51       144.55 o                         
  -9  13   5        456.85        521.10        38.49 o                         
  -7  13   5       3396.58       3530.58        73.70 o                         
  -5  13   5       1865.24       1978.15        61.08 o                         
  -3  13   5         13.81         -2.54        17.59 o                         
  -1  13   5        478.08        455.21        32.89 o                         
   1  13   5        209.28        325.50        34.66 o                         
   3  13   5        490.21        636.63        38.54 o                         
   5  13   5       1560.05       1454.46        48.26 o                         
   7  13   5         29.75         38.64        24.94 o                         
   9  13   5        136.11        100.68         8.92 o                         
  11  13   5        225.87        157.74        20.57 o                         
  13  13   5       4364.09       4453.38       108.53 o                         
  15  13   5        424.30        478.72        22.53 o                         
  17  13   5        102.52         56.12        19.28 o                         
  19  13   5       1633.64       1657.54        42.53 o                         
  21  13   5        811.54        897.34        29.22 o                         
  23  13   5       1529.85       1631.69        64.11 o                         
  25  13   5       1999.05       2181.33        46.75 o                         
  27  13   5         91.12         95.58        26.10 o                         
  29  13   5         30.73         26.29        24.37 o                         
  31  13   5          0.01          9.82        22.38 o                         
 -30  14   5         59.42        105.09        32.92 o                         
 -28  14   5         30.61          8.67        20.43 o                         
 -26  14   5        190.07        174.73        28.90 o                         
 -24  14   5        342.27        371.60        26.22 o                         
 -22  14   5        919.60        820.40        32.13 o                         
 -20  14   5       1398.04       1434.82        35.54 o                         
 -18  14   5        339.23        376.97        24.30 o                         
 -16  14   5        438.03        453.97        24.00 o                         
 -14  14   5       1132.75       1101.96        31.54 o                         
 -12  14   5       2371.64       2611.40        59.42 o                         
 -10  14   5      13886.75      13864.76       176.00 o                         
  -8  14   5       5892.15       5947.61       138.97 o                         
  -6  14   5      10261.28       9520.44       144.10 o                         
  -4  14   5        934.35        812.05        36.88 o                         
  -2  14   5        403.92        389.47        34.04 o                         
   0  14   5        122.59        100.87        27.40 o                         
   2  14   5          1.21         28.10        26.37 o                         
   4  14   5        118.51        254.97        33.71 o                         
   6  14   5        647.35        574.30        40.08 o                         
   8  14   5         10.99         61.04        27.55 o                         
  10  14   5       1088.36       1139.49        45.40 o                         
  12  14   5       5869.95       6312.38       105.66 o                         
  14  14   5         22.57         36.07        16.08 o                         
  16  14   5        137.27        137.16        20.13 o                         
  18  14   5         13.70         31.51        20.16 o                         
  20  14   5         10.08         12.35        16.91 o                         
  22  14   5        400.29        386.34        31.55 o                         
  24  14   5        276.03        251.40        24.03 o                         
  26  14   5        688.09        681.50        35.12 o                         
  28  14   5         51.81         19.94        25.03 o                         
  30  14   5         19.85          8.44        25.32 o                         
 -29  15   5          1.98          4.35        26.09 o                         
 -27  15   5         33.29         26.80        23.64 o                         
 -25  15   5         29.47         26.22        22.70 o                         
 -23  15   5          0.00          0.89        17.74 o                         
 -21  15   5        268.42        270.89        29.21 o                         
 -19  15   5        197.24        153.44        24.18 o                         
 -17  15   5        347.64        292.66        25.18 o                         
 -15  15   5        436.34        463.33        27.52 o                         
 -13  15   5        525.27        619.90        40.76 o                         
 -11  15   5       1125.77       1291.92        40.12 o                         
  -9  15   5       4667.21       4353.48       117.70 o                         
  -7  15   5       3820.73       3545.24        70.02 o                         
  -5  15   5        169.32        181.44        29.11 o                         
  -3  15   5        240.76        231.61        33.22 o                         
  -1  15   5        128.99        108.76        29.66 o                         
   1  15   5          0.41          8.56        22.07 o                         
   3  15   5        766.36        627.69        35.45 o                         
   5  15   5        654.40        688.72        38.97 o                         
   7  15   5        268.21        265.35        31.84 o                         
   9  15   5       1559.32       1666.41        45.66 o                         
  11  15   5       2985.11       3037.68        85.23 o                         
  13  15   5        752.50        728.69        47.65 o                         
  15  15   5        184.44        208.61        33.57 o                         
  17  15   5        124.92        137.94        20.29 o                         
  19  15   5        154.07        107.83        22.74 o                         
  21  15   5        183.17        143.99        22.45 o                         
  23  15   5         58.66         41.48        21.62 o                         
  25  15   5          0.24          1.50        17.99 o                         
  27  15   5        386.24        320.23        44.52 o                         
  29  15   5        318.49        330.34        41.65 o                         
 -28  16   5       1964.71       2598.24        52.62 o                         
 -26  16   5        174.27        156.52        26.42 o                         
 -24  16   5         52.05         30.44        22.98 o                         
 -22  16   5          0.36         12.84        18.91 o                         
 -20  16   5          2.41         12.13        20.82 o                         
 -18  16   5          1.70        -15.85        18.60 o                         
 -16  16   5          1.57          3.87        17.61 o                         
 -14  16   5        932.16        846.30        42.03 o                         
 -12  16   5       3351.25       3617.10        61.80 o                         
 -10  16   5        777.38        774.27        43.41 o                         
  -8  16   5       2264.05       2106.82        62.86 o                         
  -6  16   5        300.27        294.63        33.44 o                         
  -4  16   5      12069.16      12300.60       226.15 o                         
  -2  16   5       1642.93       1678.55        53.56 o                         
   0  16   5         75.30         56.57        28.65 o                         
   2  16   5          0.04         -6.60        21.44 o                         
   4  16   5         18.99         34.92        24.37 o                         
   6  16   5        241.81        183.10        32.49 o                         
   8  16   5        799.20        721.52        40.74 o                         
  10  16   5        605.51        518.17        34.12 o                         
  12  16   5        491.47        397.28        40.70 o                         
  14  16   5         46.04         60.67        30.03 o                         
  16  16   5        598.07        549.19        47.45 o                         
  18  16   5        630.26        557.39        45.36 o                         
  20  16   5          0.02         -7.82        12.73 o                         
  22  16   5        481.83        440.01        28.89 o                         
  24  16   5         76.05         36.35        21.62 o                         
  26  16   5         17.45         -3.93        20.81 o                         
  28  16   5         18.30         42.09        28.43 o                         
 -27  17   5        101.17         56.73        21.96 o                         
 -25  17   5        336.97        437.03        68.32 o                         
 -23  17   5         17.18         -7.29        18.33 o                         
 -21  17   5        108.06        133.44        27.82 o                         
 -19  17   5        148.03        154.33        27.60 o                         
 -17  17   5         15.09         27.40        18.42 o                         
 -15  17   5          7.11         -2.75        13.99 o                         
 -13  17   5       2446.20       2701.34        59.06 o                         
 -11  17   5        531.31        582.70        35.78 o                         
  -9  17   5       2700.57       2828.44        91.01 o                         
  -7  17   5         13.87         -3.25        19.41 o                         
  -5  17   5       2657.52       2582.98        67.30 o                         
  -3  17   5       2344.76       2195.40        62.70 o                         
  -1  17   5        151.76        195.54        37.69 o                         
   1  17   5         87.67         88.85        33.76 o                         
   3  17   5        484.28        555.35        49.02 o                         
   5  17   5         15.01         16.34        22.88 o                         
   7  17   5        276.23        273.35        39.83 o                         
   9  17   5        446.38        353.22        38.02 o                         
  11  17   5       2002.26       1985.83        62.73 o                         
  13  17   5         35.28         46.75        36.28 o                         
  15  17   5        230.74        263.06        67.14 o                         
  17  17   5        119.25         86.05        39.07 o                         
  19  17   5         95.18        143.28        29.24 o                         
  21  17   5        344.79        371.88        37.04 o                         
  23  17   5        556.18        628.67        68.88 o                         
  25  17   5        144.25         61.85        37.56 o                         
 -24  18   5        273.72        213.46        38.44 o                         
 -22  18   5          0.02        -10.56        18.76 o                         
 -20  18   5         32.24         16.07        21.38 o                         
 -18  18   5         19.67         26.68        16.87 o                         
 -16  18   5         72.23         48.28        16.03 o                         
 -14  18   5         56.86         12.32        25.06 o                         
 -12  18   5        691.57        652.85        37.50 o                         
 -10  18   5        302.28        279.81        33.18 o                         
  -8  18   5       1218.72       1275.34        41.09 o                         
  -6  18   5       3054.18       2980.70        99.55 o                         
  -4  18   5       1804.98       1741.57        61.65 o                         
  -2  18   5        387.84        448.53        42.35 o                         
   0  18   5        270.91        229.09        37.26 o                         
   2  18   5        105.74         76.08        32.68 o                         
   4  18   5          0.06          5.37        22.40 o                         
   6  18   5        281.76        230.56        38.18 o                         
   8  18   5        225.66        188.44        35.47 o                         
  10  18   5         43.45         99.31        37.05 o                         
  12  18   5         62.97        115.09        33.29 o                         
  14  18   5        360.07        365.23        43.68 o                         
  16  18   5        738.76        910.09        52.29 o                         
  18  18   5         60.10         72.20        29.26 o                         
  20  18   5        951.37       1063.51        48.60 o                         
  22  18   5         37.56         65.96        25.22 o                         
  24  18   5        130.46        156.32        34.73 o                         
 -23  19   5        425.21        445.92        77.03 o                         
 -21  19   5         87.83         79.84        25.11 o                         
 -19  19   5         32.72         24.77        18.89 o                         
 -17  19   5          0.03         -4.40        14.97 o                         
 -15  19   5         17.81         33.29        27.23 o                         
 -13  19   5          8.79          7.97        22.68 o                         
 -11  19   5        217.91        277.75        36.23 o                         
  -9  19   5       1535.64       1671.48        52.09 o                         
  -7  19   5        825.82        865.18        37.88 o                         
  -5  19   5        866.32       1019.61        54.43 o                         
  -3  19   5        298.33        382.98        43.72 o                         
  -1  19   5       1430.32       1510.17        59.20 o                         
   1  19   5        382.50        504.09        40.97 o                         
   3  19   5          0.02        -15.77        26.54 o                         
   5  19   5       1026.46        939.57        48.22 o                         
   7  19   5       1466.87       1406.52        62.32 o                         
   9  19   5        305.68        271.58        40.54 o                         
  11  19   5        755.43        875.92        44.27 o                         
  13  19   5        370.76        446.03        55.52 o                         
  15  19   5        264.25        394.85        49.03 o                         
  17  19   5        781.35        977.16        65.05 o                         
  19  19   5         34.78         53.93        32.00 o                         
  21  19   5        120.98         86.07        27.52 o                         
  23  19   5        241.04        292.20        50.03 o                         
 -22  20   5        326.50        477.70       110.06 o                         
 -20  20   5        196.96        104.15        36.93 o                         
 -18  20   5         80.32         77.66        29.40 o                         
 -16  20   5          6.69         52.09        26.20 o                         
 -14  20   5         63.80         59.75        32.17 o                         
 -12  20   5         79.44        101.10        29.36 o                         
 -10  20   5        121.45        126.70        31.87 o                         
  -8  20   5         10.15          9.05        22.58 o                         
  -6  20   5       1029.13       1152.50        53.73 o                         
  -4  20   5        403.51        474.92        59.96 o                         
  -2  20   5       1687.56       1763.02        66.25 o                         
   0  20   5        239.75        266.50        43.09 o                         
   2  20   5         48.20         27.11        31.62 o                         
   4  20   5         16.37        -11.62        27.87 o                         
   6  20   5          5.12         12.89        27.85 o                         
   8  20   5         11.52          3.96        26.05 o                         
  10  20   5          5.44         25.63        33.56 o                         
  12  20   5        267.67        310.28        48.03 o                         
  14  20   5        964.26       1128.20        57.65 o                         
  16  20   5       1133.34       1524.02        67.25 o                         
  18  20   5          7.95        -11.50        26.96 o                         
  20  20   5          1.36         -4.14        20.45 o                         
 -19  21   5        148.02        126.34        36.28 o                         
 -17  21   5       1207.30       1433.09        50.87 o                         
 -15  21   5        344.95        366.94        38.32 o                         
 -13  21   5        328.89        328.19        34.58 o                         
 -11  21   5        101.86         73.22        32.39 o                         
  -9  21   5         12.29         22.56        28.23 o                         
  -7  21   5        545.72        504.80        68.33 o                         
  -5  21   5        176.51        127.51        40.07 o                         
  -3  21   5        145.42         98.12        40.79 o                         
  -1  21   5         39.57         38.24        36.41 o                         
   1  21   5        102.43        253.74        44.39 o                         
   3  21   5         77.45         70.73        34.31 o                         
   5  21   5        143.27        186.98        42.78 o                         
   7  21   5         24.16        -34.71        34.71 o                         
   9  21   5        285.14        305.74        51.42 o                         
  11  21   5        360.35        406.18        47.92 o                         
  13  21   5        313.10        455.89        53.88 o                         
  15  21   5          0.01        -28.45        44.09 o                         
  17  21   5         40.95         81.41        32.16 o                         
  19  21   5        470.53        393.78        73.13 o                         
 -16  22   5        406.92        359.20        36.67 o                         
 -14  22   5        325.28        338.37        43.05 o                         
 -12  22   5          3.77          4.60        21.03 o                         
 -10  22   5          4.26         12.33        29.03 o                         
  -8  22   5        147.80        163.71        32.34 o                         
  -6  22   5        337.62        333.17        34.55 o                         
  -4  22   5         11.09        -15.99        22.09 o                         
  -2  22   5        125.85        226.02        47.46 o                         
   0  22   5          6.89         29.64        36.27 o                         
   2  22   5         33.55         78.37        44.08 o                         
   4  22   5        216.04        293.06        61.78 o                         
   6  22   5         28.60         74.41        44.58 o                         
   8  22   5          8.76         40.42        41.52 o                         
  10  22   5         23.56         53.56        37.23 o                         
  12  22   5        265.05        158.27        58.60 o                         
  14  22   5        445.10        464.28       125.00 o                         
  16  22   5         34.09         36.08        28.92 o                         
 -11  23   5          3.06        -52.24        52.24 o                         
  -9  23   5        197.18        159.73        58.69 o                         
  -7  23   5        295.71        305.49        39.97 o                         
  -5  23   5        121.44        126.77        29.20 o                         
  -3  23   5          0.06         -0.66        21.82 o                         
  -1  23   5         14.60         21.74        38.61 o                         
   1  23   5         11.01         32.18        39.21 o                         
   3  23   5        259.21        363.33        57.52 o                         
   5  23   5        205.46        193.04        52.37 o                         
   7  23   5         26.88         57.00        45.95 o                         
   9  23   5         22.18         12.33        45.61 o                         
  11  23   5        184.77        105.66        49.10 o                         
  -6  24   5         64.72         69.94        42.41 o                         
  -4  24   5        100.46         80.96        40.76 o                         
  -2  24   5         63.89        -20.68        39.27 o                         
   0  24   5          3.02         17.98        44.10 o                         
   2  24   5        298.78        306.05        61.61 o                         
   4  24   5        297.04        321.49        67.09 o                         
   6  24   5         59.63         79.03        57.34 o                         
 -36   0   6         44.32         -8.85        40.43 o                         
 -34   0   6         79.85        -20.40        49.44 o                         
 -32   0   6         31.20         32.14        12.66 o                         
 -30   0   6         68.47         70.85        17.49 o                         
 -28   0   6          0.11          3.63        15.07 o                         
 -26   0   6        185.35        153.68        21.97 o                         
 -24   0   6      26881.07      27218.66       266.74 o                         
 -22   0   6        310.11        284.27        31.43 o                         
 -20   0   6       2650.77       2538.09        54.25 o                         
 -18   0   6       3298.58       3102.51        57.65 o                         
 -16   0   6        455.66        401.93        42.11 o                         
 -14   0   6        779.04        772.73        35.00 o                         
 -12   0   6       1493.44       1870.68        34.62 o                         
 -10   0   6       1007.58       1252.37        35.51 o                         
  -8   0   6        256.28        441.25        36.53 o                         
  -6   0   6      14572.00      15715.65       186.45 o                         
  -4   0   6      11313.78      12269.71       370.84 o                         
  -2   0   6       8830.96       8296.97       104.86 o                         
   0   0   6       4337.22       4531.06        82.31 o                         
   2   0   6        590.44        589.67        54.64 o                         
   4   0   6       2309.79       1991.80        47.42 o                         
   6   0   6       1230.02       1577.80        37.54 o                         
   8   0   6        670.30       1042.40        35.44 o                         
  10   0   6      34037.07      34380.39       785.99 o                         
  12   0   6       1535.13       1989.27        73.28 o                         
  14   0   6      33479.92      35124.60       381.49 o                         
  16   0   6        962.08       1159.60        40.31 o                         
  18   0   6         42.82         27.36        19.19 o                         
  20   0   6        312.55        391.50        38.68 o                         
  22   0   6        185.38        221.54        49.50 o                         
  24   0   6       3556.22       3846.83        73.20 o                         
  26   0   6       6881.42       7265.04       127.64 o                         
  28   0   6      14326.08      15346.92       176.36 o                         
  30   0   6        829.81        702.67        76.38 o                         
  32   0   6        279.81        322.80       105.11 o                         
  34   0   6       1945.56       2367.35       168.58 o                         
  36   0   6        377.82        477.60        83.18 o                         
 -37   1   6          3.07          1.88        39.22 o                         
 -35   1   6         19.27         10.75        28.50 o                         
 -33   1   6         36.56         62.00        32.83 o                         
 -31   1   6         34.78         14.99        10.17 o                         
 -29   1   6        239.10        204.36        23.61 o                         
 -27   1   6        283.90        245.09        18.66 o                         
 -25   1   6      13058.77      12921.80        94.44 o                         
 -23   1   6        720.16        855.05        25.88 o                         
 -21   1   6        394.21        463.60        23.18 o                         
 -19   1   6        346.24        349.39        21.79 o                         
 -17   1   6         68.88         97.03        13.73 o                         
 -15   1   6         10.96         23.14        10.49 o                         
 -13   1   6        338.11        369.68        15.66 o                         
 -11   1   6       1201.14       1097.85        22.28 o                         
  -9   1   6       4204.59       4522.76        49.55 o                         
  -7   1   6       5739.73       6391.40        66.31 o                         
  -5   1   6      18571.00      19160.13       157.13 o                         
  -3   1   6        187.19        121.00        17.14 o                         
  -1   1   6        261.67        212.59        19.50 o                         
   1   1   6       1879.11       1781.50        32.52 o                         
   3   1   6       2628.92       2678.80        38.76 o                         
   5   1   6        186.49        186.64        17.45 o                         
   7   1   6        196.93        168.45        18.80 o                         
   9   1   6       2099.18       2067.87        33.28 o                         
  11   1   6       9311.61       9567.45        88.63 o                         
  13   1   6          5.63         13.99        13.58 o                         
  15   1   6      10231.23       9926.18        88.00 o                         
  17   1   6        751.34        765.56        29.78 o                         
  19   1   6          1.92         13.06        14.59 o                         
  21   1   6         92.10        125.36        18.10 o                         
  23   1   6        903.62       1052.73        43.78 o                         
  25   1   6       3347.78       3658.43        42.26 o                         
  27   1   6       5297.39       5415.11       100.27 o                         
  29   1   6        781.06        799.25        86.42 o                         
  31   1   6         61.88        112.41        46.10 o                         
  33   1   6        181.43        207.55        68.91 o                         
  35   1   6         69.84         87.99        66.59 o                         
 -36   2   6          0.39         10.68        42.31 o                         
 -34   2   6          5.97        -18.09        31.40 o                         
 -32   2   6         78.50         46.79        11.41 o                         
 -30   2   6        152.50        122.01        15.35 o                         
 -28   2   6         34.52         42.63        14.52 o                         
 -26   2   6       7028.86       6961.86        62.53 o                         
 -24   2   6       2886.27       2945.06        39.03 o                         
 -22   2   6        851.25        773.16        21.06 o                         
 -20   2   6       1258.44       1237.29        28.37 o                         
 -18   2   6       1750.90       1514.33        26.25 o                         
 -16   2   6       1002.92        813.30        22.19 o                         
 -14   2   6         11.84         -1.42         9.52 o                         
 -12   2   6       3006.51       3262.07        41.52 o                         
 -10   2   6       3791.85       3935.93        41.51 o                         
  -8   2   6        703.91        676.03        26.77 o                         
  -6   2   6       1238.99       1206.35        35.71 o                         
  -4   2   6      20820.31      23824.09       190.57 o                         
  -2   2   6      10685.45      10783.87       102.55 o                         
   0   2   6      14149.92      13712.74       112.59 o                         
   2   2   6      11139.12      11284.03        99.91 o                         
   4   2   6       1388.75       1449.63        28.79 o                         
   6   2   6       1796.79       1781.34        34.07 o                         
   8   2   6      13185.57      13946.21       128.08 o                         
  10   2   6      58932.44      62016.73       633.61 o                         
  12   2   6        483.76        641.55        25.85 o                         
  14   2   6       7871.02       8537.68        81.33 o                         
  16   2   6         30.49         21.69        14.23 o                         
  18   2   6        504.10        610.30        26.21 o                         
  20   2   6        466.12        548.39        21.18 o                         
  22   2   6        365.94        328.77        19.93 o                         
  24   2   6        685.95        674.65        21.46 o                         
  26   2   6        568.81        588.61        26.36 o                         
  28   2   6          1.20          3.49        11.18 o                         
  30   2   6         32.08         12.42         8.29 o                         
  32   2   6        368.88        466.00        51.13 o                         
  34   2   6        186.74        228.58        58.55 o                         
  36   2   6        384.17        428.26        84.83 o                         
 -37   3   6          0.23         14.50        34.08 o                         
 -35   3   6         13.05         29.59        43.13 o                         
 -33   3   6         12.77          7.73        18.34 o                         
 -31   3   6          5.17          3.08         9.59 o                         
 -29   3   6         25.62         24.43        13.97 o                         
 -27   3   6        239.86        244.17        18.55 o                         
 -25   3   6       1020.24        910.84        25.36 o                         
 -23   3   6      11301.86      11851.76        88.56 o                         
 -21   3   6       1629.70       1718.02        28.58 o                         
 -19   3   6       5281.27       5214.44       109.65 o                         
 -17   3   6       1229.16       1237.26        37.67 o                         
 -15   3   6         10.50         12.66        11.68 o                         
 -13   3   6         39.85         66.73        14.63 o                         
 -11   3   6         15.31         43.27        13.14 o                         
  -9   3   6        724.91        944.83        22.62 o                         
  -7   3   6      46710.86      50067.85       348.80 o                         
  -5   3   6       3802.38       4708.96        55.08 o                         
  -3   3   6       4969.86       5520.68        59.86 o                         
  -1   3   6          0.85         27.78        16.22 o                         
   1   3   6       8578.20       8852.02       112.03 o                         
   3   3   6       1491.44       1302.76        29.37 o                         
   5   3   6        755.37        745.61        23.62 o                         
   7   3   6       2083.22       2124.59        48.67 o                         
   9   3   6        876.14        959.38        27.43 o                         
  11   3   6      43003.32      45385.04       386.36 o                         
  13   3   6      12591.92      12544.78       163.45 o                         
  15   3   6       2255.10       2479.87        41.63 o                         
  17   3   6        153.47        148.05        20.76 o                         
  19   3   6         63.47         55.28        17.56 o                         
  21   3   6        733.23        772.46        23.69 o                         
  23   3   6        207.56        172.72        16.50 o                         
  25   3   6         75.24         42.91        12.83 o                         
  27   3   6         40.38         51.02        19.75 o                         
  29   3   6        207.76        198.05        30.89 o                         
  31   3   6        826.20       1064.97        68.34 o                         
  33   3   6        485.06        580.01        83.03 o                         
  35   3   6        187.32        218.63        59.82 o                         
 -36   4   6         22.68         61.14        40.87 o                         
 -34   4   6         35.95         21.32        44.33 o                         
 -32   4   6         76.26         54.59        21.37 o                         
 -30   4   6        223.47        166.17        17.98 o                         
 -28   4   6        874.98        982.99        29.30 o                         
 -26   4   6        968.70        942.51        31.37 o                         
 -24   4   6        682.23        803.46        25.79 o                         
 -22   4   6       8574.94       9062.61        91.26 o                         
 -20   4   6        256.48        362.62        19.82 o                         
 -18   4   6        148.46        124.26        15.70 o                         
 -16   4   6       1813.58       1729.20        32.57 o                         
 -14   4   6         11.71         -0.78        10.93 o                         
 -12   4   6       2173.54       2231.02        29.94 o                         
 -10   4   6      37006.55      38691.52       359.28 o                         
  -8   4   6      20958.69      23021.56       169.96 o                         
  -6   4   6       9731.52      10032.70        85.77 o                         
  -4   4   6       6046.52       6192.81        62.97 o                         
  -2   4   6        888.06        960.28        27.06 o                         
   0   4   6       2488.22       2650.21        39.63 o                         
   2   4   6        617.48        652.08        29.07 o                         
   4   4   6          4.12         15.75        13.60 o                         
   6   4   6        274.75        237.13        23.53 o                         
   8   4   6       1224.02       1525.26        33.03 o                         
  10   4   6      17132.92      17098.19       145.09 o                         
  12   4   6      11829.13      11776.83       103.80 o                         
  14   4   6       2668.60       2569.83        47.96 o                         
  16   4   6        120.58        287.44        24.99 o                         
  18   4   6         13.50         18.15        16.72 o                         
  20   4   6        121.21        124.08        18.01 o                         
  22   4   6         33.94         27.24        11.95 o                         
  24   4   6         87.84         62.05        12.24 o                         
  26   4   6       1218.45       1306.41        36.95 o                         
  28   4   6        288.04        239.07        24.61 o                         
  30   4   6          9.05          9.95        15.80 o                         
  32   4   6        671.34        619.33        54.10 o                         
  34   4   6        139.44        195.84        71.06 o                         
  36   4   6         21.47         13.93        49.01 o                         
 -35   5   6          0.33         -5.17        32.14 o                         
 -33   5   6         39.56         14.08        20.97 o                         
 -31   5   6        291.67        259.27        32.64 o                         
 -29   5   6        179.82        130.51        18.92 o                         
 -27   5   6        618.41        625.35        27.38 o                         
 -25   5   6        968.79       1125.45        33.31 o                         
 -23   5   6       7115.03       6998.80        73.86 o                         
 -21   5   6       1463.03       1564.15        28.66 o                         
 -19   5   6       1947.21       2068.76        30.22 o                         
 -17   5   6          5.48         15.76        10.93 o                         
 -15   5   6        238.96        247.40        16.87 o                         
 -13   5   6       1380.16       1388.77        26.16 o                         
 -11   5   6       3157.97       3424.01        36.69 o                         
  -9   5   6         32.35        176.21        18.93 o                         
  -7   5   6      12560.04      13254.63       105.94 o                         
  -5   5   6      21854.69      23909.07       171.97 o                         
  -3   5   6          5.85         -6.13        17.82 o                         
  -1   5   6        523.71        577.43        23.70 o                         
   1   5   6       1607.31       1610.79        27.99 o                         
   3   5   6        179.00        264.83        21.55 o                         
   5   5   6        433.13        373.14        33.36 o                         
   7   5   6       6168.83       6062.66        65.88 o                         
   9   5   6       6370.60       6643.54        67.92 o                         
  11   5   6        839.57        850.59        36.38 o                         
  13   5   6         97.83        149.68        22.43 o                         
  15   5   6        763.89        772.32        32.40 o                         
  17   5   6        631.87        807.01        25.47 o                         
  19   5   6        140.82        100.07        18.36 o                         
  21   5   6        469.44        542.94        41.61 o                         
  23   5   6        284.60        362.08        25.05 o                         
  25   5   6        488.06        426.35        17.50 o                         
  27   5   6        381.08        365.05        39.85 o                         
  29   5   6         88.48         61.31        21.56 o                         
  31   5   6        101.49        105.22        21.28 o                         
  33   5   6          1.35         20.65        44.07 o                         
  35   5   6          0.11         40.27        45.24 o                         
 -36   6   6         10.48         11.68        59.97 o                         
 -34   6   6        175.56        108.73        73.68 o                         
 -32   6   6         89.70         56.90        25.07 o                         
 -30   6   6        205.97        179.53        23.16 o                         
 -28   6   6         20.98         15.81        19.23 o                         
 -26   6   6        269.56        276.52        24.80 o                         
 -24   6   6        681.18        906.30        29.15 o                         
 -22   6   6       9428.82       9707.92        87.87 o                         
 -20   6   6       5271.70       5342.91        56.30 o                         
 -18   6   6        961.36       1117.33        31.89 o                         
 -16   6   6       1162.23       1179.68        28.53 o                         
 -14   6   6         17.68         22.41        12.90 o                         
 -12   6   6         83.65         96.94        13.37 o                         
 -10   6   6         14.68          6.55        13.59 o                         
  -8   6   6         17.70         43.61        18.23 o                         
  -6   6   6       8923.53       8534.55       100.65 o                         
  -4   6   6       3015.80       2838.03        38.65 o                         
  -2   6   6       5915.29       6177.13        75.87 o                         
   0   6   6        829.98        681.06        25.13 o                         
   2   6   6        974.50        846.73        29.18 o                         
   4   6   6       1508.41       1453.48        40.60 o                         
   6   6   6         45.22         73.85        24.81 o                         
   8   6   6       2220.11       2609.52        52.74 o                         
  10   6   6        778.62        806.23        40.15 o                         
  12   6   6        126.51        197.23        23.64 o                         
  14   6   6       7384.63       7982.04        93.20 o                         
  16   6   6       2607.44       2707.52        49.48 o                         
  18   6   6        577.56        585.13        31.46 o                         
  20   6   6        243.70        197.66        18.05 o                         
  22   6   6          5.37         11.48        12.29 o                         
  24   6   6          4.62        -10.91        13.18 o                         
  26   6   6        143.81         98.91        12.28 o                         
  28   6   6         56.08         64.61        24.71 o                         
  30   6   6         45.26         74.02        21.69 o                         
  32   6   6        287.94        392.61        72.08 o                         
  34   6   6         19.85         55.21        45.73 o                         
 -35   7   6         97.27         49.56        50.71 o                         
 -33   7   6         90.85         80.98        30.64 o                         
 -31   7   6         11.98         14.46        23.58 o                         
 -29   7   6        527.75        545.46        27.52 o                         
 -27   7   6        660.47        709.56        28.66 o                         
 -25   7   6         11.03         70.74        22.71 o                         
 -23   7   6         33.88         51.07        18.60 o                         
 -21   7   6       1126.59       1142.36        31.49 o                         
 -19   7   6       2034.92       1894.27        37.70 o                         
 -17   7   6          0.13          5.08        14.19 o                         
 -15   7   6          6.09         -9.53        12.14 o                         
 -13   7   6          7.00         14.22        15.78 o                         
 -11   7   6        358.43        352.33        19.79 o                         
  -9   7   6         69.38         22.68        12.47 o                         
  -7   7   6        327.22        504.45        23.34 o                         
  -5   7   6      69205.72      73958.21       526.36 o                         
  -3   7   6        966.79       1412.38        25.20 o                         
  -1   7   6       6109.41       5870.50        78.86 o                         
   1   7   6        419.98        456.90        26.56 o                         
   3   7   6        935.17       1061.03        36.07 o                         
   5   7   6         78.36        152.27        28.56 o                         
   7   7   6         67.28         58.55        20.85 o                         
   9   7   6      23184.52      24600.08       244.38 o                         
  11   7   6      22224.74      23643.75       475.28 o                         
  13   7   6       5398.89       5554.01        76.10 o                         
  15   7   6        146.02        234.70        23.04 o                         
  17   7   6        347.52        348.41        35.57 o                         
  19   7   6        303.78        336.90        21.49 o                         
  21   7   6        346.83        422.51        21.36 o                         
  23   7   6         41.14         31.50        16.34 o                         
  25   7   6        330.11        335.27        24.65 o                         
  27   7   6          6.11          0.12         7.97 o                         
  29   7   6          5.10         13.89        22.58 o                         
  31   7   6        165.31        115.16        25.15 o                         
  33   7   6        184.52        198.13        53.08 o                         
  35   7   6        378.47        456.72        81.81 o                         
 -34   8   6         53.25         10.58        25.59 o                         
 -32   8   6        165.51        144.78        32.21 o                         
 -30   8   6        116.92        100.24        17.26 o                         
 -28   8   6          0.40         -5.62        15.58 o                         
 -26   8   6        762.83        686.84        25.62 o                         
 -24   8   6       3999.15       3918.50        52.73 o                         
 -22   8   6        235.33        155.75        21.72 o                         
 -20   8   6        134.00        149.03        21.09 o                         
 -18   8   6        481.08        422.73        23.80 o                         
 -16   8   6         13.19          6.34        11.52 o                         
 -14   8   6          9.50         18.11        16.80 o                         
 -12   8   6        353.53        449.57        26.96 o                         
 -10   8   6       1510.98       1466.09        34.13 o                         
  -8   8   6        477.00        396.84        22.48 o                         
  -6   8   6       1216.94       1099.43        31.45 o                         
  -4   8   6      40864.05      42415.32       332.77 o                         
  -2   8   6       6553.32       6101.06        62.66 o                         
   0   8   6        163.91        146.85        20.09 o                         
   2   8   6       4077.08       3829.84        54.22 o                         
   4   8   6       4376.22       4258.07        60.94 o                         
   6   8   6        373.54        341.88        22.66 o                         
   8   8   6        276.79        247.78        28.02 o                         
  10   8   6       2512.62       2943.68        55.11 o                         
  12   8   6      10232.17      10030.06       129.55 o                         
  14   8   6         66.93         63.31        19.30 o                         
  16   8   6       2290.29       2063.03        54.55 o                         
  18   8   6          3.18          5.81        14.41 o                         
  20   8   6        585.83        639.49        25.95 o                         
  22   8   6         20.09         25.74        15.26 o                         
  24   8   6         29.46         39.80        15.78 o                         
  26   8   6        260.48        224.14        29.70 o                         
  28   8   6        314.25        226.10        39.31 o                         
  30   8   6        122.55        182.12        39.46 o                         
  32   8   6        436.04        471.92        59.12 o                         
  34   8   6        149.69        131.12        47.03 o                         
 -33   9   6         14.27         16.51        29.17 o                         
 -31   9   6         83.26         57.10        33.81 o                         
 -29   9   6        251.21        181.04        26.15 o                         
 -27   9   6        310.14        230.99        23.91 o                         
 -25   9   6       2889.83       2737.45        43.95 o                         
 -23   9   6       1929.07       1783.53        38.50 o                         
 -21   9   6       5053.17       4809.84        62.85 o                         
 -19   9   6         21.55         22.72        16.65 o                         
 -17   9   6          8.96          1.48        14.85 o                         
 -15   9   6        190.28        200.28        25.15 o                         
 -13   9   6        378.65        415.15        21.32 o                         
 -11   9   6       5246.08       5469.21        65.56 o                         
  -9   9   6       7922.73       7531.75        85.09 o                         
  -7   9   6      14954.99      14315.99       129.35 o                         
  -5   9   6       2695.32       2835.74        41.39 o                         
  -3   9   6       4666.91       4415.83        49.24 o                         
  -1   9   6       5145.24       5062.15        56.54 o                         
   1   9   6        404.04        359.05        29.31 o                         
   3   9   6         63.41         89.22        24.25 o                         
   5   9   6       1429.66       1544.19        47.00 o                         
   7   9   6       6700.18       6813.17        91.36 o                         
   9   9   6       1310.65       1331.01        48.83 o                         
  11   9   6          0.20        -12.16        17.99 o                         
  13   9   6       5435.48       5661.50       102.98 o                         
  15   9   6       3848.94       3267.83        50.62 o                         
  17   9   6        175.81        211.19        20.44 o                         
  19   9   6        665.03        819.54        29.94 o                         
  21   9   6         25.33         44.65        16.92 o                         
  23   9   6        780.54        758.06        27.76 o                         
  25   9   6         76.25         48.79        18.72 o                         
  27   9   6        170.90        174.26        19.05 o                         
  29   9   6        801.18        866.24        44.65 o                         
  31   9   6       2603.29       2587.49        88.25 o                         
  33   9   6        221.42        160.69        52.63 o                         
 -34  10   6         63.94         33.31        33.12 o                         
 -32  10   6         49.54         33.40        30.09 o                         
 -30  10   6         80.59         56.15        18.40 o                         
 -28  10   6         47.19         53.94        21.80 o                         
 -26  10   6          0.61         -6.37        16.68 o                         
 -24  10   6          1.20          6.82        17.60 o                         
 -22  10   6       1347.12       1271.50        31.90 o                         
 -20  10   6         69.59         53.41        16.43 o                         
 -18  10   6        385.87        418.69        24.35 o                         
 -16  10   6        131.09        118.06        18.98 o                         
 -14  10   6         52.35         82.41        23.00 o                         
 -12  10   6         14.08         17.67        16.61 o                         
 -10  10   6       9723.58       9297.16        94.73 o                         
  -8  10   6        419.46        412.22        25.40 o                         
  -6  10   6       4192.74       3880.42        49.65 o                         
  -4  10   6        810.31        721.22        28.10 o                         
  -2  10   6          9.11         -3.80        20.55 o                         
   0  10   6        406.90        439.48        20.05 o                         
   2  10   6        203.36        214.95        23.37 o                         
   4  10   6          4.72          2.71        13.84 o                         
   6  10   6       1129.77       1270.03        44.32 o                         
   8  10   6       6101.23       6356.73       131.89 o                         
  10  10   6       1206.23       1183.63        34.50 o                         
  12  10   6       2088.66       1729.36        31.41 o                         
  14  10   6        135.28        114.86        19.65 o                         
  16  10   6        408.43        426.21        26.62 o                         
  18  10   6        225.79        234.89        24.04 o                         
  20  10   6         48.33         63.78        19.92 o                         
  22  10   6         15.16         29.87        17.64 o                         
  24  10   6        224.61        228.65        20.53 o                         
  26  10   6        234.66        193.17        24.77 o                         
  28  10   6       1386.03       1354.06        61.35 o                         
  30  10   6          0.03        -26.12        26.12 o                         
  32  10   6         31.45         26.79        27.23 o                         
 -33  11   6         48.39         59.62        37.40 o                         
 -31  11   6          4.77         27.84        33.55 o                         
 -29  11   6        128.41         99.89        22.07 o                         
 -27  11   6          0.03         22.36        20.51 o                         
 -25  11   6        178.89        192.42        25.66 o                         
 -23  11   6          4.03          0.58        14.60 o                         
 -21  11   6        929.01        770.89        31.71 o                         
 -19  11   6        445.77        462.41        25.62 o                         
 -17  11   6          0.85         15.14        13.79 o                         
 -15  11   6        106.07        108.10        24.03 o                         
 -13  11   6          6.26         19.16        13.40 o                         
 -11  11   6       2586.52       2651.85        45.16 o                         
  -9  11   6         47.56         20.24        19.62 o                         
  -7  11   6        321.87        375.89        26.63 o                         
  -5  11   6        750.01        765.41        35.90 o                         
  -3  11   6          0.95         12.94        11.32 o                         
  -1  11   6       1010.52        940.86        24.78 o                         
   1  11   6       3157.04       3142.18        39.88 o                         
   3  11   6        778.69        790.07        18.00 o                         
   5  11   6        188.02        124.71        27.98 o                         
   7  11   6        126.75         73.52        14.02 o                         
   9  11   6        786.97        717.71        28.05 o                         
  11  11   6        670.62        601.08        22.62 o                         
  13  11   6       2944.77       2756.64        48.35 o                         
  15  11   6        301.38        413.53        21.63 o                         
  17  11   6         44.81         70.91        18.95 o                         
  19  11   6         70.94         72.96        20.98 o                         
  21  11   6         41.93         46.01        16.51 o                         
  23  11   6        641.00        674.42        30.49 o                         
  25  11   6        201.56        125.46        21.91 o                         
  27  11   6          8.97         21.20        15.99 o                         
  29  11   6        130.53        116.35        33.69 o                         
  31  11   6       1639.42       1668.78        52.48 o                         
 -32  12   6          9.95         -0.26        28.98 o                         
 -30  12   6        126.38        150.53        42.91 o                         
 -28  12   6         14.28         12.60        19.53 o                         
 -26  12   6        849.53        741.70        36.97 o                         
 -24  12   6        781.90        969.45        35.86 o                         
 -22  12   6        267.12        263.65        27.19 o                         
 -20  12   6        125.28        107.15        21.79 o                         
 -18  12   6          9.00         32.96        16.09 o                         
 -16  12   6         31.80         27.53        12.93 o                         
 -14  12   6         78.44         91.35        21.29 o                         
 -12  12   6        909.41       1010.10        35.31 o                         
 -10  12   6       1406.15       1326.48        33.68 o                         
  -8  12   6      11352.38      12047.16       115.42 o                         
  -6  12   6       2823.73       2882.12        46.32 o                         
  -4  12   6        271.09        242.58        20.30 o                         
  -2  12   6      16415.37      15776.52       141.84 o                         
   0  12   6        197.56        179.40        16.39 o                         
   2  12   6         70.21         59.32        22.11 o                         
   4  12   6        857.71        974.56        66.06 o                         
   6  12   6        545.36        418.85        22.07 o                         
   8  12   6        955.56       1027.90        21.97 o                         
  10  12   6       1704.51       1787.24        34.28 o                         
  12  12   6       1009.63       1208.67        27.46 o                         
  14  12   6        850.29        770.88        29.45 o                         
  16  12   6         85.49         69.44        17.50 o                         
  18  12   6        156.63        138.79        19.92 o                         
  20  12   6        117.10         93.24        20.99 o                         
  22  12   6         33.73         13.02        18.18 o                         
  24  12   6        599.06        599.52        38.07 o                         
  26  12   6          7.25         13.35        18.63 o                         
  28  12   6        135.04        113.96        33.49 o                         
  30  12   6         58.77         73.80        30.38 o                         
  32  12   6         68.35         66.08        26.82 o                         
 -31  13   6         65.44         14.93        31.00 o                         
 -29  13   6         13.64          2.13        16.75 o                         
 -27  13   6        184.66        218.44        30.74 o                         
 -25  13   6        500.44        489.78        32.10 o                         
 -23  13   6         31.60         16.91        21.05 o                         
 -21  13   6         84.87         97.78        26.76 o                         
 -19  13   6        142.49        153.75        24.60 o                         
 -17  13   6         31.77         19.55        16.56 o                         
 -15  13   6        241.81        269.90        30.30 o                         
 -13  13   6          8.60         11.70        21.21 o                         
 -11  13   6        896.88       1039.52        31.89 o                         
  -9  13   6       5160.42       5160.84        82.04 o                         
  -7  13   6         91.71        167.78        30.60 o                         
  -5  13   6        441.25        356.34        38.68 o                         
  -3  13   6        798.89        760.80        45.28 o                         
  -1  13   6       1884.78       1689.82        49.68 o                         
   1  13   6          1.03         32.70        24.09 o                         
   3  13   6        349.52        330.66        32.07 o                         
   5  13   6       2399.31       2734.16        62.04 o                         
   7  13   6       5310.82       5024.34       100.36 o                         
   9  13   6        383.17        393.97        16.66 o                         
  11  13   6         26.11         23.37        15.18 o                         
  13  13   6        856.96        952.78        28.59 o                         
  15  13   6         11.33         67.51        19.37 o                         
  17  13   6         89.69         43.10        17.52 o                         
  19  13   6        150.46        245.21        27.07 o                         
  21  13   6       3415.89       3490.31        66.45 o                         
  23  13   6        306.01        306.50        27.62 o                         
  25  13   6       1386.94       1437.16        54.19 o                         
  27  13   6       1214.93       1297.42        42.17 o                         
  29  13   6        102.77        148.96        32.67 o                         
  31  13   6         56.85         45.70        28.17 o                         
 -30  14   6         13.27         22.22        32.07 o                         
 -28  14   6          0.73          6.21        21.05 o                         
 -26  14   6        401.80        334.33        31.46 o                         
 -24  14   6          6.43          4.94        16.77 o                         
 -22  14   6          0.00         17.99        20.66 o                         
 -20  14   6        331.76        244.50        24.19 o                         
 -18  14   6          6.09         12.07        18.14 o                         
 -16  14   6        192.34        179.67        26.10 o                         
 -14  14   6         42.73         24.25        18.23 o                         
 -12  14   6        495.70        580.47        34.48 o                         
 -10  14   6        279.50        155.20        34.26 o                         
  -8  14   6        410.70        475.59        41.19 o                         
  -6  14   6       1171.20       1146.23        53.64 o                         
  -4  14   6        160.67        218.25        32.36 o                         
  -2  14   6       1139.79       1155.38        45.26 o                         
   0  14   6          0.14          6.97        25.43 o                         
   2  14   6         27.63         35.48        28.47 o                         
   4  14   6       2244.79       2182.48        54.89 o                         
   6  14   6       1130.40       1435.42        47.76 o                         
   8  14   6        522.74        629.93        47.02 o                         
  10  14   6       1024.69        984.05        45.63 o                         
  12  14   6        947.68        893.07        36.91 o                         
  14  14   6        153.62        115.86        18.12 o                         
  16  14   6          3.60        -14.35        15.54 o                         
  18  14   6         73.96        110.12        19.60 o                         
  20  14   6         22.44          7.37        18.78 o                         
  22  14   6        353.66        331.71        29.08 o                         
  24  14   6         22.03         34.30        22.34 o                         
  26  14   6         16.19         14.19        15.58 o                         
  28  14   6          6.94         -0.10        22.55 o                         
  30  14   6         35.78         76.58        32.76 o                         
 -29  15   6          2.37          3.77        20.67 o                         
 -27  15   6        163.64        166.64        31.75 o                         
 -25  15   6         44.69         45.65        23.66 o                         
 -23  15   6          0.09        -11.21        19.24 o                         
 -21  15   6        332.94        394.47        37.44 o                         
 -19  15   6        444.31        471.06        35.50 o                         
 -17  15   6         76.30         34.05        23.15 o                         
 -15  15   6        604.66        638.52        45.16 o                         
 -13  15   6       1650.17       1456.06        57.42 o                         
 -11  15   6        782.44        870.67        42.18 o                         
  -9  15   6       2898.33       2838.17        65.25 o                         
  -7  15   6       1892.24       1899.37        61.61 o                         
  -5  15   6        206.79        218.68        31.50 o                         
  -3  15   6        794.57        708.76        39.29 o                         
  -1  15   6        261.17        293.80        36.52 o                         
   1  15   6        731.01        813.15        48.02 o                         
   3  15   6        510.88        468.38        49.25 o                         
   5  15   6       2384.42       2327.29        63.54 o                         
   7  15   6        258.10        262.94        30.34 o                         
   9  15   6        578.28        543.96        37.79 o                         
  11  15   6       1981.58       1982.13        96.42 o                         
  13  15   6        622.10        593.23        24.45 o                         
  15  15   6         51.76         80.87        21.52 o                         
  17  15   6        584.41        612.82        40.95 o                         
  19  15   6         16.69          6.11        16.53 o                         
  21  15   6        823.81        881.74        38.10 o                         
  23  15   6         11.03          4.93        16.87 o                         
  25  15   6         20.06         32.48        23.19 o                         
  27  15   6         82.47         74.93        24.15 o                         
 -28  16   6        342.52        334.03        55.50 o                         
 -26  16   6          2.12         26.70        24.14 o                         
 -24  16   6         84.98        107.90        26.20 o                         
 -22  16   6         10.87         24.29        19.94 o                         
 -20  16   6          1.40        -11.77        18.64 o                         
 -18  16   6         15.06         -1.14        18.84 o                         
 -16  16   6          0.14         -4.63        22.21 o                         
 -14  16   6         13.15         22.86        23.52 o                         
 -12  16   6       1015.32        870.34        41.11 o                         
 -10  16   6       1152.75       1279.40        41.02 o                         
  -8  16   6       1595.97       1650.41        59.83 o                         
  -6  16   6       4504.44       4385.56        81.27 o                         
  -4  16   6       3137.23       3000.73        71.26 o                         
  -2  16   6       2175.24       2106.91        86.32 o                         
   0  16   6        409.00        356.76        41.79 o                         
   2  16   6       1196.40       1342.66        51.89 o                         
   4  16   6          0.60         -5.17        23.61 o                         
   6  16   6        534.73        582.65        45.62 o                         
   8  16   6        575.56        622.36        36.95 o                         
  10  16   6         23.75         10.22        23.99 o                         
  12  16   6        246.38        164.99        45.32 o                         
  14  16   6          8.78         -6.04        22.89 o                         
  16  16   6         25.39         29.95        30.30 o                         
  18  16   6        629.86        680.31        30.49 o                         
  20  16   6        389.12        356.25        54.79 o                         
  22  16   6         69.88         70.88        21.50 o                         
  24  16   6        434.65        582.96        54.74 o                         
  26  16   6        136.22         85.07        20.76 o                         
 -25  17   6        205.58        138.81        27.95 o                         
 -23  17   6         17.19         -4.80        18.04 o                         
 -21  17   6         88.38         47.00        22.23 o                         
 -19  17   6        834.27        734.63        47.73 o                         
 -17  17   6        579.46        582.42        39.83 o                         
 -15  17   6        158.33        172.46        30.21 o                         
 -13  17   6        255.01        226.33        33.20 o                         
 -11  17   6       1387.02       1445.79        51.62 o                         
  -9  17   6          0.23         37.44        23.18 o                         
  -7  17   6       3798.72       3761.13        75.08 o                         
  -5  17   6         40.72         39.08        28.75 o                         
  -3  17   6       4369.86       4687.84        91.37 o                         
  -1  17   6        143.07        137.35        35.52 o                         
   1  17   6        476.11        464.48        41.87 o                         
   3  17   6       1963.72       2082.70        56.89 o                         
   5  17   6       1841.85       2230.64        61.37 o                         
   7  17   6         15.95         19.93        28.51 o                         
   9  17   6        775.92        674.71        65.11 o                         
  11  17   6       1353.09       1215.87        56.85 o                         
  13  17   6       1264.51       1095.11        73.10 o                         
  15  17   6          3.98         -8.30        25.76 o                         
  17  17   6        117.75        101.91        41.26 o                         
  19  17   6          0.04         -8.81        23.74 o                         
  21  17   6          2.25         12.60        28.76 o                         
  23  17   6          0.51         15.76        25.89 o                         
  25  17   6          1.63          0.44        17.61 o                         
 -24  18   6         16.88         16.27        20.04 o                         
 -22  18   6          3.96         20.55        24.37 o                         
 -20  18   6        293.20        193.49        36.41 o                         
 -18  18   6        189.31        155.24        34.79 o                         
 -16  18   6        234.67        252.35        31.70 o                         
 -14  18   6         30.58         56.15        25.81 o                         
 -12  18   6       1477.75       1559.80        50.65 o                         
 -10  18   6         12.45         27.64        26.79 o                         
  -8  18   6       2363.41       2404.34        68.58 o                         
  -6  18   6          5.33         16.00        26.19 o                         
  -4  18   6       2203.43       2181.37        67.38 o                         
  -2  18   6         17.02         15.41        28.79 o                         
   0  18   6          3.97         -1.62        26.87 o                         
   2  18   6         56.41        108.18        32.31 o                         
   4  18   6         44.78         38.26        28.65 o                         
   6  18   6         48.11         46.90        30.64 o                         
   8  18   6       1176.90       1148.25        54.79 o                         
  10  18   6        957.29        863.91        48.52 o                         
  12  18   6        541.67        518.91        49.72 o                         
  14  18   6        195.10        235.56        42.39 o                         
  16  18   6        146.25        167.72        41.86 o                         
  18  18   6         86.53         28.14        34.00 o                         
  20  18   6         18.72          7.38        30.63 o                         
  22  18   6          0.25         -3.06        28.74 o                         
  24  18   6        162.95        139.09        28.42 o                         
 -23  19   6          7.39          8.77        21.75 o                         
 -21  19   6        567.20        662.95       104.51 o                         
 -19  19   6        363.46        378.36        44.70 o                         
 -17  19   6         53.56         26.09        23.97 o                         
 -15  19   6        205.03        189.58        39.64 o                         
 -13  19   6        115.36        149.89        31.65 o                         
 -11  19   6        596.32        564.60        58.69 o                         
  -9  19   6       1271.87       1241.71        60.48 o                         
  -7  19   6        970.88        931.44        49.59 o                         
  -5  19   6        484.10        557.77        55.43 o                         
  -3  19   6          9.18         14.05        29.75 o                         
  -1  19   6        264.28        212.79        41.69 o                         
   1  19   6         98.57         50.74        31.03 o                         
   3  19   6        254.39        216.79        37.31 o                         
   5  19   6         20.19         42.38        32.38 o                         
   7  19   6         95.89         91.33        35.76 o                         
   9  19   6        115.68        160.26        38.46 o                         
  11  19   6        210.28        202.12        35.77 o                         
  13  19   6        463.70        620.94        59.16 o                         
  15  19   6        913.72        941.53        54.11 o                         
  17  19   6         33.14         39.68        43.16 o                         
  19  19   6        212.96        257.48        42.11 o                         
  21  19   6          9.98         17.10        33.42 o                         
 -20  20   6          2.24          5.18        24.23 o                         
 -18  20   6        110.49        116.65        36.46 o                         
 -16  20   6         33.13        -17.28        28.22 o                         
 -14  20   6          0.72          0.54        26.71 o                         
 -12  20   6        154.38        132.22        33.42 o                         
 -10  20   6        534.26        526.83        62.66 o                         
  -8  20   6        236.26        219.53        30.86 o                         
  -6  20   6        150.91        162.09        37.04 o                         
  -4  20   6       1762.93       1906.07        94.60 o                         
  -2  20   6       1238.23       1343.87        63.19 o                         
   0  20   6       2632.60       2737.12        79.36 o                         
   2  20   6         27.38         65.38        33.65 o                         
   4  20   6         47.27          1.51        24.57 o                         
   6  20   6         16.46         -6.45        30.50 o                         
   8  20   6          4.37        -18.83        31.43 o                         
  10  20   6          9.44         27.65        37.34 o                         
  12  20   6         42.26         -2.36        25.93 o                         
  14  20   6          0.04          9.96        32.71 o                         
  16  20   6        856.90        702.55       138.39 o                         
  18  20   6        175.74        141.45        39.80 o                         
  20  20   6         45.57         34.76        30.63 o                         
 -17  21   6         72.42         74.88        30.61 o                         
 -15  21   6         53.97         85.47        37.89 o                         
 -13  21   6         31.94         20.18        27.27 o                         
 -11  21   6        459.24        481.90        48.16 o                         
  -9  21   6         43.29         42.61        31.14 o                         
  -7  21   6        106.97         99.56        27.48 o                         
  -5  21   6       1554.15       1705.41        71.08 o                         
  -3  21   6         36.79        105.21        46.80 o                         
  -1  21   6         29.23         40.49        40.09 o                         
   1  21   6         25.61         51.43        34.83 o                         
   3  21   6        272.20        357.52        43.73 o                         
   5  21   6        411.98        443.55        49.93 o                         
   7  21   6        320.08        335.83        48.29 o                         
   9  21   6          8.99         -1.60        29.55 o                         
  11  21   6         51.56         79.32        36.06 o                         
  13  21   6        624.19        643.73       135.21 o                         
  15  21   6          8.08         -4.42        31.88 o                         
  17  21   6         18.22         24.45        45.89 o                         
 -14  22   6        564.09        468.19        52.89 o                         
 -12  22   6        424.25        437.59        50.92 o                         
 -10  22   6         40.39         38.68        29.71 o                         
  -8  22   6         16.35         15.16        25.82 o                         
  -6  22   6        189.66        144.90        28.54 o                         
  -4  22   6       1488.63       1499.88        70.06 o                         
  -2  22   6         98.13        107.34        42.31 o                         
   0  22   6        345.63        393.21        51.95 o                         
   2  22   6        101.57         34.40        33.97 o                         
   4  22   6         29.62         76.43        37.25 o                         
   6  22   6          2.39        -14.15        34.00 o                         
   8  22   6        113.20         82.00        41.46 o                         
  10  22   6        425.41        301.85        74.99 o                         
  12  22   6        523.36        345.75        99.83 o                         
  14  22   6         35.04         69.15        40.29 o                         
 -11  23   6        100.13         50.10        55.42 o                         
  -9  23   6         12.68         -0.04        25.87 o                         
  -7  23   6        144.49        162.88        33.31 o                         
  -5  23   6        341.73        241.17        33.13 o                         
  -3  23   6         75.67        113.54        46.91 o                         
  -1  23   6        266.81        359.43        54.10 o                         
   1  23   6         70.60        105.13        45.17 o                         
   3  23   6          0.18        -18.06        37.42 o                         
   5  23   6          3.94        -10.56        40.43 o                         
   7  23   6         71.12         59.24        47.54 o                         
   9  23   6         23.01         28.43        43.39 o                         
  -2  24   6         42.27         95.50       121.51 o                         
   0  24   6          0.33        -41.21        42.97 o                         
 -35   1   7        509.12        452.03       290.05 o                         
 -33   1   7        147.06         66.32        80.85 o                         
 -31   1   7          5.36         -5.21        11.96 o                         
 -29   1   7        379.28        413.39        38.04 o                         
 -27   1   7        714.00        746.82        25.76 o                         
 -25   1   7        221.51        206.34        20.86 o                         
 -23   1   7      12033.23      13078.66       108.24 o                         
 -21   1   7      26742.10      26193.01       192.90 o                         
 -19   1   7        106.90         85.57        19.23 o                         
 -17   1   7         63.21         85.90        18.64 o                         
 -15   1   7        357.37        338.96        21.46 o                         
 -13   1   7        262.57        207.16        16.21 o                         
 -11   1   7        152.51        113.79        12.64 o                         
  -9   1   7        327.45        404.36        24.26 o                         
  -7   1   7       5432.82       5653.48        67.79 o                         
  -5   1   7       7956.86       8130.50       124.38 o                         
  -3   1   7        223.64        208.40        17.91 o                         
  -1   1   7       5967.27       6310.83        69.49 o                         
   1   1   7          1.18         -2.06        16.84 o                         
   3   1   7       1600.99       1455.30        28.68 o                         
   5   1   7          0.61        -14.26        14.26 o                         
   7   1   7          6.75         19.17        12.37 o                         
   9   1   7       1049.36        839.03        32.05 o                         
  11   1   7      14576.13      14793.40       223.62 o                         
  13   1   7        355.64        642.04        44.23 o                         
  15   1   7          4.95        -14.77        15.43 o                         
  17   1   7       1754.70       1726.18        38.51 o
[truncated: 409,618 more chars]
